# Supplementary material for: The Virome of ‘Lamon Bean’: Application of MinION Sequencing to Investigate the Virus Population Associated with Symptomatic Beans in the Lamon Area, Italy
Source: Plants (Basel). 2022 Mar 15;11(6):779. doi: 10.3390/plants11060779 (PMC8951528; doi:10.3390/plants11060779)
Supplement: Supplementary file 1 [file plants-11-00779-s001.zip]

Archive with 18 entries (17 files):
- plants-1599864-supplementary/
- __MACOSX/._plants-1599864-supplementary
- plants-1599864-supplementary/Table_S2.xlsx
- __MACOSX/plants-1599864-supplementary/._Table_S2.xlsx
- plants-1599864-supplementary/.DS_Store
- __MACOSX/plants-1599864-supplementary/._.DS_Store
- plants-1599864-supplementary/Figure_S1-S2.pdf
- __MACOSX/plants-1599864-supplementary/._Figure_S1-S2.pdf
- plants-1599864-supplementary/Figure_S3.pdf
- __MACOSX/plants-1599864-supplementary/._Figure_S3.pdf
- plants-1599864-supplementary/Table_S1..xlsx
- __MACOSX/plants-1599864-supplementary/._Table_S1..xlsx
- plants-1599864-supplementary/Figure_S5.pdf
- __MACOSX/plants-1599864-supplementary/._Figure_S5.pdf
- plants-1599864-supplementary/Figure S6.pdf
- __MACOSX/plants-1599864-supplementary/._Figure S6.pdf
- plants-1599864-supplementary/Figure_S4.pdf
- __MACOSX/plants-1599864-supplementary/._Figure_S4.pdf
