# Supplementary material for: The Virome of ‘Lamon Bean’: Application of MinION Sequencing to Investigate the Virus Population Associated with Symptomatic Beans in the Lamon Area, Italy
Source: Plants (Basel). 2022 Mar 15;11(6):779. doi: 10.3390/plants11060779 (PMC8951528; doi:10.3390/plants11060779)
Supplement: Supplementary file 1 [file plants-11-00779-s001.zip › plants-1599864-supplementary/Table_S2.xlsx]

## Sheet: Legend
Sample barcode	Num. Reads	Num. Reads classified VS Viral db	%Classified reads
NB05	303575	216	0.000711521
NB06	423412	356	0.000840789
NB07	328683	188	0.00057198
NB08	276823	3228	0.0116609
NB10	912237	18694	0.0204925
NB11	1008090	2867	0.00284399
NB12	665954	25488	0.0382729
Software	BLAST 2.9.0+
Database	RefSeq Viral genome sequences
Minimum alignment identity	0.85
Minimum query coverage	0.8
Maximum e-value	1e-05

## Sheet: NB05
Read id	Taxonomy id	Subject description	Alignment length (bp)	Alignment identity perc.	Query coverage perc.	E-value	Bitscore
f8a00bba-1cdc-40ae-bad8-d6553258e80a	N/A	Alfalfa mosaic virus isolate 295 segment RNA1, complete sequence	98	97.959	82	2.15e-40	169
64051fe9-f566-4536-b060-7f550960d2fd	N/A	Alfalfa mosaic virus isolate 295 segment RNA1, complete sequence	107	98.131	84	6.45e-46	187
c0687ad0-e1ce-4393-a668-7aa643af4929	N/A	Alfalfa mosaic virus isolate 295 segment RNA1, complete sequence	92	94.565	83	4.22e-32	141
326fc787-ce57-4123-aab0-79331c56d77d	12890	Citrus exocortis viroid, complete genome	380	91.842	81	5.22e-142	508
3a68750d-e4d5-4877-a85d-a542be025ced	596768	Citrus exocortis Yucatan viroid isolate 15, complete genome	357	94.118	98	8.53e-149	531
3c71096e-d8f3-491e-b19f-661d6405e512	596768	Citrus exocortis Yucatan viroid isolate 15, complete genome	218	96.789	99	6.71e-98	361
023f43f4-f966-4d9a-83ef-aa168f23240b	596768	Citrus exocortis Yucatan viroid isolate 15, complete genome	266	96.992	83	1.29e-121	440
e9e00684-9dfc-4aa5-bf57-a2aed17bbdb2	596768	Citrus exocortis Yucatan viroid isolate 15, complete genome	366	96.175	87	4.52e-167	592
88043a02-91d6-4964-b814-cdc746879b05	596768	Citrus exocortis Yucatan viroid isolate 15, complete genome	271	95.941	98	5.15e-120	435
4f310d59-a867-4a62-b868-30e14c356ff8	596768	Citrus exocortis Yucatan viroid isolate 15, complete genome	180	93.333	99	1.56e-68	263
1209092a-5acd-4a49-b6d9-2cade2d7bb42	596768	Citrus exocortis Yucatan viroid isolate 15, complete genome	171	89.474	92	2.12e-52	209
933f5ad4-4ee2-4271-b20a-07101b55bac9	596768	Citrus exocortis Yucatan viroid isolate 15, complete genome	256	95.312	99	1.7e-109	399
8d597fd5-47e6-4f79-81d3-01665194bb63	596768	Citrus exocortis Yucatan viroid isolate 15, complete genome	365	98.082	81	2.87e-179	632
ecfeb3e5-2a99-4bc7-b2d4-42d1b67185ed	596768	Citrus exocortis Yucatan viroid isolate 15, complete genome	242	97.107	98	1.26e-110	403
f9640293-e61e-4a96-8d01-add8942b7b08	596768	Citrus exocortis Yucatan viroid isolate 15, complete genome	267	95.506	87	1.61e-115	420
479c252a-932e-47ad-8109-74250057b049	596768	Citrus exocortis Yucatan viroid isolate 15, complete genome	335	95.224	99	1.3e-146	523
df2c85ab-1b86-4b33-8397-7dbaf68f6083	596768	Citrus exocortis Yucatan viroid isolate 15, complete genome	272	95.221	98	3.1e-117	425
0bdfc49e-e743-42d1-8046-2cdfe2951b55	596768	Citrus exocortis Yucatan viroid isolate 15, complete genome	175	98.286	100	6.97e-82	307
37406108-977a-4d5f-9c91-22db2f042b70	596768	Citrus exocortis Yucatan viroid isolate 15, complete genome	369	94.309	84	7.84e-155	551
3f574692-5da9-44cd-825a-65a8503d72b1	596768	Citrus exocortis Yucatan viroid isolate 15, complete genome	371	85.984	99	8.93e-99	364
3906163b-28bf-4136-ba62-fb351acf1641	596768	Citrus exocortis Yucatan viroid isolate 15, complete genome	366	97.541	99	1.81e-175	619
e0ee7ba8-ca6a-4104-b7d0-cdf184cb6dd5	596768	Citrus exocortis Yucatan viroid isolate 15, complete genome	353	95.184	98	2.96e-153	545
9bc56a75-cb19-4eba-8242-13c051c38bba	596768	Citrus exocortis Yucatan viroid isolate 15, complete genome	359	93.315	84	2.15e-145	520
cb3e2555-2ab6-4e18-8fb2-83353c33ab38	596768	Citrus exocortis Yucatan viroid isolate 15, complete genome	368	97.011	89	3.39e-173	612
d7deba79-8bf8-4113-86f4-d5ac3984cc66	596768	Citrus exocortis Yucatan viroid isolate 15, complete genome	347	88.473	98	6.68e-110	401
df9ae6fc-3ddc-4491-9c53-7c291e1cc302	596768	Citrus exocortis Yucatan viroid isolate 15, complete genome	157	91.083	95	8.19e-51	204
c588cf35-8e87-45fa-82e9-f1c89dd0fe02	596768	Citrus exocortis Yucatan viroid isolate 15, complete genome	179	98.883	99	3.31e-85	318
91a3fe59-600e-45c5-b473-8a6b4be60685	596768	Citrus exocortis Yucatan viroid isolate 15, complete genome	210	90.476	89	7.26e-68	261
7321f888-11e1-4ec8-943a-aecf4cf4affa	596768	Citrus exocortis Yucatan viroid isolate 15, complete genome	314	94.586	86	1.13e-132	477
cd48e668-0b0d-4577-a3ba-cc662d0a4c40	596768	Citrus exocortis Yucatan viroid isolate 15, complete genome	172	95.349	96	9.14e-71	270
f83e9526-01bc-49c9-892c-399fb2f543f3	596768	Citrus exocortis Yucatan viroid isolate 15, complete genome	267	97.753	98	1.07e-126	457
696e2402-d00a-4c93-a445-f6a1574d20a1	596768	Citrus exocortis Yucatan viroid isolate 15, complete genome	297	95.623	99	1.5e-130	470
e3be1088-9b52-49fd-953f-2e1bb87a25b0	596768	Citrus exocortis Yucatan viroid isolate 15, complete genome	252	94.444	98	2.19e-103	379
661074df-4ec7-438e-818e-d23378eaebb5	596768	Citrus exocortis Yucatan viroid isolate 15, complete genome	369	96.206	82	1.06e-168	597
f3e0b2e9-9262-4fdd-b00b-fd651b7db5b4	596768	Citrus exocortis Yucatan viroid isolate 15, complete genome	139	94.964	97	9.54e-55	217
c87b46e3-738e-49fc-91f3-63dcfabf90a0	596768	Citrus exocortis Yucatan viroid isolate 15, complete genome	371	95.957	89	4.45e-167	592
a679a57d-b3c6-4fe7-803c-4d375a9556ce	596768	Citrus exocortis Yucatan viroid isolate 15, complete genome	372	95.699	90	4.41e-167	592
f18f596f-0b95-4244-8cde-38201543bfe8	596768	Citrus exocortis Yucatan viroid isolate 15, complete genome	333	97.297	96	2.89e-158	562
02efa249-6078-436d-8f0c-b2a1c2b2d73b	596768	Citrus exocortis Yucatan viroid isolate 15, complete genome	376	93.617	97	1.17e-152	544
633a7d92-de77-49c9-998e-16d39f40d3de	596768	Citrus exocortis Yucatan viroid isolate 15, complete genome	268	98.881	99	2.92e-132	475
cf5cdacf-fd5d-411d-97c6-943abca12a22	596768	Citrus exocortis Yucatan viroid isolate 15, complete genome	283	94.7	86	2.24e-119	433
8fd84cee-c672-4a6a-b81b-862616e3bd4e	596768	Citrus exocortis Yucatan viroid isolate 15, complete genome	298	96.98	84	3.06e-138	496
2743a94f-d9a5-40b5-8b0c-3130410e02e3	596768	Citrus exocortis Yucatan viroid isolate 15, complete genome	367	98.093	88	2.07e-180	636
3531e735-734f-44af-b62d-b8a1f6f5053b	596768	Citrus exocortis Yucatan viroid isolate 15, complete genome	190	95.263	97	1.68e-78	296
26a3e83f-55e5-407b-ab95-d56052ce0531	596768	Citrus exocortis Yucatan viroid isolate 15, complete genome	282	98.227	83	1.36e-136	490
5e498fed-e8db-4557-9818-b71d12183a93	596768	Citrus exocortis Yucatan viroid isolate 15, complete genome	206	95.146	97	1.1e-85	320
90ab97b8-d351-4479-9022-5da20a73f150	596768	Citrus exocortis Yucatan viroid isolate 15, complete genome	223	94.17	87	6.16e-89	331
afa291ce-bfc2-4ba6-8430-689f8dd2c589	596768	Citrus exocortis Yucatan viroid isolate 15, complete genome	188	94.681	97	9.94e-76	287
a6466236-ff45-47b4-8d4b-880ab21032e9	596768	Citrus exocortis Yucatan viroid isolate 15, complete genome	354	92.09	81	2.26e-135	486
1b4c34fe-f7ec-4a14-a08c-97b456f67bef	596768	Citrus exocortis Yucatan viroid isolate 15, complete genome	165	96.364	99	3.07e-70	268
426d2441-c6d3-499b-a5c6-1c548f1d46cc	11620	Lassa virus strain Soromba-R segment S, complete sequence	149	89.262	86	1.18e-44	183
132b9590-d976-4f4d-8e84-778fe78607cc	N/A	Peanut stunt virus 1a protein (PSVs1gp1) gene, complete cds	612	94.608	99	0	939
ee909feb-ecaa-45a8-ace2-aead6e90b5b3	N/A	Peanut stunt virus 2a protein (PSVs2gp1) gene, complete cds	718	91.643	99	0	972
9e4c6eee-efea-481e-9755-9e7a64b628a4	N/A	Peanut stunt virus 2a protein (PSVs2gp1) gene, complete cds	326	96.626	100	4.6e-151	538
9a93b19d-e5bc-49d8-92c3-7f43da3ce222	N/A	Peanut stunt virus 2a protein (PSVs2gp1) gene, complete cds	1352	94.083	99	0	2025
30a0b961-3c52-45aa-960b-715f714eaa46	N/A	Peanut stunt virus 2a protein (PSVs2gp1) gene, complete cds	2026	94.176	99	0	3046
c2c55852-9257-4136-9b94-84e2319c6065	N/A	Peanut stunt virus 2a protein (PSVs2gp1) gene, complete cds	670	95.373	99	0	1057
405a215a-5347-4b4e-808e-2331eef53e06	12313	Peanut stunt virus genes for 3a protein and coat protein, complete cds	236	94.492	96	2.79e-97	359
1b46a1ce-be8c-4ef4-9865-501572e9af2a	12313	Peanut stunt virus genes for 3a protein and coat protein, complete cds	199	94.472	97	1.07e-80	303
c8692174-6187-4623-beaf-e063f652d6ad	12313	Peanut stunt virus genes for 3a protein and coat protein, complete cds	366	96.448	100	6.49e-170	601
0f8ad755-3f61-43da-9141-04902a8c96ce	12313	Peanut stunt virus genes for 3a protein and coat protein, complete cds	437	90.16	99	1.03e-153	547
ba9bf9e7-b27f-4430-9fdd-5d5b7ab673a1	12313	Peanut stunt virus genes for 3a protein and coat protein, complete cds	503	97.813	100	0	865
ac621e43-8228-4cec-9dc9-847ca17998a8	12313	Peanut stunt virus genes for 3a protein and coat protein, complete cds	327	91.131	93	8.49e-119	431
3997f2b0-558f-4b7a-b881-1fc49637fdc3	12313	Peanut stunt virus genes for 3a protein and coat protein, complete cds	532	95.113	100	0	824
b98d68b3-1cf8-40a6-aa2d-131cfd448f14	12313	Peanut stunt virus genes for 3a protein and coat protein, complete cds	496	94.355	100	0	749
032bbeed-4f5d-428e-96c3-ec34e6c07619	N/A	Peanut stunt virus isolate GYGI-p segment RNA1, complete sequence	615	92.683	98	0	861
c08415e1-7642-44e6-b071-d15385b359c9	12313	Peanut stunt virus PK genomic RNA, segment RNA3, complete sequence	230	95.652	100	1.55e-99	366
ad766fd7-2acb-4d50-8b44-0d7d0dcdf359	12313	Peanut stunt virus PK genomic RNA, segment RNA3, complete sequence	211	90.047	97	5.35e-69	265
6bb8fc1f-7c2a-4792-81e5-bcfc4de90fb8	12313	Peanut stunt virus PK genomic RNA, segment RNA3, complete sequence	640	90.938	99	0	833
781fe09f-e7b2-42fa-91d3-22ed8043fa11	12313	Peanut stunt virus PK genomic RNA, segment RNA3, complete sequence	313	90.735	100	2.03e-109	399
705e40c2-a2ab-4294-bc41-a087569b6a15	12313	Peanut stunt virus PK genomic RNA, segment RNA3, complete sequence	281	91.459	94	3.38e-102	375
568e5f7f-65df-4d22-afa3-8ee8527cf5bd	12313	Peanut stunt virus PK genomic RNA, segment RNA3, complete sequence	191	94.764	99	5.94e-78	294
78224e78-da85-4c96-8afc-7daf2b76fc51	12313	Peanut stunt virus PK genomic RNA, segment RNA3, complete sequence	296	94.257	99	9.07e-123	444
934d624f-9d41-4ff5-b2b2-8a3607934864	12313	Peanut stunt virus PnT genomic RNA, segment RNA3, complete sequence	578	92.388	100	0	806
1d9b7859-96f4-4f8b-86ec-94fb14962001	12313	Peanut stunt virus PnT genomic RNA, segment RNA3, complete sequence	550	92.545	99	0	773
b552d9f4-b7a9-485c-9104-22f81cc279de	12313	Peanut stunt virus PnT genomic RNA, segment RNA3, complete sequence	508	96.26	99	0	828
a6afff3d-97af-4687-a850-95bb89a77b31	12313	Peanut stunt virus PnT genomic RNA, segment RNA3, complete sequence	815	95.092	99	0	1266
b8c4ca75-c39c-46b4-9a30-990209e04c51	12313	Peanut stunt virus PnT genomic RNA, segment RNA3, complete sequence	1043	96.261	99	0	1696
f8dc3916-7824-4935-86fc-7d9c90615a7d	12313	Peanut stunt virus PT genomic RNA, segment RNA1, complete sequence	1092	91.3	100	0	1445
bf78736d-ee1f-45c8-8bcd-b9af7c2ff5a5	12313	Peanut stunt virus PT genomic RNA, segment RNA1, complete sequence	1085	93.456	99	0	1581
5f4f9e92-eacc-4a42-a926-3a9de1986475	12313	Peanut stunt virus PT genomic RNA, segment RNA1, complete sequence	627	95.375	99	0	983
5f133ae9-9ca5-4fc5-a48d-fd3bb08d71fa	12313	Peanut stunt virus PT genomic RNA, segment RNA1, complete sequence	621	94.686	97	0	946
3a80412e-8cc3-4bee-961f-b7c6b4b3f73c	12313	Peanut stunt virus PT genomic RNA, segment RNA1, complete sequence	1027	90.36	99	0	1308
b353846e-e37f-44e3-96cb-70142267e921	12313	Peanut stunt virus PT genomic RNA, segment RNA1, complete sequence	362	92.818	99	8.49e-144	514
dc93e99f-183f-4adb-925c-fbbfc432d078	12313	Peanut stunt virus PT genomic RNA, segment RNA1, complete sequence	553	92.948	99	0	793
5b58fcf3-ec9c-43a4-9c5a-2ea07e73fd6e	12313	Peanut stunt virus PT genomic RNA, segment RNA1, complete sequence	467	94.218	100	0	699
c947cf6e-2cba-4bcb-a6cd-100d6455368a	12313	Peanut stunt virus PT genomic RNA, segment RNA1, complete sequence	578	95.156	100	0	900
ffb7cf61-2b89-4bd4-b7c1-9c6f35e986d6	12313	Peanut stunt virus PT genomic RNA, segment RNA1, complete sequence	285	93.684	99	1.16e-116	424
dc68038c-aeb2-4f11-8d8f-03d7e1ef6fc2	12313	Peanut stunt virus PT genomic RNA, segment RNA1, complete sequence	656	94.817	99	0	1013
ae710ac3-0df2-4a9a-8f26-0103497eb910	12313	Peanut stunt virus PT genomic RNA, segment RNA1, complete sequence	817	95.226	99	0	1280
e74291b7-7074-41a9-9a43-f1b1ad033d4a	12313	Peanut stunt virus PT genomic RNA, segment RNA1, complete sequence	1682	93.579	100	0	2459
43e2db94-e4c7-4560-a4af-770a87de33b4	12313	Peanut stunt virus PT genomic RNA, segment RNA3, complete sequence	364	89.011	96	5.58e-121	438
58af9b34-2d64-4236-84bd-97e02caddd30	12313	Peanut stunt virus RNA 1, complete sequence	424	94.811	99	0	656
13e16620-a9ec-4c33-a7a1-b28bfd67169c	12313	Peanut stunt virus RNA 1, complete sequence	1402	89.444	99	0	1709
10fa80a0-499e-48fe-86e5-ff4e79a06cd6	12313	Peanut stunt virus RNA 1, complete sequence	1436	92.758	99	0	2041
7e32be69-1762-4943-a706-09ab983c5d17	12313	Peanut stunt virus Y11 genomic RNA, segment RNA3, complete sequence	211	92.417	99	6.64e-78	294
1dc73f07-ab14-4d9f-ae91-e0e66c9f1bfa	12313	Peanut stunt virus Y11 genomic RNA, segment RNA3, complete sequence	1651	87.947	99	0	1849
b1a43a27-4f74-4fbc-ae44-c521462aaa21	12313	Peanut stunt virus Y11 genomic RNA, segment RNA3, complete sequence	1771	92.772	99	0	2499
09a49076-29d9-4c34-9121-9f4adb6b7151	12313	Peanut stunt virus Y11 genomic RNA, segment RNA3, complete sequence	467	94.004	99	0	699
0f8a5506-d336-4f75-948a-e452dd681f8a	12313	Peanut stunt virus Y62 genomic RNA, segment RNA3, complete sequence	821	94.884	100	0	1266
63e6a85b-9c41-4af5-a637-9c55680928db	12313	Peanut stunt virus Y62 genomic RNA, segment RNA3, complete sequence	638	95.768	100	0	1020
199885d4-bda2-465a-815d-aec8cfee5634	12313	Peanut stunt virus Y62 genomic RNA, segment RNA3, complete sequence	181	90.055	88	2.39e-57	226
75a2b5f8-4c7d-4bb9-bce9-7143b2aa4ad2	12313	Peanut stunt virus Y62 genomic RNA, segment RNA3, complete sequence	646	95.046	99	0	1003
8325c6e7-77e2-4b18-91f4-d46ef363f3a5	12313	Peanut stunt virus Y62 genomic RNA, segment RNA3, complete sequence	644	90.217	99	0	809
aa1d7cbb-469d-43bf-b591-26db74cc5a52	37733	Prunus necrotic ringspot virus isolate Q15R3N segment RNA3, complete sequence	111	89.189	98	7.15e-30	134
5cf7fb2e-9515-462e-9fe8-dfc7d7ff18fa	N/A	Saccharomyces cerevisiae virus L-A strain ScV-LAlus1, complete genome	141	92.199	95	1.66e-47	193
b66a18c5-5322-46ee-b7bc-da524c78c6b2	N/A	Saccharomyces cerevisiae virus L-A strain ScV-LAlus1, complete genome	134	97.761	89	1.31e-58	230
c9c46b71-5e98-4ef7-a9c6-0b15838c1ab6	N/A	Saccharomyces cerevisiae virus L-A strain ScV-LAlus1, complete genome	246	94.309	87	1.17e-101	374
ba93a797-b262-471b-bca5-88559f5bbd63	N/A	Saccharomyces cerevisiae virus L-A strain ScV-LAlus1, complete genome	167	92.814	93	7.36e-62	241
a5f22cc8-2d40-4a75-8889-a620484fe9d1	N/A	Saccharomyces cerevisiae virus L-A strain ScV-LAlus1, complete genome	233	94.421	90	1.07e-96	357
9e5626d5-4d7f-4511-a215-06f5421cac07	N/A	Saccharomyces cerevisiae virus L-A strain ScV-LAlus1, complete genome	225	88.889	98	1.25e-70	270
7e2f8f15-e647-4b0d-a264-2d871fb664b9	N/A	Saccharomyces cerevisiae virus L-A strain ScV-LAlus1, complete genome	237	90.295	81	2.02e-79	300
6793510e-3b69-4986-a7fb-9395f8b8b120	N/A	Saccharomyces cerevisiae virus L-A strain ScV-LAlus1, complete genome	248	88.71	90	4e-76	289
ad9ede2d-b20f-48bb-8e84-4ae51bc68c43	N/A	Saccharomyces cerevisiae virus L-A strain ScV-LAlus1, complete genome	248	91.129	89	6.95e-89	331
2299c77b-dfb4-4c3a-b11a-a08d1edf6993	N/A	Saccharomyces cerevisiae virus L-A strain ScV-LAlus1, complete genome	246	91.057	92	1.1e-86	324
17f16b96-4854-4bf9-a278-fd01a4df2c98	N/A	Saccharomyces cerevisiae virus L-A strain ScV-LAlus1, complete genome	189	93.651	96	1.72e-73	279
eb0bfff2-d795-48a3-87af-eb3e22405aa7	N/A	Saccharomyces cerevisiae virus L-A strain ScV-LAlus1, complete genome	186	93.011	99	1.64e-68	263
80635693-ca82-4cd7-b410-52865fe8fe27	N/A	Saccharomyces cerevisiae virus L-A strain ScV-LAlus1, complete genome	143	91.608	89	6.68e-47	191
e9a5bd54-725a-43d8-9726-e9b88b09165a	N/A	Saccharomyces cerevisiae virus L-A strain ScV-LAlus1, complete genome	187	86.096	94	8.07e-47	191
4bf36b72-9d07-48d7-8156-7e88acb9c09c	N/A	Saccharomyces cerevisiae virus L-A strain ScV-LAlus1, complete genome	125	97.6	99	1.05e-53	213
01b102eb-07c7-4e5a-855c-43eec42051df	N/A	Saccharomyces cerevisiae virus L-A strain ScV-LAlus1, complete genome	236	91.525	90	5.08e-85	318
04760b35-cceb-44ea-b118-6c19ae9a1b15	N/A	Saccharomyces cerevisiae virus L-A strain ScV-LAlus1, complete genome	103	97.087	88	1.62e-41	172
b91e56af-d385-45b9-ab51-4d36c9f3db29	N/A	Saccharomyces cerevisiae virus L-A strain ScV-LAlus1, complete genome	252	90.873	82	2.8e-88	329
148788cd-0448-43a7-876c-4369fd65f56c	N/A	Saccharomyces cerevisiae virus L-A strain ScV-LAlus1, complete genome	158	89.873	94	6.38e-47	191
f0627a78-9825-4db8-b3c1-ff1ed2c6c27a	N/A	Saccharomyces cerevisiae virus L-A strain ScV-LAlus1, complete genome	168	85.714	87	3.74e-40	169
84e66a9d-0c18-4f14-9fff-39780fb7c900	N/A	Saccharomyces cerevisiae virus L-A strain ScV-LAlus1, complete genome	206	88.35	96	4.18e-60	235
11f3f8ac-8581-4c5b-b62e-f703e82a67d9	N/A	Saccharomyces cerevisiae virus L-A strain ScV-LAlus1, complete genome	153	90.196	84	5.85e-48	195
8d71570a-c073-413e-a70a-eb938387a690	N/A	Saccharomyces cerevisiae virus L-A strain ScV-LAlus1, complete genome	140	90	91	4.85e-43	178
d30ec37c-cd1e-4b93-95d9-e05ec0ba71de	N/A	Saccharomyces cerevisiae virus L-A strain ScV-LAlus1, complete genome	193	90.155	85	7.39e-63	244
45c770d8-ea6b-4147-8532-3caab62c1214	N/A	Saccharomyces cerevisiae virus L-A strain ScV-LAlus1, complete genome	123	96.748	99	1.73e-51	206
eb90c1b1-7510-4c53-b8ca-417c1e8ef970	N/A	Saccharomyces cerevisiae virus L-A strain ScV-LAlus1, complete genome	141	97.872	94	4.64e-63	244
5fb89391-0662-4eb9-aaee-4d1acc627c53	N/A	Saccharomyces cerevisiae virus L-A strain ScV-LAlus1, complete genome	219	92.237	97	1.21e-80	303
3decb332-d2f8-42c0-b582-1ac00b80e601	N/A	Saccharomyces cerevisiae virus L-A strain ScV-LAlus1, complete genome	138	89.855	87	6.57e-42	174
86bdc797-d224-4191-ad3e-ec40c8f683b7	N/A	Saccharomyces cerevisiae virus L-A strain ScV-LAlus1, complete genome	197	88.832	89	4.33e-60	235
810695d8-da6a-4665-819a-b89382dd053e	N/A	Saccharomyces cerevisiae virus L-A strain ScV-LAlus1, complete genome	142	92.958	98	7.42e-51	204
87c6d22f-4bf2-48c2-9a0c-2df8e61f516c	N/A	Saccharomyces cerevisiae virus L-A strain ScV-LAlus1, complete genome	222	91.892	90	1.03e-81	307
e18c5dec-364f-4078-be0a-5087c2d4e7fd	N/A	Saccharomyces cerevisiae virus L-A strain ScV-LAlus1, complete genome	203	95.074	90	1.56e-84	316
6f914009-99e3-4bb2-a447-6b19d1a3fa8e	N/A	Saccharomyces cerevisiae virus L-A strain ScV-LAlus1, complete genome	186	95.161	82	9.31e-77	291
fc85acc6-42cb-421e-b64c-e8f8f35b700d	N/A	Saccharomyces cerevisiae virus L-A strain ScV-LAlus1, complete genome	199	92.462	88	1.99e-73	279
6a738303-7b6c-4ca7-9627-5d62cc1dcddd	N/A	Saccharomyces cerevisiae virus L-A strain ScV-LAlus1, complete genome	123	93.496	99	1.05e-43	180
0515820d-fe20-46d3-8511-da656d67d6d5	N/A	Saccharomyces cerevisiae virus L-A strain ScV-LAlus1, complete genome	196	92.857	88	5.49e-74	281
e8b27135-51a7-404e-9d35-939b34c6826a	N/A	Saccharomyces cerevisiae virus L-A strain ScV-LAlus1, complete genome	166	95.181	98	1.89e-67	259
19ba457b-fd76-4fb9-8cf2-560bac2a26f8	N/A	Saccharomyces cerevisiae virus L-A strain ScV-LAlus1, complete genome	216	93.519	85	4.91e-85	318
01668ada-767e-42f7-9f74-af484a379cf2	N/A	Saccharomyces cerevisiae virus L-A strain ScV-LAlus1, complete genome	162	90.741	95	5.39e-53	211
b863da2b-a362-402e-aaad-8d5960706a4f	N/A	Saccharomyces cerevisiae virus L-A strain ScV-LAlus1, complete genome	246	93.902	89	5.28e-100	368
0f58565e-30c3-4aff-bc11-e448fc8640a2	N/A	Saccharomyces cerevisiae virus L-A strain ScV-LAlus1, complete genome	198	92.424	88	2.03e-73	279
bb4d78cb-2b27-47d2-bed4-16183173a693	N/A	Saccharomyces cerevisiae virus L-A strain ScV-LAlus1, complete genome	146	95.89	97	2.81e-60	235
7b514601-b058-4989-aae2-e84d3e590032	N/A	Saccharomyces cerevisiae virus L-A strain ScV-LAlus1, complete genome	199	87.94	88	9.28e-57	224
8a0f364a-6713-4eb7-9b0d-ac4d023d3401	N/A	Saccharomyces cerevisiae virus L-A strain ScV-LAlus1, complete genome	213	93.427	89	2.12e-83	313
f40a1d86-1ac1-4437-bfae-553db9e2c06b	N/A	Saccharomyces cerevisiae virus L-A strain ScV-LAlus1, complete genome	228	93.421	96	1.62e-89	333
5293933a-d0e0-40aa-878f-dad5450c7317	N/A	Saccharomyces cerevisiae virus L-A strain ScV-LAlus1, complete genome	137	97.08	85	1.4e-58	230
24323269-73fa-40de-91fa-fad1d9f7569d	N/A	Saccharomyces cerevisiae virus L-A strain ScV-LAlus1, complete genome	138	95.652	86	8.52e-56	220
f2ce1850-e98a-4c91-a23b-0f4f1d5a76a9	N/A	Saccharomyces cerevisiae virus L-A strain ScV-LAlus1, complete genome	160	89.375	97	5.2e-48	195
71955eba-f42d-4594-a286-735e7b83c926	N/A	Saccharomyces cerevisiae virus L-A strain ScV-LAlus1, complete genome	221	91.403	89	2.18e-78	296
8e615795-a3d0-4233-a615-3993196b77f8	N/A	Saccharomyces cerevisiae virus L-A strain ScV-LAlus1, complete genome	189	87.831	90	1.89e-53	213
4f20b06a-258a-46ca-b40f-9e41e0ae993d	N/A	Saccharomyces cerevisiae virus L-A strain ScV-LAlus1, complete genome	250	92	84	3.43e-92	342
95527585-6bc3-4f7b-9aaa-495be6c01ee3	N/A	Saccharomyces cerevisiae virus L-A strain ScV-LAlus1, complete genome	123	95.935	91	1.15e-48	196
08a7523f-6ebf-4901-8bcb-ca53c0c004e5	N/A	Saccharomyces cerevisiae virus L-A strain ScV-LAlus1, complete genome	133	98.496	99	2.43e-60	235
4bbdaa69-f75f-4b1a-ab92-a59fd8a3346c	N/A	Saccharomyces cerevisiae virus L-A strain ScV-LAlus1, complete genome	228	94.737	90	1.35e-95	353
6f6f246c-cd91-42f7-a2ef-2df69f6815e0	N/A	Saccharomyces cerevisiae virus L-A strain ScV-LAlus1, complete genome	137	98.54	94	1.61e-62	243
432b9f65-d6c7-4f9f-af31-d91f5b312fc0	N/A	Saccharomyces cerevisiae virus L-A strain ScV-LAlus1, complete genome	199	92.462	88	2.03e-73	279
3221b5a7-3e83-4ba6-b5a3-52858f6bad07	N/A	Saccharomyces cerevisiae virus L-A strain ScV-LAlus1, complete genome	166	90.964	88	3.57e-55	219
dad0a840-19ea-4b42-b7d2-5ee14025b850	N/A	Saccharomyces cerevisiae virus L-A strain ScV-LAlus1, complete genome	136	91.176	90	1.03e-44	183
5f211a61-69f7-470e-a305-a38fc35046d6	N/A	Saccharomyces cerevisiae virus L-A strain ScV-LAlus1, complete genome	126	86.508	81	1.06e-29	134
82c06ef2-f31a-40c7-933b-34d18c047830	N/A	Saccharomyces cerevisiae virus L-A strain ScV-LAlus1, complete genome	163	93.865	96	6.78e-62	241
b5cf4b33-9463-4f8b-ba17-a013650e1135	N/A	Saccharomyces cerevisiae virus L-A strain ScV-LAlus1, complete genome	190	87.368	88	8.9e-52	207
6d8bad89-1928-4ac8-a12c-14e69faeb24c	N/A	Saccharomyces cerevisiae virus L-A strain ScV-LAlus1, complete genome	119	98.319	99	1.28e-52	209
4cc7344b-6b96-4632-8397-e0eb7d29e5f6	N/A	Saccharomyces cerevisiae virus L-A strain ScV-LAlus1, complete genome	153	95.425	97	1.75e-62	243
279a0003-f3a6-4d42-a78e-88a108976b6e	N/A	Saccharomyces cerevisiae virus L-A strain ScV-LAlus1, complete genome	197	87.817	86	9.78e-57	224
676d4dc0-df3a-47fc-b714-473a9a25e5a3	N/A	Saccharomyces cerevisiae virus L-A strain ScV-LAlus1, complete genome	192	92.708	95	8.37e-72	274
c6255016-c4c7-4ce7-ae60-148f3c7ddf9a	N/A	Saccharomyces cerevisiae virus L-A strain ScV-LAlus1, complete genome	215	93.023	96	9.06e-82	307
6265d75e-63e7-42d6-a111-2a57b131575a	N/A	Saccharomyces cerevisiae virus L-A strain ScV-LAlus1, complete genome	226	91.593	99	3.33e-81	305
dbb10186-a5d0-4e58-8a81-592c0e6ae10d	N/A	Saccharomyces cerevisiae virus L-A strain ScV-LAlus1, complete genome	146	86.986	86	2.45e-36	156
e9358a21-d844-45cf-895c-58b66820225d	N/A	Saccharomyces cerevisiae virus L-A strain ScV-LAlus1, complete genome	151	95.364	96	8.01e-61	237
565052d1-a126-4d08-a1cb-21cb5199b6c1	N/A	Saccharomyces cerevisiae virus L-A strain ScV-LAlus1, complete genome	196	87.245	88	5.65e-54	215
fa3fe08e-2462-48fa-994e-9abc1d279388	N/A	Saccharomyces cerevisiae virus L-A strain ScV-LAlus1, complete genome	173	91.908	86	3e-61	239
3b952c4d-f602-4803-83ad-127f0b393e24	N/A	Saccharomyces cerevisiae virus L-A strain ScV-LAlus1, complete genome	121	92.562	98	6.1e-41	171
2aa8b6da-88ba-4c26-93ac-a194a48bb5e5	N/A	Saccharomyces cerevisiae virus L-A strain ScV-LAlus1, complete genome	125	96.8	87	2.05e-51	206
4531994d-8a5c-4edf-8847-f2cbe127f975	N/A	Saccharomyces cerevisiae virus L-A strain ScV-LAlus1, complete genome	198	87.879	88	4.14e-55	219
e5024f83-d2e2-401d-a3ba-f78fcbddc868	N/A	Saccharomyces cerevisiae virus L-A strain ScV-LAlus1, complete genome	158	91.139	96	8.19e-51	204
c16af8d6-a5ad-4017-9472-84ff1f48524b	N/A	Saccharomyces cerevisiae virus L-A strain ScV-LAlus1, complete genome	234	90.598	94	1.32e-80	303
aa0130d9-88cf-4894-9a97-504d531992b1	N/A	Saccharomyces cerevisiae virus L-A strain ScV-LAlus1, complete genome	232	94.397	92	1.33e-95	353
bd411c25-737c-4457-a9b6-f2275829e1fa	N/A	Saccharomyces cerevisiae virus L-A strain ScV-LAlus1, complete genome	114	96.491	88	2.34e-45	185
774fabf7-37a1-47be-bb78-910b370acce6	N/A	Saccharomyces cerevisiae virus L-A strain ScV-LAlus1, complete genome	191	93.194	95	6.36e-73	278
bdc6f2f2-a81b-475f-94cd-eb5d5fa86860	N/A	Saccharomyces cerevisiae virus L-A strain ScV-LAlus1, complete genome	236	87.288	88	3.11e-67	259
5ff24005-5e80-4146-9153-2ea6290544b9	N/A	Saccharomyces cerevisiae virus L-A strain ScV-LAlus1, complete genome	196	91.327	87	5.64e-69	265
e7533d5e-9710-4200-ae30-9e6997438b3c	N/A	Saccharomyces cerevisiae virus L-A strain ScV-LAlus1, complete genome	191	91.099	81	3.54e-66	255
002914e8-f682-41aa-a122-f169e6ef51bf	N/A	Saccharomyces cerevisiae virus L-A strain ScV-LAlus1, complete genome	140	92.143	85	5.32e-48	195
2547cf64-9f52-4453-8944-6ee11dcce0da	N/A	Saccharomyces cerevisiae virus L-A strain ScV-LAlus1, complete genome	157	92.994	99	2.24e-56	222
5ce0da41-989c-41a5-bd8f-c4cacbaa1647	N/A	Saccharomyces cerevisiae virus L-A strain ScV-LAlus1, complete genome	98	98.98	89	1.16e-42	176
6856c306-f20b-45d4-a4ca-28bdfc423848	N/A	Saccharomyces cerevisiae virus L-A strain ScV-LAlus1, complete genome	154	95.455	96	1.82e-62	243
31846cd5-e03b-4e36-8988-74b5176c484f	N/A	Saccharomyces cerevisiae virus L-A strain ScV-LAlus1, complete genome	114	92.105	83	5.36e-37	158
19a05d65-f1ab-430b-b2d0-982f89adf826	N/A	Saccharomyces cerevisiae virus L-A strain ScV-LAlus1, complete genome	158	91.772	94	1.14e-54	217
4dab4b25-010f-4ff8-9816-d8b6a20a2c75	N/A	Saccharomyces cerevisiae virus L-A strain ScV-LAlus1, complete genome	207	90.338	94	5.38e-69	265
a41c028d-782d-4d3c-952e-d5c1da1bbe84	N/A	Saccharomyces cerevisiae virus L-A strain ScV-LAlus1, complete genome	189	91.005	86	1.52e-64	250
122df3ee-cc8b-4e14-89d5-03cbf231c485	N/A	Saccharomyces cerevisiae virus L-A strain ScV-LAlus1, complete genome	157	94.268	99	8.2e-61	237
b320896c-3199-4671-81d6-afeb8dab43fb	N/A	Saccharomyces cerevisiae virus L-A strain ScV-LAlus1, complete genome	151	92.053	86	5.62e-53	211
b54b19a3-0ca0-4c63-babf-8c40ddbccfe6	N/A	Saccharomyces cerevisiae virus L-A strain ScV-LAlus1, complete genome	246	94.715	83	2.64e-103	379
c78e7d71-9bb9-4a37-8c39-e2e4715cc3bf	N/A	Saccharomyces cerevisiae virus L-A strain ScV-LAlus1, complete genome	170	88.235	99	6.88e-47	191
642e6764-bd77-4445-a937-8098475109e0	N/A	Saccharomyces cerevisiae virus L-A strain ScV-LAlus1, complete genome	144	95.139	99	1.61e-57	226
41cbf349-942b-4596-875c-3e0790ba5031	N/A	Saccharomyces cerevisiae virus L-A strain ScV-LAlus1, complete genome	179	94.413	89	2.97e-71	272
adf2681d-c087-4f63-96de-67aae39dedb5	N/A	Saccharomyces cerevisiae virus L-A strain ScV-LAlus1, complete genome	263	96.198	81	1.03e-117	427
9449ea36-d40e-45ef-a66f-dc6feac12056	N/A	Saccharomyces cerevisiae virus L-A strain ScV-LAlus1, complete genome	224	91.518	90	4.72e-80	302
2c6b1556-e2ae-4283-a6cf-247c8fd36978	N/A	Saccharomyces cerevisiae virus L-A strain ScV-LAlus1, complete genome	195	91.282	89	1.97e-68	263
f3498b56-4d12-4146-9c7d-a2c53b0579a8	N/A	Saccharomyces cerevisiae virus L-A strain ScV-LAlus1, complete genome	106	92.453	93	9.52e-34	147
4f0f57f5-f822-4dde-a29b-4094c9ca7f6c	N/A	Saccharomyces cerevisiae virus L-A strain ScV-LAlus1, complete genome	227	92.07	92	6.06e-84	315
65c7cd43-917d-47ad-a75e-4e30a54b99c8	N/A	Saccharomyces cerevisiae virus L-A strain ScV-LAlus1, complete genome	248	91.129	93	8.48e-88	327
3af6c97b-be54-440c-9bd3-542a341b29e6	N/A	Saccharomyces cerevisiae virus L-A strain ScV-LAlus1, complete genome	197	94.924	81	1.31e-80	303
9ca9c20e-7d0a-4a3f-a8dc-1d1b10798c2f	N/A	Saccharomyces cerevisiae virus L-A strain ScV-LAlus1, complete genome	199	92.965	88	1.21e-75	287
eb846eab-5fa2-44a8-a2cb-3a4730e3e794	N/A	Saccharomyces cerevisiae virus L-A strain ScV-LAlus1, complete genome	190	95.789	98	1.01e-80	303
a3e38c3f-aada-4086-99c9-f3cf2f385eb2	N/A	Saccharomyces cerevisiae virus L-A strain ScV-LAlus1, complete genome	149	96.644	94	1.36e-63	246
ddf9bbef-4f2b-440b-adab-c27dfcfb5e82	N/A	Saccharomyces cerevisiae virus L-A strain ScV-LAlus1, complete genome	157	91.083	87	2.06e-52	209
8d2ebd7d-438c-454d-a836-ed8490f4e0be	N/A	Saccharomyces cerevisiae virus L-A strain ScV-LAlus1, complete genome	169	87.574	93	2.69e-46	189
cf409d07-57ce-4e76-bf52-383ad7429e42	N/A	Saccharomyces cerevisiae virus L-A strain ScV-LAlus1, complete genome	152	88.816	85	4.38e-44	182
51afc063-b6d0-4bb4-9e96-a4f8bf0eba9e	N/A	Saccharomyces cerevisiae virus L-A strain ScV-LAlus1, complete genome	216	88.426	90	1.72e-64	250
221fafa9-a09d-4ce1-80a4-25e3d78c0f7a	35319	Tete virus strain SaAn 3518 glycoprotein precursor, gene, complete cds	101	96.04	83	1.02e-38	163

## Sheet: NB06
Read id	Taxonomy id	Subject description	Alignment length (bp)	Alignment identity perc.	Query coverage perc.	E-value	Bitscore
3bc6a844-a3b0-43a9-b0f4-259943685e62	N/A	Alfalfa mosaic virus isolate 295 segment RNA1, complete sequence	122	89.344	90	3.16e-34	148
d797b7e8-d93d-4cae-9ae4-ebb3359036a7	N/A	Alfalfa mosaic virus isolate 295 segment RNA1, complete sequence	113	91.15	96	2.62e-34	148
8c67cab4-0b93-4799-ac3c-c1e511f2cf0d	N/A	Alfalfa mosaic virus isolate 295 segment RNA1, complete sequence	108	95.37	82	6.82e-41	171
276f267f-aafb-4531-89c0-8180e298ccc0	N/A	Alfalfa mosaic virus isolate 295 segment RNA1, complete sequence	115	95.652	91	8.34e-45	183
683bf96f-f1f0-4b60-bc7f-0bf069de3b5c	N/A	Alfalfa mosaic virus isolate 295 segment RNA1, complete sequence	121	93.388	86	1.52e-42	176
ddbb8541-fdff-4869-a4b8-53e63b2878dc	N/A	Alfalfa mosaic virus isolate 295 segment RNA1, complete sequence	125	92.8	94	1.45e-42	176
4dec4c2d-7d76-44bb-bdb6-8e8c2941b141	12197	Bean yellow mosaic virus gene for polyprotein, complete cds, strain: 92-1	2249	86.883	99	0	2475
06538d4e-7880-4a81-b1eb-1f788ef56874	12197	Bean yellow mosaic virus gene for polyprotein, complete cds, strain: 92-1	1099	86.351	100	0	1171
ba6fdd83-b01c-4c59-b53c-9804ed3ea2af	12197	Bean yellow mosaic virus gene for polyprotein, isolate LP	1090	85.78	88	0	1131
03eee4c9-b641-4b51-859e-7f1b9df24cff	12197	Bean yellow mosaic virus gene for polyprotein, isolate LP	406	85.961	99	1.32e-117	427
ba04916b-b15a-41cd-a818-42575f1296ab	N/A	Bean yellow mosaic virus isolate BYMV-CB1, complete genome	192	86.458	97	2.32e-52	209
220d7d79-f658-4686-968d-af65060f9972	N/A	Bean yellow mosaic virus isolate BYMV-CB1, complete genome	640	85.469	99	0	656
e8aa9e1e-4a22-473f-abca-5d39cdc04964	12197	Bean yellow mosaic virus isolate BYMV-SW9, complete genome	975	88.103	99	0	1144
11a31303-ada8-4eac-8dcf-f2d1073e2b1e	12197	Bean yellow mosaic virus isolate BYSun, complete genome	557	88.33	87	0	662
eb04f478-165a-4c0b-9284-c5d91b929f05	12197	Bean yellow mosaic virus isolate BYSun, complete genome	445	88.315	99	1.07e-148	531
08191cfb-afef-4d05-a393-68df1c8d3602	596768	Citrus exocortis Yucatan viroid isolate 15, complete genome	218	92.661	97	1.16e-80	303
114d8c55-10eb-4f4c-a36e-3299bcafd178	596768	Citrus exocortis Yucatan viroid isolate 15, complete genome	379	87.071	98	1.58e-111	407
10d1c306-6ae4-4820-b601-b5c255124ba2	596768	Citrus exocortis Yucatan viroid isolate 15, complete genome	243	97.531	81	2.65e-113	412
d6ab1920-c8be-4578-8993-76417ba04d6d	596768	Citrus exocortis Yucatan viroid isolate 15, complete genome	368	97.554	86	1.64e-176	623
52260b45-4a78-47d5-b97b-68c8cb4b06e1	596768	Citrus exocortis Yucatan viroid isolate 15, complete genome	313	97.125	99	1.22e-146	523
77085ec1-61bf-495d-8290-baba5afee83c	596768	Citrus exocortis Yucatan viroid isolate 15, complete genome	122	89.344	81	3.62e-34	148
582c4d2a-2b51-45e3-939c-595444bc3d99	596768	Citrus exocortis Yucatan viroid isolate 15, complete genome	366	97.541	91	1.54e-176	623
5d3e32d3-c38c-405e-9876-3f5497591b26	596768	Citrus exocortis Yucatan viroid isolate 15, complete genome	353	97.734	99	1.76e-170	603
ebcd47ce-568f-4fed-878f-e8589c29a0d6	596768	Citrus exocortis Yucatan viroid isolate 15, complete genome	364	99.451	91	0	660
863a983f-d2d4-4375-88c4-d667d1568c6e	596768	Citrus exocortis Yucatan viroid isolate 15, complete genome	356	87.64	99	4.01e-107	392
c411182d-717f-4827-95a7-27d61a9c83e6	596768	Citrus exocortis Yucatan viroid isolate 15, complete genome	341	91.202	99	2.31e-124	449
65471d86-c267-493d-93f7-b0b1eda1ba20	596768	Citrus exocortis Yucatan viroid isolate 15, complete genome	372	92.473	90	9.58e-144	514
990f2c62-53db-439d-9abd-b352af866a91	596768	Citrus exocortis Yucatan viroid isolate 15, complete genome	366	96.995	86	4.5e-172	608
eb977cb7-7b5e-4b7c-bde6-dc0df9171eff	596768	Citrus exocortis Yucatan viroid isolate 15, complete genome	366	97.268	83	2.82e-174	616
5f5eb9cf-aced-4063-b7c8-07e9e24bb518	596768	Citrus exocortis Yucatan viroid isolate 15, complete genome	267	97.753	81	1.33e-126	457
2c4e1bce-535c-43dc-b8cf-b8b2e432bff5	596768	Citrus exocortis Yucatan viroid isolate 15, complete genome	173	97.11	96	7.26e-77	291
49ee8198-3f47-4531-b00c-98c91681ac12	596768	Citrus exocortis Yucatan viroid isolate 15, complete genome	204	95.588	97	3.01e-86	322
b1e06a49-253a-422d-ae66-c8de48e8b12c	596768	Citrus exocortis Yucatan viroid isolate 15, complete genome	143	95.105	97	2.07e-56	222
17b531cd-f991-4362-a6ac-6be3c3395e13	596768	Citrus exocortis Yucatan viroid isolate 15, complete genome	358	94.693	98	8.47e-154	547
c862552b-c548-4b37-8cd5-1880f4fc2795	596768	Citrus exocortis Yucatan viroid isolate 15, complete genome	317	95.268	98	3.54e-137	492
15996775-90b2-4955-b4c1-c8008938318a	596768	Citrus exocortis Yucatan viroid isolate 15, complete genome	366	96.448	83	2.82e-169	599
a405be83-950b-4a3f-ac3b-358493da58b8	596768	Citrus exocortis Yucatan viroid isolate 15, complete genome	182	93.956	97	1.22e-69	267
71d4b4ab-4ab5-44a8-aefa-f56ba496181a	596768	Citrus exocortis Yucatan viroid isolate 15, complete genome	276	93.116	85	3.68e-107	392
d8c8019d-924d-4bfa-8cad-f7d029a1a06a	596768	Citrus exocortis Yucatan viroid isolate 15, complete genome	134	96.269	99	2.47e-55	219
9677308f-26a4-4914-af28-671fca9c2db9	596768	Citrus exocortis Yucatan viroid isolate 15, complete genome	356	94.663	97	1.41e-151	540
1b1a4d46-e79b-49ff-8ae9-73122e8d315d	596768	Citrus exocortis Yucatan viroid isolate 15, complete genome	346	96.821	99	4.8e-161	571
f896cd19-922e-46a9-a829-d5725282e3ab	596768	Citrus exocortis Yucatan viroid isolate 15, complete genome	369	95.122	98	1.44e-161	573
9b36637c-0835-40bd-a8ae-024f0b84084d	596768	Citrus exocortis Yucatan viroid isolate 15, complete genome	247	93.522	92	3.05e-97	359
89bf700f-a684-4076-8ec6-20b6b2f80a42	596768	Citrus exocortis Yucatan viroid isolate 15, complete genome	372	94.355	95	4.23e-157	558
0848d960-9ba0-4642-a12c-37fc5fb8bc8c	596768	Citrus exocortis Yucatan viroid isolate 15, complete genome	366	93.443	98	2.45e-149	532
2ff89403-2d9b-4502-bb9e-b085d5a7caad	596768	Citrus exocortis Yucatan viroid isolate 15, complete genome	374	92.513	85	6.27e-146	521
f9b9e167-73f7-4ac1-bfe3-9ea8bd158b1c	596768	Citrus exocortis Yucatan viroid isolate 15, complete genome	229	99.563	87	1.78e-114	416
ced25c2e-ccc5-4cad-8a6c-eaa346f0f53c	596768	Citrus exocortis Yucatan viroid isolate 15, complete genome	121	91.736	99	9.78e-39	163
4195e49e-5294-4ed5-ad37-65b93be462ce	596768	Citrus exocortis Yucatan viroid isolate 15, complete genome	192	95.312	100	9.94e-81	303
1f585fa2-71db-411a-afea-494649dc2cd7	596768	Citrus exocortis Yucatan viroid isolate 15, complete genome	368	91.576	94	4.26e-137	492
2461b310-c74a-4d94-8ac3-ee7cd85010a9	596768	Citrus exocortis Yucatan viroid isolate 15, complete genome	356	94.101	98	1.08e-147	527
28068f7b-3ba0-48b0-9179-54fdac926984	596768	Citrus exocortis Yucatan viroid isolate 15, complete genome	250	98.4	86	4.19e-121	438
705416fe-b29f-4417-ac1c-a4cc3a9ef9dc	596768	Citrus exocortis Yucatan viroid isolate 15, complete genome	375	95.467	88	4.59e-167	592
89ce993d-5bb1-42ce-a283-a69a2e1da677	596768	Citrus exocortis Yucatan viroid isolate 15, complete genome	270	95.926	94	6.88e-119	431
837100f2-2f85-4076-aab6-6abf7ae54700	596768	Citrus exocortis Yucatan viroid isolate 15, complete genome	365	98.904	83	0	651
e54614cc-0356-469a-9533-7eb26f71ba19	596768	Citrus exocortis Yucatan viroid isolate 15, complete genome	347	87.32	88	4.51e-102	375
18822bf1-9538-4303-9d3e-0f1c4fece293	596768	Citrus exocortis Yucatan viroid isolate 15, complete genome	353	96.317	98	1.38e-161	573
f5a6aaa3-6ced-488e-9af3-c78cb830c3aa	596768	Citrus exocortis Yucatan viroid isolate 15, complete genome	332	98.193	84	1.19e-162	577
9bcf065d-2adc-4cd5-b9dc-b72a5a9b2803	596768	Citrus exocortis Yucatan viroid isolate 15, complete genome	197	96.447	99	1.03e-85	320
a563aeff-ca07-4cff-8c36-9335d85e4f63	596768	Citrus exocortis Yucatan viroid isolate 15, complete genome	357	96.359	99	8.43e-164	580
523e7911-905a-4a82-b5b9-371472b3c5fb	596768	Citrus exocortis Yucatan viroid isolate 15, complete genome	277	95.307	98	6.66e-119	431
0a4ef6c2-2980-45de-8042-96d0fee105d1	596768	Citrus exocortis Yucatan viroid isolate 15, complete genome	253	94.071	97	2.25e-103	379
c007b1ee-eaf4-4817-a59b-cd10d70f115c	596768	Citrus exocortis Yucatan viroid isolate 15, complete genome	172	94.767	97	4.25e-69	265
dd932268-9a13-405c-9023-8b95a327661f	596768	Citrus exocortis Yucatan viroid isolate 15, complete genome	350	95.429	98	2.28e-154	549
2e74bb9b-7a5e-4285-80e7-f768708ab13b	596768	Citrus exocortis Yucatan viroid isolate 15, complete genome	342	98.83	89	1.48e-171	606
10ebff4d-998d-4078-96d0-29882f404b1c	596768	Citrus exocortis Yucatan viroid isolate 15, complete genome	316	98.101	99	2.06e-154	549
d1677be7-4c05-464a-b2df-aacd3d789a45	596768	Citrus exocortis Yucatan viroid isolate 15, complete genome	355	98.028	98	8.21e-174	614
cf18f6fc-b5d3-40ee-8c65-a6701d752169	596768	Citrus exocortis Yucatan viroid isolate 15, complete genome	354	91.525	98	1.11e-132	477
84174ad5-8d68-4377-befd-7cba5afdb542	596768	Citrus exocortis Yucatan viroid isolate 15, complete genome	202	96.04	93	2.43e-87	326
b5ac0c9a-d9c4-4c07-af75-3be96d20ecad	596768	Citrus exocortis Yucatan viroid isolate 15, complete genome	355	96.901	98	1.38e-166	590
b2f651b1-143d-4e19-9832-dbc90a65ad78	596768	Citrus exocortis Yucatan viroid isolate 15, complete genome	363	96.97	90	5.52e-171	604
f9b77064-8b40-4790-8ecd-81809bfdabd6	596768	Citrus exocortis Yucatan viroid isolate 15, complete genome	279	93.19	96	5.54e-110	401
0347efd9-6556-4cb1-af0a-b02c26eb2262	596768	Citrus exocortis Yucatan viroid isolate 15, complete genome	264	97.727	98	1.77e-124	449
73e01388-63ec-44da-a51f-08c0d9bde45a	596768	Citrus exocortis Yucatan viroid isolate 15, complete genome	263	95.437	94	8.82e-113	411
98679f49-b1d8-4f5b-8027-a4754edb8833	596768	Citrus exocortis Yucatan viroid isolate 15, complete genome	369	95.935	84	1.7e-166	590
949e96a5-3af1-4950-84a8-4d5cb3c833dc	596768	Citrus exocortis Yucatan viroid isolate 15, complete genome	257	93.385	98	1.35e-100	370
3dbec2bf-2fbc-4349-b3eb-9b31c87d904b	596768	Citrus exocortis Yucatan viroid isolate 15, complete genome	365	98.356	82	2.18e-180	636
da4fe972-7616-49b4-bfd8-78b4076f527e	596768	Citrus exocortis Yucatan viroid isolate 15, complete genome	246	91.87	99	4.65e-90	335
3e23a235-322c-412c-bfce-1143e7ee46f4	596768	Citrus exocortis Yucatan viroid isolate 15, complete genome	367	94.823	90	3.37e-158	562
f838a1da-fd48-409a-8922-b0d7f0d35497	596768	Citrus exocortis Yucatan viroid isolate 15, complete genome	161	92.547	98	5.16e-58	228
cd3ecaf8-1493-4f29-8973-3baa8d3f1978	596768	Citrus exocortis Yucatan viroid isolate 15, complete genome	233	95.708	98	4.42e-100	368
42dec101-1ed6-43c8-a5ac-a923141de3b5	596768	Citrus exocortis Yucatan viroid isolate 15, complete genome	268	95.522	86	1.28e-116	424
14a0ff3c-f25d-4828-809d-f801e0f53daf	596768	Citrus exocortis Yucatan viroid isolate 15, complete genome	231	92.641	99	9.42e-87	324
39e230c7-ea70-44d0-8019-04fe0075ed3d	596768	Citrus exocortis Yucatan viroid isolate 15, complete genome	190	94.211	100	9.82e-76	287
a4819fe1-fdc5-4489-8db4-8bdf1fb2d846	596768	Citrus exocortis Yucatan viroid isolate 15, complete genome	314	93.312	99	1.62e-125	453
1adb0549-d0c2-4929-98d5-c4a447100aec	596768	Citrus exocortis Yucatan viroid isolate 15, complete genome	356	93.82	86	4.54e-147	525
0d4a1e5b-1fcc-42fd-88a8-e91c14c58187	596768	Citrus exocortis Yucatan viroid isolate 15, complete genome	254	98.031	96	1.06e-121	440
7e2fba49-1d4f-4d6c-b2fb-d24f6547c966	596768	Citrus exocortis Yucatan viroid isolate 15, complete genome	273	98.168	98	1.1e-131	473
4a33f353-7e95-4750-b565-dd06a0740ffd	596768	Citrus exocortis Yucatan viroid isolate 15, complete genome	276	95.652	99	4.01e-121	438
c1c4acbf-0e92-474e-821c-e80a667e738b	596768	Citrus exocortis Yucatan viroid isolate 15, complete genome	155	96.129	99	1.02e-64	250
4c29ac60-6bb8-4de4-872f-54ca023dc347	596768	Citrus exocortis Yucatan viroid isolate 15, complete genome	369	90.244	85	1.02e-128	464
5b7e2fa7-191b-45ad-a7c5-5e3573ee970f	596768	Citrus exocortis Yucatan viroid isolate 15, complete genome	347	95.101	84	1.62e-151	540
e112bba2-042e-4f44-906b-5d27e7e24794	596768	Citrus exocortis Yucatan viroid isolate 15, complete genome	363	91.46	83	2.27e-135	486
565268b7-ce59-46b3-8c49-bb752b82a2b3	596768	Citrus exocortis Yucatan viroid isolate 15, complete genome	352	94.318	98	8.37e-149	531
8f2eaef6-9092-4cb5-a4ce-7c8cf56297fe	596768	Citrus exocortis Yucatan viroid isolate 15, complete genome	312	95.833	99	2.06e-139	499
89ae8b51-4185-4241-8e70-5fe3de66bc79	596768	Citrus exocortis Yucatan viroid isolate 15, complete genome	191	94.241	100	9.76e-76	287
61c520b2-a81c-4230-99a4-764970331edd	596768	Citrus exocortis Yucatan viroid isolate 15, complete genome	274	93.066	85	1.33e-106	390
ce847b9c-4f0c-4c97-b847-ec90391f9e71	596768	Citrus exocortis Yucatan viroid isolate 15, complete genome	233	93.562	97	9.77e-92	340
6052399f-69c4-4dac-a5ef-6ddc256eaad9	596768	Citrus exocortis Yucatan viroid isolate 15, complete genome	215	98.605	81	2.37e-103	379
300853e5-e83b-4cda-8f70-258954c729ae	596768	Citrus exocortis Yucatan viroid isolate 15, complete genome	186	97.312	97	4.59e-84	315
d9f9c3ea-f725-4c7e-8adb-1bc6a0715206	596768	Citrus exocortis Yucatan viroid isolate 15, complete genome	374	96.791	86	7.66e-175	617
c5d92592-a706-4684-a84e-7395907e809b	596768	Citrus exocortis Yucatan viroid isolate 15, complete genome	356	94.382	82	2.21e-150	536
dc1b4847-a90e-4b91-a19b-979ba4317315	596768	Citrus exocortis Yucatan viroid isolate 15, complete genome	358	93.855	91	2.58e-149	532
628c4198-068e-4b9e-888a-0cecff450fbf	596768	Citrus exocortis Yucatan viroid isolate 15, complete genome	366	97.541	92	5.41e-176	621
17697358-0ce9-427f-a5f4-df2a994bc359	596768	Citrus exocortis Yucatan viroid isolate 15, complete genome	371	94.879	86	1.7e-161	573
0327630c-8a6c-492b-a221-8895f6f4321d	596768	Citrus exocortis Yucatan viroid isolate 15, complete genome	243	93.004	92	8.46e-93	344
0c346254-9230-4f02-9baa-2532d8e912f5	N/A	Saccharomyces cerevisiae virus L-A strain ScV-LAlus1, complete genome	132	95.455	87	5.94e-52	207
82e19983-d495-4741-be99-793389dcc5b9	N/A	Saccharomyces cerevisiae virus L-A strain ScV-LAlus1, complete genome	155	88.387	82	1.66e-43	180
bf390f7d-6093-4a9b-9dc6-188cf0e52f97	N/A	Saccharomyces cerevisiae virus L-A strain ScV-LAlus1, complete genome	230	93.043	90	1.78e-89	333
e0463a0a-718c-435d-a68f-949b1383806d	N/A	Saccharomyces cerevisiae virus L-A strain ScV-LAlus1, complete genome	197	93.401	99	3.75e-75	285
eca9f3d6-9840-49bc-92cf-425b0423e9bc	N/A	Saccharomyces cerevisiae virus L-A strain ScV-LAlus1, complete genome	134	95.522	81	5.09e-53	211
f1f74a8e-207d-4b95-b7d5-116f820695fb	N/A	Saccharomyces cerevisiae virus L-A strain ScV-LAlus1, complete genome	152	90.132	85	5.7e-48	195
82249074-dfb4-4ff6-9f6a-70c7ebb6737b	N/A	Saccharomyces cerevisiae virus L-A strain ScV-LAlus1, complete genome	162	96.296	81	1.77e-68	263
8d02aa11-8704-41dd-ae41-0e557ebd84ba	N/A	Saccharomyces cerevisiae virus L-A strain ScV-LAlus1, complete genome	230	92.609	92	8.01e-88	327
efd0afa7-20e7-4ca2-a6aa-4bdc13daa18a	N/A	Saccharomyces cerevisiae virus L-A strain ScV-LAlus1, complete genome	238	91.597	91	3.81e-86	322
2e490566-4041-4c7b-baff-01a391f5e18a	N/A	Saccharomyces cerevisiae virus L-A strain ScV-LAlus1, complete genome	133	94.737	84	2.31e-51	206
1b021bda-87bb-4a2e-a2fb-eeb8a9272514	N/A	Saccharomyces cerevisiae virus L-A strain ScV-LAlus1, complete genome	139	92.806	89	1.39e-48	196
c9baf97d-722a-4ff6-8f0a-301b0add4f0d	N/A	Saccharomyces cerevisiae virus L-A strain ScV-LAlus1, complete genome	141	88.652	84	3.27e-40	169
49dd26c7-154c-4288-8cac-0de3e506b428	N/A	Saccharomyces cerevisiae virus L-A strain ScV-LAlus1, complete genome	236	91.525	92	4.91e-85	318
56c976eb-d2d7-45b5-aca8-ebf3da1aa625	N/A	Saccharomyces cerevisiae virus L-A strain ScV-LAlus1, complete genome	188	90.957	90	1.85e-63	246
793c3a4a-9574-4c00-ba03-7e64e187dc19	N/A	Saccharomyces cerevisiae virus L-A strain ScV-LAlus1, complete genome	186	91.935	83	2.61e-67	259
08d54312-26a7-458f-9dcf-ef70423171e4	N/A	Saccharomyces cerevisiae virus L-A strain ScV-LAlus1, complete genome	113	95.575	99	3.26e-43	178
a1058b39-1458-4ab0-92bf-fa93b846bf55	N/A	Saccharomyces cerevisiae virus L-A strain ScV-LAlus1, complete genome	235	93.617	91	2.3e-93	346
a3ec371f-3b89-47bf-9be2-8dfc74daad96	N/A	Saccharomyces cerevisiae virus L-A strain ScV-LAlus1, complete genome	189	92.593	91	4e-70	268
17870ad3-56e9-4ee0-ae97-cc48bc780a59	N/A	Saccharomyces cerevisiae virus L-A strain ScV-LAlus1, complete genome	198	90.909	87	7.38e-68	261
d682491e-502c-493b-afc5-27fabe82e78d	N/A	Saccharomyces cerevisiae virus L-A strain ScV-LAlus1, complete genome	249	91.968	87	4.2e-91	339
020aeb4e-e913-4d89-86d7-ba18e05f8eb2	N/A	Saccharomyces cerevisiae virus L-A strain ScV-LAlus1, complete genome	194	91.753	88	5.41e-69	265
ffd4ca5f-abff-4187-a534-3ae0e31783cc	N/A	Saccharomyces cerevisiae virus L-A strain ScV-LAlus1, complete genome	85	95.294	87	5.96e-30	134
e4250eef-7479-430d-9436-ef5ad0162b85	N/A	Saccharomyces cerevisiae virus L-A strain ScV-LAlus1, complete genome	197	93.909	92	1.9e-78	296
678b215f-9688-4de3-9dde-738a8211ffb7	N/A	Saccharomyces cerevisiae virus L-A strain ScV-LAlus1, complete genome	172	93.023	86	1.39e-64	250
3d0da0b3-f546-4ea0-af0a-c931188ca9bd	N/A	Saccharomyces cerevisiae virus L-A strain ScV-LAlus1, complete genome	237	91.139	96	1.72e-84	316
cc8c7c9e-92ed-4680-8900-0e7fbc181393	N/A	Saccharomyces cerevisiae virus L-A strain ScV-LAlus1, complete genome	154	90.909	98	1.06e-49	200
00f5a532-0a59-4716-9895-7753f5f133f1	N/A	Saccharomyces cerevisiae virus L-A strain ScV-LAlus1, complete genome	235	91.064	93	1.03e-81	307
488975fb-53f8-4a5d-82a1-b08df4bff8d6	N/A	Saccharomyces cerevisiae virus L-A strain ScV-LAlus1, complete genome	227	92.07	90	1.74e-84	316
d6114f66-92d5-4f67-acd3-e330600a7f9d	N/A	Saccharomyces cerevisiae virus L-A strain ScV-LAlus1, complete genome	231	90.909	86	4.11e-81	305
2fb4388e-870b-435c-876a-3da1e9856f9e	N/A	Saccharomyces cerevisiae virus L-A strain ScV-LAlus1, complete genome	159	91.824	85	3.59e-55	219
dc1cd715-a1d2-4eae-b5a8-6edf8f36d116	N/A	Saccharomyces cerevisiae virus L-A strain ScV-LAlus1, complete genome	206	87.864	81	5.11e-60	235
1efd3d34-5dcd-492e-9636-7c88bb32ce6a	N/A	Saccharomyces cerevisiae virus L-A strain ScV-LAlus1, complete genome	199	91.96	87	2.66e-72	276
2c4007d3-9ea7-414e-80ba-ebea5b56ffc9	N/A	Saccharomyces cerevisiae virus L-A strain ScV-LAlus1, complete genome	233	93.133	81	1.55e-90	337
b29c0f83-9068-4a8f-8e34-1d1a71a55b07	N/A	Saccharomyces cerevisiae virus L-A strain ScV-LAlus1, complete genome	245	92.245	96	3.72e-91	339
5ed13c0f-62c7-4c99-bad8-a93fcc684bb1	N/A	Saccharomyces cerevisiae virus L-A strain ScV-LAlus1, complete genome	232	93.103	90	1.37e-90	337
fa0f1223-d1ec-48ce-b185-64f76968b703	N/A	Saccharomyces cerevisiae virus L-A strain ScV-LAlus1, complete genome	251	90.04	85	9.42e-83	311
eddec89d-08e3-45fa-a74b-c9fc681b41d6	N/A	Saccharomyces cerevisiae virus L-A strain ScV-LAlus1, complete genome	246	91.463	90	6.78e-89	331
363ea16a-faf5-41c4-93ff-551f30277a85	N/A	Saccharomyces cerevisiae virus L-A strain ScV-LAlus1, complete genome	165	92.121	86	1.69e-58	230
91a6bfe3-3d52-4973-9621-922686e277e5	N/A	Saccharomyces cerevisiae virus L-A strain ScV-LAlus1, complete genome	228	92.544	82	4.15e-86	322
2cee5e63-70fe-483c-92ee-2c6aa678cb88	N/A	Saccharomyces cerevisiae virus L-A strain ScV-LAlus1, complete genome	245	90.204	86	3.26e-82	309
1249c958-502d-46a3-a09d-0ab99e97201b	N/A	Saccharomyces cerevisiae virus L-A strain ScV-LAlus1, complete genome	223	90.135	90	1.72e-74	283
d998a375-e26d-4169-a187-ed29ef6f4b15	N/A	Saccharomyces cerevisiae virus L-A strain ScV-LAlus1, complete genome	195	93.333	89	4.22e-75	285
10e00782-4a0b-46f3-a305-16a0b328739e	N/A	Saccharomyces cerevisiae virus L-A strain ScV-LAlus1, complete genome	206	90.777	85	4.79e-70	268
3410e8a7-47d7-4abb-bfc6-cad24999b716	N/A	Saccharomyces cerevisiae virus L-A strain ScV-LAlus1, complete genome	198	85.859	83	5.87e-49	198
32f356e1-c349-419c-a169-00c3d16ffd06	N/A	Saccharomyces cerevisiae virus L-A strain ScV-LAlus1, complete genome	197	91.371	89	5.5e-69	265
e44b192f-c529-454c-bc92-ec688c8f0026	N/A	Saccharomyces cerevisiae virus L-A strain ScV-LAlus1, complete genome	190	91.579	89	8.81e-67	257
3b0439b1-5c0a-4c0c-b2ff-c9c5ddb44717	N/A	Saccharomyces cerevisiae virus L-A strain ScV-LAlus1, complete genome	194	91.237	88	9.11e-67	257
040d0fab-1004-41ff-939f-892f94d03e66	N/A	Saccharomyces cerevisiae virus L-A strain ScV-LAlus1, complete genome	152	90.789	84	4.41e-49	198
a38163c7-6988-4921-8f24-0ed4d1864c49	N/A	Saccharomyces cerevisiae virus L-A strain ScV-LAlus1, complete genome	231	90.043	90	1.06e-76	291
71052ea7-f9a4-472c-a6e4-e388079c8d1e	N/A	Saccharomyces cerevisiae virus L-A strain ScV-LAlus1, complete genome	184	96.739	97	9.87e-81	303
db2a6996-2a5c-45d9-9d80-4818cdcc2f18	N/A	Saccharomyces cerevisiae virus L-A strain ScV-LAlus1, complete genome	203	92.611	90	1.2e-75	287
28698768-2cf4-4540-9e3c-3d91f49aba64	N/A	Saccharomyces cerevisiae virus L-A strain ScV-LAlus1, complete genome	226	92.92	90	2.88e-87	326
a9dca618-cd31-4dc2-a01a-076b64ec8706	N/A	Saccharomyces cerevisiae virus L-A strain ScV-LAlus1, complete genome	194	92.268	95	3.03e-71	272
f0ca0ac3-5b6d-4923-8512-4e763f825b09	N/A	Saccharomyces cerevisiae virus L-A strain ScV-LAlus1, complete genome	140	95	85	1.09e-54	217
d86b2848-3b29-4f0b-aa89-3e53d4d4c1f3	N/A	Saccharomyces cerevisiae virus L-A strain ScV-LAlus1, complete genome	210	93.81	92	7.33e-83	311
20ec9757-e36a-4374-bac5-7937e3312fed	N/A	Saccharomyces cerevisiae virus L-A strain ScV-LAlus1, complete genome	218	90.367	87	2.22e-73	279
353d0e5f-f430-44a4-aa38-48eea763a7b3	N/A	Saccharomyces cerevisiae virus L-A strain ScV-LAlus1, complete genome	158	87.975	85	2.06e-42	176
563f5745-f60d-48a2-82ec-5d3a3f3868d7	N/A	Saccharomyces cerevisiae virus L-A strain ScV-LAlus1, complete genome	223	85.65	86	3.9e-56	222
99cd5822-a7f3-4a8f-80c5-3c48698d9259	N/A	Saccharomyces cerevisiae virus L-A strain ScV-LAlus1, complete genome	248	90.726	88	4.15e-86	322
33edaa5e-19de-48c9-b0f5-9e56ca02ce7b	N/A	Saccharomyces cerevisiae virus L-A strain ScV-LAlus1, complete genome	214	93.458	94	1.56e-84	316
4e6efaf5-2b87-401a-b2ca-3f560d7d322e	N/A	Saccharomyces cerevisiae virus L-A strain ScV-LAlus1, complete genome	155	85.161	87	1.23e-34	150
d80ae0ac-4efa-44ea-a589-849a40bc0e46	N/A	Saccharomyces cerevisiae virus L-A strain ScV-LAlus1, complete genome	126	97.619	83	3.67e-54	215
cae29051-8c7e-4adf-adef-f12ce421684c	N/A	Saccharomyces cerevisiae virus L-A strain ScV-LAlus1, complete genome	199	86.935	88	2.54e-52	209
71666c7a-9719-4db6-b347-5b02334f7e21	N/A	Saccharomyces cerevisiae virus L-A strain ScV-LAlus1, complete genome	171	90.058	86	4.97e-54	215
b60e5c84-9806-4d53-8fe0-2e0868eca578	N/A	Saccharomyces cerevisiae virus L-A strain ScV-LAlus1, complete genome	194	93.814	91	3.13e-76	289
b972f20a-66ad-40cd-b83a-cdc3ea4aa696	N/A	Saccharomyces cerevisiae virus L-A strain ScV-LAlus1, complete genome	182	89.56	99	2.08e-57	226
02076d4c-f947-470d-8b4b-4b45f2d1af03	N/A	Saccharomyces cerevisiae virus L-A strain ScV-LAlus1, complete genome	234	93.162	89	3.9e-91	339
298095cc-a6a7-4997-9b45-f18036d2284e	N/A	Saccharomyces cerevisiae virus L-A strain ScV-LAlus1, complete genome	136	97.059	91	4.63e-58	228
d599f2e2-df41-4e4f-b3f3-3f0a522b20df	N/A	Saccharomyces cerevisiae virus L-A strain ScV-LAlus1, complete genome	237	91.561	87	5.28e-85	318
6a07d087-5f00-409c-8caa-72d50d27b551	N/A	Saccharomyces cerevisiae virus L-A strain ScV-LAlus1, complete genome	234	91.026	91	2.33e-83	313
dafc6d41-ad9e-49d3-9704-ddb38de3c824	N/A	Saccharomyces cerevisiae virus L-A strain ScV-LAlus1, complete genome	212	90.094	99	1.14e-70	270
0770e7a8-f44b-4914-afb2-de6b39cfdfe5	N/A	Saccharomyces cerevisiae virus L-A strain ScV-LAlus1, complete genome	216	90.741	89	1.67e-74	283
c90f079c-c9e7-47dc-accb-9a673ce9449f	N/A	Saccharomyces cerevisiae virus L-A strain ScV-LAlus1, complete genome	207	92.271	98	3.11e-76	289
0ece7d4e-bdde-467f-9d50-10dc4bc4f1f7	N/A	Saccharomyces cerevisiae virus L-A strain ScV-LAlus1, complete genome	171	88.889	86	1.37e-49	200
18fa4607-7fd1-482b-b19f-afbf4113d75c	N/A	Saccharomyces cerevisiae virus L-A strain ScV-LAlus1, complete genome	125	91.2	83	2.85e-40	169
121ceaf0-3954-4c32-ae87-a4e210935cac	N/A	Saccharomyces cerevisiae virus L-A strain ScV-LAlus1, complete genome	116	98.276	97	5.95e-51	204
124dcb3f-95f1-4628-8dbb-75a8d4129f71	N/A	Saccharomyces cerevisiae virus L-A strain ScV-LAlus1, complete genome	226	94.69	95	1.62e-94	350
c31ff3a4-2c4e-4396-ad71-c217f0989d28	N/A	Saccharomyces cerevisiae virus L-A strain ScV-LAlus1, complete genome	172	90.698	85	8.35e-57	224
5efd40ba-b085-4d94-b6d8-921c76a7ae17	N/A	Saccharomyces cerevisiae virus L-A strain ScV-LAlus1, complete genome	227	93.392	89	1.77e-89	333
4d61f768-9c02-4c4b-a3a4-e46f074f65c5	N/A	Saccharomyces cerevisiae virus L-A strain ScV-LAlus1, complete genome	181	96.133	93	7.69e-77	291
93c88cae-8ff1-4d45-9a3b-b49434c3d802	N/A	Saccharomyces cerevisiae virus L-A strain ScV-LAlus1, complete genome	195	90.256	88	4.33e-65	252
947b234d-21b1-41cf-b545-4982180001a3	N/A	Saccharomyces cerevisiae virus L-A strain ScV-LAlus1, complete genome	189	87.302	95	8.21e-52	207
da20f3bb-5e5b-4c74-ab68-49359e308e25	N/A	Saccharomyces cerevisiae virus L-A strain ScV-LAlus1, complete genome	197	91.371	89	2e-68	263
b78a2487-9666-4f6b-a2e0-a3e3eda3997f	N/A	Saccharomyces cerevisiae virus L-A strain ScV-LAlus1, complete genome	184	88.587	87	1.87e-53	213
c085db07-a4f5-408b-bf5b-8c164e5ba625	N/A	Saccharomyces cerevisiae virus L-A strain ScV-LAlus1, complete genome	229	92.576	89	2.97e-87	326
a71a4ad3-2fbc-40ed-9d00-3a67793c2678	N/A	Saccharomyces cerevisiae virus L-A strain ScV-LAlus1, complete genome	245	93.469	91	3.1e-97	359
4726c6a9-b79c-4ceb-a664-0009600ba270	N/A	Saccharomyces cerevisiae virus L-A strain ScV-LAlus1, complete genome	125	98.4	84	2.77e-55	219
2a195338-4776-415a-8a3b-53ef103c34dd	N/A	Saccharomyces cerevisiae virus L-A strain ScV-LAlus1, complete genome	228	92.105	87	1.83e-84	316
b05d4329-f632-4c4f-a8d4-46d9e8435807	N/A	Saccharomyces cerevisiae virus L-A strain ScV-LAlus1, complete genome	229	92.14	90	4.91e-85	318
900b897f-ccd7-47f4-bc2f-22a1fb85ecfb	N/A	Saccharomyces cerevisiae virus L-A strain ScV-LAlus1, complete genome	129	96.124	99	1.39e-52	209
cf1291c5-ff18-47eb-9661-0d64979234ac	N/A	Saccharomyces cerevisiae virus L-A strain ScV-LAlus1, complete genome	198	91.919	88	3.32e-71	272
4d6c81f6-7b52-41dd-a20b-9bd44f6e6f82	N/A	Saccharomyces cerevisiae virus L-A strain ScV-LAlus1, complete genome	171	90.058	99	3.34e-55	219
eb66ea66-5a74-43dd-9af0-0cbdffd5579c	N/A	Saccharomyces cerevisiae virus L-A strain ScV-LAlus1, complete genome	222	91.441	95	1.62e-79	300
0f98ef51-9761-438f-adc7-8b73d646b6c4	N/A	Saccharomyces cerevisiae virus L-A strain ScV-LAlus1, complete genome	233	86.695	86	2.47e-63	246
c5932eca-0a8b-4b4e-a368-d1c9321940a6	N/A	Saccharomyces cerevisiae virus L-A strain ScV-LAlus1, complete genome	246	93.902	89	5.23e-100	368
33944e88-3aca-4800-b3c4-08723f919d58	N/A	Saccharomyces cerevisiae virus L-A strain ScV-LAlus1, complete genome	130	88.462	99	8.71e-35	150
d362fef7-02fb-44ec-9dc8-5a4197a21a6d	N/A	Saccharomyces cerevisiae virus L-A strain ScV-LAlus1, complete genome	184	91.848	88	1.12e-65	254
b289876e-9483-4e2c-bbe9-3c5a2fb6a7e1	N/A	Saccharomyces cerevisiae virus L-A strain ScV-LAlus1, complete genome	148	94.595	99	4.6e-58	228
6e9ba834-7bf3-474a-b03d-61d03b159715	N/A	Saccharomyces cerevisiae virus L-A strain ScV-LAlus1, complete genome	247	92.308	89	3.13e-92	342
0fe41366-519d-4f28-a3ea-18188200bf1d	N/A	Saccharomyces cerevisiae virus L-A strain ScV-LAlus1, complete genome	229	90.393	90	1.03e-76	291
ef817935-0afb-46a4-b57f-f72c6c4d2005	N/A	Saccharomyces cerevisiae virus L-A strain ScV-LAlus1, complete genome	232	91.81	86	1.87e-84	316
34887ebd-b9c4-4287-8bc3-0dc5b969125c	N/A	Saccharomyces cerevisiae virus L-A strain ScV-LAlus1, complete genome	237	86.92	90	3.11e-67	259
195b3565-271c-43e8-8961-f88aafc6a9d7	N/A	Saccharomyces cerevisiae virus L-A strain ScV-LAlus1, complete genome	215	90.233	88	1.02e-71	274
7718a862-db7d-46a1-8536-a3a9e903011f	N/A	Saccharomyces cerevisiae virus L-A strain ScV-LAlus1, complete genome	140	87.143	99	2.05e-36	156
3609d9da-f99e-4d0b-8824-334d936b7918	N/A	Saccharomyces cerevisiae virus L-A strain ScV-LAlus1, complete genome	224	91.964	90	1.04e-81	307
4e8e6142-c958-4bb9-8da0-056ec3b84585	N/A	Saccharomyces cerevisiae virus L-A strain ScV-LAlus1, complete genome	215	93.953	89	1.01e-86	324
0e7649db-320c-43a4-a9a9-5d509d4eabca	N/A	Saccharomyces cerevisiae virus L-A strain ScV-LAlus1, complete genome	154	93.506	96	1.78e-57	226
5b0a9e8f-c6a9-4f30-a7ae-a6e41a015f35	N/A	Saccharomyces cerevisiae virus L-A strain ScV-LAlus1, complete genome	219	93.607	96	9.32e-87	324
2e3df5f3-f2eb-48af-8b04-6f2204691a08	N/A	Saccharomyces cerevisiae virus L-A strain ScV-LAlus1, complete genome	152	85.526	86	3.43e-35	152
5c9fcbb2-a702-4216-b022-8ad16d2c4aab	N/A	Saccharomyces cerevisiae virus L-A strain ScV-LAlus1, complete genome	233	91.416	84	2.46e-83	313
f3a24e4e-de6c-4676-8e93-fe99162290ba	N/A	Saccharomyces cerevisiae virus L-A strain ScV-LAlus1, complete genome	145	94.483	100	7.31e-56	220
f406116c-950a-443c-ab5c-fabc44409e0c	N/A	Saccharomyces cerevisiae virus L-A strain ScV-LAlus1, complete genome	242	88.43	93	5.11e-75	285
a94e25c5-bb04-4f7b-8a45-e31631a13b97	N/A	Saccharomyces cerevisiae virus L-A strain ScV-LAlus1, complete genome	175	89.143	86	1.82e-53	213
6ce080b5-d25b-4434-9ed3-77d1b46b82e0	N/A	Saccharomyces cerevisiae virus L-A strain ScV-LAlus1, complete genome	225	92.889	92	3.57e-86	322
7cd80fc7-e157-4d47-845f-9097b321cad5	N/A	Saccharomyces cerevisiae virus L-A strain ScV-LAlus1, complete genome	215	94.419	89	7.64e-88	327
ac4c372c-caaf-4684-a251-a240625a6b26	N/A	Saccharomyces cerevisiae virus L-A strain ScV-LAlus1, complete genome	232	90.517	95	2.12e-78	296
42b6da2c-1d1d-4418-8402-bd30b36343ab	N/A	Saccharomyces cerevisiae virus L-A strain ScV-LAlus1, complete genome	145	93.103	95	2.1e-51	206
44550ec1-6060-4d30-82be-125559a2d059	N/A	Saccharomyces cerevisiae virus L-A strain ScV-LAlus1, complete genome	167	90.419	90	4.55e-54	215
f296d64b-d7db-4afc-8d2d-05ea2fc26248	N/A	Saccharomyces cerevisiae virus L-A strain ScV-LAlus1, complete genome	250	91.6	90	4.15e-91	339
e169e926-b143-4258-bfd3-a94579514762	N/A	Saccharomyces cerevisiae virus L-A strain ScV-LAlus1, complete genome	198	90.909	88	2.61e-67	259
999ec771-f623-449d-ae6c-ef3f65fbcda1	N/A	Saccharomyces cerevisiae virus L-A strain ScV-LAlus1, complete genome	201	92.04	89	2.04e-73	279
897d0006-f30f-44a1-ae30-d6159ca73b04	N/A	Saccharomyces cerevisiae virus L-A strain ScV-LAlus1, complete genome	203	96.059	96	6.7e-88	327
5e08ca46-fb02-4ba8-a48e-46df5ab3f0e9	N/A	Saccharomyces cerevisiae virus L-A strain ScV-LAlus1, complete genome	181	87.293	81	1.56e-49	200
ee69fd48-d74c-4219-ad3c-d1efe11ed53e	N/A	Saccharomyces cerevisiae virus L-A strain ScV-LAlus1, complete genome	129	93.798	95	1.88e-46	189
a0cbab5a-c9c8-4deb-a22e-24a1f41fa234	N/A	Saccharomyces cerevisiae virus L-A strain ScV-LAlus1, complete genome	163	95.706	99	1.82e-67	259
702aabc2-6a4e-40ed-af21-2cae5e3866bf	N/A	Saccharomyces cerevisiae virus L-A strain ScV-LAlus1, complete genome	178	91.573	88	8.29e-62	241
a62f189b-82ec-4ac3-93ec-d5d3571310ec	N/A	Saccharomyces cerevisiae virus L-A strain ScV-LAlus1, complete genome	199	91.96	94	6.8e-73	278
89a0b5b6-4c09-4483-9d92-88e37bc72c59	N/A	Saccharomyces cerevisiae virus L-A strain ScV-LAlus1, complete genome	253	90.514	86	1.23e-86	324
3febe885-d059-4f22-90a8-aeeac87f84b7	N/A	Saccharomyces cerevisiae virus L-A strain ScV-LAlus1, complete genome	227	91.189	89	4.85e-80	302
742ddbd2-dc76-46e0-8453-2391d3587466	N/A	Saccharomyces cerevisiae virus L-A strain ScV-LAlus1, complete genome	124	97.581	100	3.67e-53	211
fa28207e-e232-46a8-b13d-5aec1c24a0b9	N/A	Saccharomyces cerevisiae virus L-A strain ScV-LAlus1, complete genome	95	97.895	95	2.2e-39	165
fedb46f4-0a31-43ec-b6ea-11fed1be3ff9	N/A	Saccharomyces cerevisiae virus L-A strain ScV-LAlus1, complete genome	235	92.766	90	1.39e-90	337
e23f32b7-7251-4552-b5f9-59a48de9d73e	N/A	Saccharomyces cerevisiae virus L-A strain ScV-LAlus1, complete genome	195	92.821	87	5.58e-74	281
48fb8a0d-31f7-40ca-a35e-731bb763d1c3	N/A	Saccharomyces cerevisiae virus L-A strain ScV-LAlus1, complete genome	143	89.51	87	5.24e-43	178
e0530565-2375-4801-a33c-f40fc3879c46	N/A	Saccharomyces cerevisiae virus L-A strain ScV-LAlus1, complete genome	202	87.129	99	1.07e-55	220
34cfa008-6251-4449-8fe2-06464b9856c0	N/A	Saccharomyces cerevisiae virus L-A strain ScV-LAlus1, complete genome	195	90.256	88	5.39e-64	248
70865ff4-40c9-4067-b393-441d1ed452b4	N/A	Saccharomyces cerevisiae virus L-A strain ScV-LAlus1, complete genome	233	91.845	90	1.4e-85	320
be225145-030d-431b-a8b8-c500fa4fcb87	N/A	Saccharomyces cerevisiae virus L-A strain ScV-LAlus1, complete genome	192	91.146	88	1.15e-65	254
eaa8e5d2-6a89-44ea-90d3-3d7c233e1b84	N/A	Saccharomyces cerevisiae virus L-A strain ScV-LAlus1, complete genome	222	92.793	89	1.73e-84	316
aacd74e4-8025-4b6e-860a-b27145052939	N/A	Saccharomyces cerevisiae virus L-A strain ScV-LAlus1, complete genome	202	87.624	88	3.43e-56	222
673754fc-b0eb-4f37-87b4-44b730c19973	N/A	Saccharomyces cerevisiae virus L-A strain ScV-LAlus1, complete genome	150	94	99	5.9e-57	224
15c1e324-f0e6-492d-b8c5-2278575b1842	N/A	Saccharomyces cerevisiae virus L-A strain ScV-LAlus1, complete genome	145	95.862	99	9.63e-60	233
73e9705a-b196-402a-99fc-9edd47180fb9	N/A	Saccharomyces cerevisiae virus L-A strain ScV-LAlus1, complete genome	150	98	99	4.64e-68	261
03f10679-c2ae-4a0f-a8bb-ac5ce018b98e	N/A	Saccharomyces cerevisiae virus L-A strain ScV-LAlus1, complete genome	216	91.667	91	2.68e-77	292
34404b09-c641-4584-9124-de64749b382a	N/A	Saccharomyces cerevisiae virus L-A strain ScV-LAlus1, complete genome	152	98.026	99	3.65e-69	265
4f932678-4aef-40b6-97b4-1eea2fbdd27c	N/A	Saccharomyces cerevisiae virus L-A strain ScV-LAlus1, complete genome	208	94.712	94	4.16e-85	318
347c660d-840d-4702-9f7a-6d1ac57a7537	N/A	Saccharomyces cerevisiae virus L-A strain ScV-LAlus1, complete genome	192	93.229	88	1.95e-73	279
46d61be0-1b14-48f6-980b-5df0cea39bbd	N/A	Saccharomyces cerevisiae virus L-A strain ScV-LAlus1, complete genome	237	90.717	95	2.81e-82	309
46432897-3ea6-4a09-b17c-cd43fa236301	N/A	Saccharomyces cerevisiae virus L-A strain ScV-LAlus1, complete genome	179	93.296	87	6.55e-68	261
d640a7cf-86ae-4177-a988-fb26b85b257d	N/A	Saccharomyces cerevisiae virus L-A strain ScV-LAlus1, complete genome	201	90.547	88	3.4e-66	255
77ac134e-5d29-4ed6-b5c7-3f5ce3c1905c	N/A	Saccharomyces cerevisiae virus L-A strain ScV-LAlus1, complete genome	230	91.739	95	2.15e-83	313
e54cb978-3a1c-4c65-bd3c-dee8deea5778	N/A	Saccharomyces cerevisiae virus L-A strain ScV-LAlus1, complete genome	137	93.431	99	3.22e-49	198
304a57f5-1925-4444-ba82-5f49aa398889	N/A	Saccharomyces cerevisiae virus L-A strain ScV-LAlus1, complete genome	169	91.124	93	2.06e-57	226
b8b3231a-1cf9-4637-811b-dc366bb9fc06	N/A	Saccharomyces cerevisiae virus L-A strain ScV-LAlus1, complete genome	192	91.667	90	6.74e-68	261
6f53d5d1-f22f-46d0-a9cc-ed35a2320d8c	N/A	Saccharomyces cerevisiae virus L-A strain ScV-LAlus1, complete genome	231	88.745	90	1.08e-71	274
d9a99b1c-1a38-42eb-b30d-db6fa5d64e3e	N/A	Saccharomyces cerevisiae virus L-A strain ScV-LAlus1, complete genome	176	94.886	95	9.58e-71	270
cea5a8a3-fb88-401b-bbaa-1464bf1d8903	N/A	Saccharomyces cerevisiae virus L-A strain ScV-LAlus1, complete genome	117	96.581	100	3.47e-48	195
8d2e3898-efbb-4fe9-a425-6668e7b37929	N/A	Saccharomyces cerevisiae virus L-A strain ScV-LAlus1, complete genome	189	88.889	89	3.11e-56	222
054702a9-982a-4262-8e33-bd85e9c21c2c	N/A	Saccharomyces cerevisiae virus L-A strain ScV-LAlus1, complete genome	232	91.81	96	1.67e-84	316
afae6837-c3ce-4735-b086-c25fcb22f050	N/A	Saccharomyces cerevisiae virus L-A strain ScV-LAlus1, complete genome	229	93.45	99	3.38e-91	339
30ac3b19-3be3-4252-a441-723dab0a4f50	N/A	Saccharomyces cerevisiae virus L-A strain ScV-LAlus1, complete genome	230	94.348	87	1.82e-94	350
4cb4bcb0-d540-491b-89fd-83f2b186c354	N/A	Saccharomyces cerevisiae virus L-A strain ScV-LAlus1, complete genome	186	91.398	84	5.57e-64	248
945e705f-4409-4e3a-bce2-c293492d4780	N/A	Saccharomyces cerevisiae virus L-A strain ScV-LAlus1, complete genome	91	95.604	95	2.71e-33	145
77852402-427b-426a-943c-fcf6a415f2d2	N/A	Saccharomyces cerevisiae virus L-A strain ScV-LAlus1, complete genome	250	89.2	89	1.51e-80	303
65d9bcc7-a936-430b-a82e-b85096f8c4fb	N/A	Saccharomyces cerevisiae virus L-A strain ScV-LAlus1, complete genome	212	91.509	91	3.49e-76	289
e8efac34-6326-48be-a52d-af0119ceb225	N/A	Saccharomyces cerevisiae virus L-A strain ScV-LAlus1, complete genome	149	95.973	97	6.1e-62	241
8f863999-d899-4b10-a0b6-8647b5629680	N/A	Saccharomyces cerevisiae virus L-A strain ScV-LAlus1, complete genome	144	97.222	92	1.74e-62	243
a903a00a-ac54-4de9-ad1d-44725cf74523	N/A	Saccharomyces cerevisiae virus L-A strain ScV-LAlus1, complete genome	180	91.667	87	6.6e-63	244
08565626-c531-4cbf-98b3-ef2a7b4da7f9	N/A	Saccharomyces cerevisiae virus L-A strain ScV-LAlus1, complete genome	242	88.43	81	2.17e-74	283
f1b88c3f-98e1-487a-90be-b365e1158fa0	N/A	Saccharomyces cerevisiae virus L-A strain ScV-LAlus1, complete genome	185	95.676	97	6.02e-78	294
26c0d8ce-f52d-4bfc-9260-84c5c6d94289	N/A	Saccharomyces cerevisiae virus L-A strain ScV-LAlus1, complete genome	161	87.578	86	1.33e-44	183
8c4be64f-fd8f-4b35-859f-f4fe473cde7d	N/A	Saccharomyces cerevisiae virus L-A strain ScV-LAlus1, complete genome	234	94.017	92	4.86e-95	351
b89bce03-51f0-432c-9670-b65c42bd65b3	N/A	Saccharomyces cerevisiae virus L-A strain ScV-LAlus1, complete genome	198	91.414	90	1.52e-69	267
d46b3223-40ca-4a7e-8758-7e0072d8f801	N/A	Saccharomyces cerevisiae virus L-A strain ScV-LAlus1, complete genome	232	94.397	90	1.37e-95	353
5c85ccf0-8cc0-4452-95ad-d51b525bf0db	N/A	Saccharomyces cerevisiae virus L-A strain ScV-LAlus1, complete genome	96	96.875	96	2.85e-38	161
2fcdff31-12d8-46f8-b103-deddb9db3855	N/A	Saccharomyces cerevisiae virus L-A strain ScV-LAlus1, complete genome	228	92.105	89	6.26e-84	315
a694ecb9-09f9-4f11-bea8-adce031aa632	N/A	Saccharomyces cerevisiae virus L-A strain ScV-LAlus1, complete genome	198	92.929	89	4.27e-75	285
e75e9e85-c30a-4a0b-88ac-ba13e1574519	N/A	Saccharomyces cerevisiae virus L-A strain ScV-LAlus1, complete genome	250	88.8	89	2.5e-78	296
3ef25eb0-051c-4e48-9021-425ae0dd31a2	N/A	Saccharomyces cerevisiae virus L-A strain ScV-LAlus1, complete genome	247	93.927	90	1.45e-100	370
c1f0c11a-657b-44df-9ccf-b64689ff1a09	N/A	Saccharomyces cerevisiae virus L-A strain ScV-LAlus1, complete genome	231	91.342	95	2.81e-82	309
0a8e44ce-c992-4c26-a818-58a797b878b8	N/A	Saccharomyces cerevisiae virus L-A strain ScV-LAlus1, complete genome	162	89.506	86	4.61e-49	198
c163990f-0c5e-4e38-ab4c-406dec4e1b85	N/A	Saccharomyces cerevisiae virus L-A strain ScV-LAlus1, complete genome	233	92.704	81	7.17e-89	331
7ba2be88-fd46-4e0a-8282-36d096e95bd8	N/A	Saccharomyces cerevisiae virus L-A strain ScV-LAlus1, complete genome	246	93.496	84	2.63e-98	363
0f65d14f-cc15-4482-bb1f-7d473786c02e	N/A	Saccharomyces cerevisiae virus L-A strain ScV-LAlus1, complete genome	227	92.511	90	1.36e-85	320
aa10b35b-4bd2-47a7-b9d1-07892067a6cc	N/A	Saccharomyces cerevisiae virus L-A strain ScV-LAlus1, complete genome	139	94.964	99	3.31e-54	215
0a6764bb-fc29-4033-a8bc-09af271e1424	N/A	Saccharomyces cerevisiae virus L-A strain ScV-LAlus1, complete genome	191	90.576	87	1.52e-64	250
fa2efd41-426d-4296-9fc9-f7138ed67a90	N/A	Saccharomyces cerevisiae virus L-A strain ScV-LAlus1, complete genome	252	90.476	88	1.53e-85	320
8a93a440-0c15-4bb7-8563-d68b49fcb41e	N/A	Saccharomyces cerevisiae virus L-A strain ScV-LAlus1, complete genome	138	98.551	95	4.49e-63	244
83027e0b-4e1b-4059-8b7e-fda2c756920e	N/A	Saccharomyces cerevisiae virus L-A strain ScV-LAlus1, complete genome	138	94.928	88	3.84e-54	215
a84bda89-9c13-42fd-8252-79f529c26b54	N/A	Saccharomyces cerevisiae virus L-A strain ScV-LAlus1, complete genome	215	93.488	90	1.65e-84	316
98fafd7b-4608-415c-b6fb-f4bc120fbbdd	N/A	Saccharomyces cerevisiae virus L-A strain ScV-LAlus1, complete genome	207	91.304	91	7.32e-73	278
e1fa5d14-6634-4d50-bf3a-39ca9760d416	N/A	Saccharomyces cerevisiae virus L-A strain ScV-LAlus1, complete genome	232	90.517	89	1.8e-79	300
ebe7b122-f406-43b9-891b-ab0fb82060e1	N/A	Saccharomyces cerevisiae virus L-A strain ScV-LAlus1, complete genome	187	93.048	88	3.18e-71	272
1cc2827f-cdb2-42bb-861f-d9fee9da110c	N/A	Saccharomyces cerevisiae virus L-A strain ScV-LAlus1, complete genome	166	87.952	87	8.02e-47	191
d3ace440-a914-482f-9756-7583e9f125a4	N/A	Saccharomyces cerevisiae virus L-A strain ScV-LAlus1, complete genome	232	85.345	88	3.03e-57	226
53460316-174f-4a6d-b7a4-4695adc29448	N/A	Saccharomyces cerevisiae virus L-A strain ScV-LAlus1, complete genome	181	98.343	97	3.46e-85	318
ee531d09-3b2e-4f9d-bc8c-a88f0f2ff63e	N/A	Saccharomyces cerevisiae virus L-A strain ScV-LAlus1, complete genome	134	97.015	93	5.7e-57	224
f7325911-b8ae-467d-91a8-158cf88ae4bd	N/A	Saccharomyces cerevisiae virus L-A strain ScV-LAlus1, complete genome	146	93.151	93	1.73e-52	209
7ef0f3e3-e017-42f3-8d77-76c20a787d15	N/A	Saccharomyces cerevisiae virus L-A strain ScV-LAlus1, complete genome	247	90.688	83	4.44e-86	322
dd560e51-b9cd-44b8-99ee-4ac0157996b7	N/A	Saccharomyces cerevisiae virus L-A strain ScV-LAlus1, complete genome	86	97.674	91	2.04e-34	148
8f48b9b1-6ed9-4c23-a58a-2d2d8078ba1f	N/A	Saccharomyces cerevisiae virus L-A strain ScV-LAlus1, complete genome	169	89.941	94	1.59e-53	213
84a12ad4-98c6-482f-9c0c-592174ca170f	N/A	Saccharomyces cerevisiae virus L-A strain ScV-LAlus1, complete genome	175	89.714	87	3.93e-55	219
7229582b-0e8c-428a-a9f1-2fee4dd4a455	N/A	Saccharomyces cerevisiae virus L-A strain ScV-LAlus1, complete genome	241	94.191	87	6.88e-99	364
63de906b-efe8-43ec-9999-1efd8a45dd06	N/A	Saccharomyces cerevisiae virus L-A strain ScV-LAlus1, complete genome	238	89.496	85	4.24e-76	289
a1aa70fa-1e98-4474-8477-ce5ed2c99695	N/A	Saccharomyces cerevisiae virus L-A strain ScV-LAlus1, complete genome	249	91.165	90	6.89e-89	331
b1d35c8d-9b65-4349-a043-04938d1efb8c	N/A	Saccharomyces cerevisiae virus L-A strain ScV-LAlus1, complete genome	235	91.915	91	1.38e-85	320
53ba0531-55a3-4851-95f2-948a4b061602	N/A	Saccharomyces cerevisiae virus L-A strain ScV-LAlus1, complete genome	172	90.116	91	3.57e-55	219
1765ad54-0393-435d-919d-cf7477b5eded	N/A	Saccharomyces cerevisiae virus L-A strain ScV-LAlus1, complete genome	183	86.885	98	3.64e-50	202
e2d4eefd-1009-41e1-a786-2b17accaa73b	N/A	Saccharomyces cerevisiae virus L-A strain ScV-LAlus1, complete genome	201	89.552	92	1.52e-64	250
8feb8a54-b99b-4497-be8c-9c67316a4433	N/A	Saccharomyces cerevisiae virus L-A strain ScV-LAlus1, complete genome	137	92.701	93	5.68e-47	191
91c5e702-028e-4f33-a8ca-89a129c53bdb	N/A	Saccharomyces cerevisiae virus L-A strain ScV-LAlus1, complete genome	154	90.909	85	9.6e-51	204
4335f394-7fd7-4e10-a116-280059de950d	N/A	Saccharomyces cerevisiae virus L-A strain ScV-LAlus1, complete genome	117	95.726	99	2.04e-45	185
317c51f9-55c9-4b7f-b271-fb0a026ed4b0	N/A	Saccharomyces cerevisiae virus L-A strain ScV-LAlus1, complete genome	130	96.154	99	3.94e-53	211
b73da03b-8941-42bb-bd47-afaf32fa1a7d	N/A	Saccharomyces cerevisiae virus L-A strain ScV-LAlus1, complete genome	154	93.506	100	6.24e-57	224
64b6f72e-b183-4a87-ad96-79fce91968ec	N/A	Saccharomyces cerevisiae virus L-A strain ScV-LAlus1, complete genome	227	94.273	90	8.06e-93	344
8503a5f7-932d-4b66-9391-99d0bfce8958	N/A	Saccharomyces cerevisiae virus L-A strain ScV-LAlus1, complete genome	126	92.857	86	4.62e-43	178
bbcd0b6c-fb85-47f5-b994-dab40c2cf8d9	N/A	Saccharomyces cerevisiae virus L-A strain ScV-LAlus1, complete genome	137	95.62	89	1.04e-54	217
867b5818-eca2-483c-a087-01ecf5644bda	N/A	Saccharomyces cerevisiae virus L-A strain ScV-LAlus1, complete genome	198	87.374	88	1.22e-55	220
abf2bcd3-d7f9-4b38-abd6-6f19a1c84353	N/A	Saccharomyces cerevisiae virus L-A strain ScV-LAlus1, complete genome	236	91.525	92	1.74e-84	316
4311d44b-5068-4bf5-aa3c-fe6991be20ee	N/A	Saccharomyces cerevisiae virus L-A strain ScV-LAlus1, complete genome	193	90.155	88	6.94e-63	244
27bd80c9-a913-43ff-8826-9c58bb0b55d0	N/A	Saccharomyces cerevisiae virus L-A strain ScV-LAlus1, complete genome	235	91.064	90	8.5e-83	311
033ad088-79b8-4ad3-8201-4cfc2deed7dd	N/A	Saccharomyces cerevisiae virus L-A strain ScV-LAlus1, complete genome	228	90.789	94	5.91e-79	298
83d43175-2e37-4c47-99d1-781f4025de1e	N/A	Saccharomyces cerevisiae virus L-A strain ScV-LAlus1, complete genome	137	94.891	90	4.78e-53	211
0bb0bee2-2226-47f0-878a-a5a3f3c32fef	N/A	Saccharomyces cerevisiae virus L-A strain ScV-LAlus1, complete genome	226	93.805	83	1.46e-90	337
4e6001eb-5e2b-47b7-bd61-14dc5948b5b0	N/A	Saccharomyces cerevisiae virus L-A strain ScV-LAlus1, complete genome	235	90.213	90	6.36e-79	298
0eab3665-e385-4d72-88e3-9d54c50b1bd0	N/A	Saccharomyces cerevisiae virus L-A strain ScV-LAlus1, complete genome	251	88.048	82	4.72e-76	289
a40d5d5a-cf7f-4113-89d4-c00ac9fb0b11	N/A	Saccharomyces cerevisiae virus L-A strain ScV-LAlus1, complete genome	158	91.139	86	5.89e-53	211
c4591515-fdcd-46be-a0a4-4d0a1c64bb59	N/A	Saccharomyces cerevisiae virus L-A strain ScV-LAlus1, complete genome	120	95	96	2.27e-45	185
b23167ac-56c8-43d3-a693-48aeaa694b52	N/A	Saccharomyces cerevisiae virus L-A strain ScV-LAlus1, complete genome	138	92.754	88	4.78e-48	195
7b79a8ad-e730-408a-a8bb-5acc89c88869	N/A	Saccharomyces cerevisiae virus L-A strain ScV-LAlus1, complete genome	197	92.893	93	6.51e-73	278
854e8624-fd06-461c-b07f-8a5088e423a3	N/A	Saccharomyces cerevisiae virus L-A strain ScV-LAlus1, complete genome	238	92.857	83	4.3e-91	339
da99d27f-0bd1-4dd4-94d4-6a1c617d0087	N/A	Saccharomyces cerevisiae virus L-A strain ScV-LAlus1, complete genome	214	94.393	88	7.82e-88	327
a58678c1-af1d-4016-bcf6-d150ae193611	N/A	Saccharomyces cerevisiae virus L-A strain ScV-LAlus1, complete genome	230	92.174	84	5.28e-85	318
87431b46-6db0-4169-8760-dc891843355a	N/A	Saccharomyces cerevisiae virus L-A strain ScV-LAlus1, complete genome	86	98.837	83	5.03e-36	154
a7abb08e-5f86-4891-b7fa-bf7fe6d795cf	N/A	Saccharomyces cerevisiae virus L-A strain ScV-LAlus1, complete genome	230	91.739	90	2.27e-83	313
4a1969bc-a27d-4a1e-96fb-5cc6361ebc05	N/A	Saccharomyces cerevisiae virus L-A strain ScV-LAlus1, complete genome	180	94.444	98	2.63e-71	272
4bf19e30-3367-4307-8846-c35ec240aad3	N/A	Saccharomyces cerevisiae virus L-A strain ScV-LAlus1, complete genome	233	93.133	87	1.44e-90	337
b21659a1-dbd7-4dba-beb6-ed5de5082e19	N/A	Saccharomyces cerevisiae virus L-A strain ScV-LAlus1, complete genome	231	90.476	99	2.04e-78	296
e3ea4eda-905a-4137-b5ed-e5e7431d8403	N/A	Saccharomyces cerevisiae virus L-A strain ScV-LAlus1, complete genome	153	88.889	93	5.28e-43	178
a2eeb4fb-7120-4671-a09c-d1a0acb19d65	N/A	Saccharomyces cerevisiae virus L-A strain ScV-LAlus1, complete genome	232	90.086	94	3.62e-76	289
2d33a15c-edb0-4580-b1c8-ac7ad195791e	N/A	Saccharomyces cerevisiae virus L-A strain ScV-LAlus1, complete genome	149	94.631	99	4.56e-58	228
717e7dc6-5443-4f07-9df7-58cb170a9522	N/A	Saccharomyces cerevisiae virus L-A strain ScV-LAlus1, complete genome	228	92.982	95	2.11e-88	329
d94c696a-b597-43d3-8989-ea647a17ef46	N/A	Saccharomyces cerevisiae virus L-A strain ScV-LAlus1, complete genome	192	91.667	88	1.97e-68	263
aa38ae5e-ab26-48a5-ae15-885ac3225596	N/A	Saccharomyces cerevisiae virus L-A strain ScV-LAlus1, complete genome	201	90.05	89	4.35e-65	252
dd9b5910-2285-4ccf-9c09-73086d057662	N/A	Saccharomyces cerevisiae virus L-A strain ScV-LAlus1, complete genome	167	95.808	93	3.4e-70	268
8baa0494-d8c1-4308-93c2-c9e6aee7c0b7	N/A	Saccharomyces cerevisiae virus L-A strain ScV-LAlus1, complete genome	169	89.349	97	7.17e-52	207
5e90fe7e-803d-4f32-97ca-5e92f33026ca	N/A	Saccharomyces cerevisiae virus L-A strain ScV-LAlus1, complete genome	237	91.561	90	3.96e-86	322
b3fc50f9-0b19-4af0-9392-3f00c2691b9d	N/A	Saccharomyces cerevisiae virus L-A strain ScV-LAlus1, complete genome	182	86.813	90	6.47e-48	195
47ccb57b-85b5-4f0a-bf6a-912683855bce	35319	Tete virus strain SaAn 3518 glycoprotein precursor, gene, complete cds	117	96.581	84	1.57e-47	193
cb348cd7-7dea-4d70-8d24-6808d93afd53	35319	Tete virus strain SaAn 3518 glycoprotein precursor, gene, complete cds	99	92.929	84	4.58e-32	141

## Sheet: NB07
Read id	Taxonomy id	Subject description	Alignment length (bp)	Alignment identity perc.	Query coverage perc.	E-value	Bitscore
b2bd60dc-f6d2-4706-a0ed-79941d42eac8	N/A	Alfalfa mosaic virus isolate 295 segment RNA1, complete sequence	111	96.396	84	3.12e-44	182
5af81ea4-1aca-4e29-b4ae-9f27b59fab47	N/A	Alfalfa mosaic virus isolate 295 segment RNA1, complete sequence	130	87.692	87	4.68e-33	145
69dbed40-0011-43cd-b68e-4f546f1502a9	N/A	Alfalfa mosaic virus isolate 295 segment RNA1, complete sequence	124	91.129	84	4.49e-38	161
6f223d2d-1b40-4c0d-a37f-cc6675195cb5	596768	Citrus exocortis Yucatan viroid isolate 15, complete genome	263	94.297	98	1.82e-109	399
6a0db045-c5c1-4859-be77-ed7edfb3c856	596768	Citrus exocortis Yucatan viroid isolate 15, complete genome	368	92.663	93	9.19e-144	514
825c0a75-ed33-4240-b48c-5a9a04207c2e	596768	Citrus exocortis Yucatan viroid isolate 15, complete genome	354	92.09	99	1.82e-135	486
7792a803-51e5-413b-8c34-8016888fdab1	596768	Citrus exocortis Yucatan viroid isolate 15, complete genome	255	85.098	96	1.1e-61	241
d9955be2-c586-4419-8ebb-991c73db050e	596768	Citrus exocortis Yucatan viroid isolate 15, complete genome	364	96.703	99	2.31e-169	599
2cb630b3-b3ee-4557-9e73-18f455219135	596768	Citrus exocortis Yucatan viroid isolate 15, complete genome	276	93.841	98	1.13e-111	407
2c50e0df-f964-4bf6-ac97-258886ee42a7	596768	Citrus exocortis Yucatan viroid isolate 15, complete genome	295	98.644	92	4.51e-146	521
2b76572f-2229-4978-869a-6bba77a8a7cd	596768	Citrus exocortis Yucatan viroid isolate 15, complete genome	355	95.211	99	1.78e-155	553
7caaf096-9c74-4e4f-8833-94ac35c19e08	596768	Citrus exocortis Yucatan viroid isolate 15, complete genome	357	91.317	99	1.12e-132	477
13901aa8-450a-4871-b212-4188333da3ac	596768	Citrus exocortis Yucatan viroid isolate 15, complete genome	356	98.034	99	2.27e-174	616
d4d88563-a437-4d23-9619-9c4a1ce97e5d	596768	Citrus exocortis Yucatan viroid isolate 15, complete genome	260	96.923	98	6.26e-119	431
67f95288-0313-455e-be03-e2a36a569af0	596768	Citrus exocortis Yucatan viroid isolate 15, complete genome	301	92.027	99	2.62e-113	412
2fdaf198-0911-422a-aeda-efc9299b2b86	596768	Citrus exocortis Yucatan viroid isolate 15, complete genome	179	87.151	97	2.63e-46	189
c56592dc-6ec5-4205-b26a-88a98757a733	596768	Citrus exocortis Yucatan viroid isolate 15, complete genome	367	96.458	84	1.01e-168	597
e42738f5-0f25-404e-9061-684b79626fbf	596768	Citrus exocortis Yucatan viroid isolate 15, complete genome	356	98.596	98	1.06e-177	627
b7e16c99-210d-46de-9310-4224b1670c41	596768	Citrus exocortis Yucatan viroid isolate 15, complete genome	371	94.07	88	5.93e-156	555
31a5008d-9410-41f2-885a-d1a08ef9eeea	596768	Citrus exocortis Yucatan viroid isolate 15, complete genome	263	96.198	98	1.06e-116	424
01210a24-2ebe-48d9-b738-901a1b5073e3	596768	Citrus exocortis Yucatan viroid isolate 15, complete genome	241	97.925	98	5.92e-114	414
1149f676-2ccb-406f-9ae7-c179ab461cf3	596768	Citrus exocortis Yucatan viroid isolate 15, complete genome	371	95.148	98	1.13e-162	577
b0542544-bc72-4b56-b4fe-65c716d2c65f	596768	Citrus exocortis Yucatan viroid isolate 15, complete genome	350	89.143	99	1.82e-115	420
edaefd96-ce3f-4e1b-b292-2617daf1c689	596768	Citrus exocortis Yucatan viroid isolate 15, complete genome	145	93.793	94	3.78e-54	215
bbce4981-ca34-4169-bbd6-045b8246d8fa	596768	Citrus exocortis Yucatan viroid isolate 15, complete genome	362	98.066	98	3.01e-178	628
be62c2dd-f462-4613-abc4-913048f93a89	596768	Citrus exocortis Yucatan viroid isolate 15, complete genome	231	88.312	87	1.06e-66	257
50a1578a-95b5-4047-9fda-741836dac470	596768	Citrus exocortis Yucatan viroid isolate 15, complete genome	356	93.82	98	3.97e-147	525
6c4b304b-fe62-436d-a64c-c77447a3b3ea	596768	Citrus exocortis Yucatan viroid isolate 15, complete genome	283	92.933	96	1.96e-109	399
2f5786b6-1b13-4cc1-8b96-99b66e051b5e	596768	Citrus exocortis Yucatan viroid isolate 15, complete genome	302	95.364	99	1.21e-131	473
abe08a32-b323-4211-b857-0bd65728baf6	596768	Citrus exocortis Yucatan viroid isolate 15, complete genome	367	94.823	87	2.76e-159	566
b747d851-8d34-4b04-a2a1-b60bb2085810	596768	Citrus exocortis Yucatan viroid isolate 15, complete genome	229	98.253	91	6.1e-109	398
1defb9f4-36ec-41d8-9ef2-97a6907bb51f	596768	Citrus exocortis Yucatan viroid isolate 15, complete genome	328	99.39	100	9.75e-168	593
73e65c50-c7ff-41c7-89ff-08eba76ce854	596768	Citrus exocortis Yucatan viroid isolate 15, complete genome	359	91.086	87	9.76e-129	464
199026ec-8de7-48f7-9b83-d31e960b3391	596768	Citrus exocortis Yucatan viroid isolate 15, complete genome	368	94.837	95	8.89e-159	564
1c1f62cf-83aa-4ca6-83e5-36b13a1a5204	596768	Citrus exocortis Yucatan viroid isolate 15, complete genome	356	89.045	90	5.74e-116	422
779b7b9a-903d-4bfc-a584-bfe75d4791ff	596768	Citrus exocortis Yucatan viroid isolate 15, complete genome	263	95.057	91	1.18e-111	407
e299c004-c5ee-47a6-9e41-41c5b57cd7c1	596768	Citrus exocortis Yucatan viroid isolate 15, complete genome	361	89.197	88	1.23e-117	427
932dfa8f-0158-4a8a-8a98-3061de147581	596768	Citrus exocortis Yucatan viroid isolate 15, complete genome	263	91.255	81	1.31e-91	340
e8eaa1de-1db8-46b5-9a10-ba793e144b67	596768	Citrus exocortis Yucatan viroid isolate 15, complete genome	339	96.755	99	3.64e-157	558
af96f4e9-33fa-40f1-b3f6-c0d064e50a8c	596768	Citrus exocortis Yucatan viroid isolate 15, complete genome	286	97.902	100	3.13e-137	492
fb5b9442-3562-4d10-a825-2a96177f7e87	596768	Citrus exocortis Yucatan viroid isolate 15, complete genome	251	96.016	99	1.3e-110	403
40b285ac-ca1d-4e4d-b66e-3f6d5e070f9d	596768	Citrus exocortis Yucatan viroid isolate 15, complete genome	347	93.948	98	6.38e-145	518
af2955cb-22a4-4422-8c40-a6f10af392bd	596768	Citrus exocortis Yucatan viroid isolate 15, complete genome	268	95.896	96	2.41e-118	429
e8419367-3a9e-4aac-ab48-456c7870dc8c	596768	Citrus exocortis Yucatan viroid isolate 15, complete genome	358	93.855	98	2.39e-149	532
0f80127c-b21c-476e-b23e-b099b5935ef6	596768	Citrus exocortis Yucatan viroid isolate 15, complete genome	312	87.5	99	3.59e-92	342
00cebff1-6078-4508-b228-6828932ca79c	596768	Citrus exocortis Yucatan viroid isolate 15, complete genome	256	94.922	98	2.9e-107	392
5f61bd97-10e0-4321-8f1a-df0dbc24a785	596768	Citrus exocortis Yucatan viroid isolate 15, complete genome	370	95.135	99	5.15e-161	571
a53acf58-f2e1-4915-899f-e5a42ba20dbb	596768	Citrus exocortis Yucatan viroid isolate 15, complete genome	239	86.611	97	6e-64	248
8d0028cc-05f6-4e4a-85e0-b509771db0e0	596768	Citrus exocortis Yucatan viroid isolate 15, complete genome	224	95.536	92	1.28e-95	353
a468ec5c-8774-4742-bc4b-f07bab4d7797	596768	Citrus exocortis Yucatan viroid isolate 15, complete genome	251	89.243	98	4.9e-80	302
5f8384bc-c040-403f-b05f-f3eb67a8d842	596768	Citrus exocortis Yucatan viroid isolate 15, complete genome	210	97.143	97	4.04e-95	351
65cb4f41-a0b0-451d-909b-5568e7aac5ab	596768	Citrus exocortis Yucatan viroid isolate 15, complete genome	295	97.288	82	3.07e-138	496
2646adf7-b5e2-4728-ad37-897567e75f97	596768	Citrus exocortis Yucatan viroid isolate 15, complete genome	353	95.751	99	2.96e-158	562
f13876c5-9aeb-4b51-a5df-220a52998371	596768	Citrus exocortis Yucatan viroid isolate 15, complete genome	194	99.485	99	1e-95	353
c894d963-d059-41b1-aee8-9dfd1b95e037	596768	Citrus exocortis Yucatan viroid isolate 15, complete genome	287	94.774	98	1.51e-120	436
94758188-d3ff-4ba8-b21d-dd25d1856224	596768	Citrus exocortis Yucatan viroid isolate 15, complete genome	366	97.541	95	5.25e-176	621
6f85ad90-e3c9-4464-863a-3ae0491e0c92	596768	Citrus exocortis Yucatan viroid isolate 15, complete genome	319	96.552	98	4.5e-146	521
43014339-ac41-444f-95bb-a17e09b88193	596768	Citrus exocortis Yucatan viroid isolate 15, complete genome	361	93.075	99	3.01e-143	512
c9a62704-a345-425a-8bb0-e938c8d5f9ea	596768	Citrus exocortis Yucatan viroid isolate 15, complete genome	330	96.667	98	1.28e-151	540
8d4420e6-5da3-441e-a58d-c1ed94d1bc09	596768	Citrus exocortis Yucatan viroid isolate 15, complete genome	260	94.231	100	2.9e-107	392
88ab0a1d-1434-49ea-915f-f9ee77bde8f0	596768	Citrus exocortis Yucatan viroid isolate 15, complete genome	272	94.118	99	1.09e-111	407
07940fbf-d11d-4fc4-b6f3-db6404737afb	596768	Citrus exocortis Yucatan viroid isolate 15, complete genome	372	96.774	90	3.41e-173	612
d713e59b-4d70-42d0-aa99-8cc88ad17a05	596768	Citrus exocortis Yucatan viroid isolate 15, complete genome	361	94.737	99	1.83e-155	553
57b65487-4598-4b76-b5b7-17117ec6843c	596768	Citrus exocortis Yucatan viroid isolate 15, complete genome	232	91.379	98	1.2e-80	303
93343524-b10b-46f3-88c8-159f3a23117b	596768	Citrus exocortis Yucatan viroid isolate 15, complete genome	263	98.099	98	1.07e-126	457
eb1ddab8-17eb-41d5-a1f4-5c577b018dc6	596768	Citrus exocortis Yucatan viroid isolate 15, complete genome	278	97.842	98	3.1e-132	475
20cff498-01f2-4aff-bc3b-38753cbe44ff	596768	Citrus exocortis Yucatan viroid isolate 15, complete genome	364	94.231	83	1.03e-153	547
c3e2f891-0688-47d4-a8d9-8d6df12995d3	596768	Citrus exocortis Yucatan viroid isolate 15, complete genome	249	96.787	98	2.2e-113	412
5ec05d01-9937-4e2f-bdd9-917f1186a25b	596768	Citrus exocortis Yucatan viroid isolate 15, complete genome	312	98.077	96	1.27e-151	540
25164b65-7638-4265-80c9-ee4a143bbe9d	596768	Citrus exocortis Yucatan viroid isolate 15, complete genome	357	91.317	98	2.36e-129	466
640ca3f5-0896-4304-ab00-7dbf6bd2ae66	37733	Prunus necrotic ringspot virus isolate Q15R3N segment RNA3, complete sequence	87	89.655	89	3.61e-22	108
0492427b-3338-4482-8462-f6f7b8a65ac5	37733	Prunus necrotic ringspot virus isolate Q15R3N segment RNA3, complete sequence	105	91.429	90	1.63e-31	139
cee79b73-7d6d-441d-b349-781943ad92cf	N/A	Saccharomyces cerevisiae virus L-A strain ScV-LAlus1, complete genome	242	90.496	81	3.47e-82	309
14a96f8d-f625-42f9-9ddb-7194692963a2	N/A	Saccharomyces cerevisiae virus L-A strain ScV-LAlus1, complete genome	168	94.048	98	9.02e-66	254
0f947f46-7d64-41eb-b8d5-091424607d7f	N/A	Saccharomyces cerevisiae virus L-A strain ScV-LAlus1, complete genome	229	88.646	88	1.79e-69	267
42d6987b-8ada-4baf-8ea0-ea1024b94df8	N/A	Saccharomyces cerevisiae virus L-A strain ScV-LAlus1, complete genome	176	90.341	87	3.04e-56	222
1c4a3b75-0a7a-4f11-9e57-ae4e15e7ecfe	N/A	Saccharomyces cerevisiae virus L-A strain ScV-LAlus1, complete genome	140	95.714	81	7.17e-57	224
e92fe686-324a-41eb-a7cd-420e64d55e98	N/A	Saccharomyces cerevisiae virus L-A strain ScV-LAlus1, complete genome	217	89.862	88	1.34e-70	270
ab50ba91-b973-4649-b643-37145d70a7af	N/A	Saccharomyces cerevisiae virus L-A strain ScV-LAlus1, complete genome	232	93.103	96	1.64e-89	333
8f8a01c3-c94b-4da3-ac78-8d2b27fb9cea	N/A	Saccharomyces cerevisiae virus L-A strain ScV-LAlus1, complete genome	141	95.035	81	3.27e-55	219
56f0749f-5b0c-4b57-9e5b-3df158911535	N/A	Saccharomyces cerevisiae virus L-A strain ScV-LAlus1, complete genome	235	88.085	93	2.26e-68	263
ff0ac122-9240-4571-b642-9e95c1d8dede	N/A	Saccharomyces cerevisiae virus L-A strain ScV-LAlus1, complete genome	149	89.933	83	2.67e-46	189
45698a98-0285-4136-ad3c-a9dec9919a61	N/A	Saccharomyces cerevisiae virus L-A strain ScV-LAlus1, complete genome	233	90.129	85	6.88e-79	298
75fca314-9b28-4c03-a1d4-d3d4801adcf2	N/A	Saccharomyces cerevisiae virus L-A strain ScV-LAlus1, complete genome	188	93.085	87	9.04e-72	274
48b9ea7d-2687-4d0d-8aca-8b6304966a8e	N/A	Saccharomyces cerevisiae virus L-A strain ScV-LAlus1, complete genome	116	94.828	90	3.88e-43	178
06cf7223-1ad7-41d6-988a-51399b6c20f6	N/A	Saccharomyces cerevisiae virus L-A strain ScV-LAlus1, complete genome	246	92.683	85	7.07e-94	348
e477f6a8-bd9f-46ae-8c76-dbfbfa7594e4	N/A	Saccharomyces cerevisiae virus L-A strain ScV-LAlus1, complete genome	153	90.85	94	3.11e-50	202
f55a984c-13ad-40e7-bdda-d1c96828bb0d	N/A	Saccharomyces cerevisiae virus L-A strain ScV-LAlus1, complete genome	231	93.939	90	2.28e-93	346
aee4d013-90a2-41bb-8092-ffda44cefc14	N/A	Saccharomyces cerevisiae virus L-A strain ScV-LAlus1, complete genome	139	92.806	99	4.16e-48	195
81292ff4-f729-45aa-8919-2d32de807b2b	N/A	Saccharomyces cerevisiae virus L-A strain ScV-LAlus1, complete genome	197	89.34	96	8.44e-62	241
085498e6-2f8d-49a6-9b26-ce1c59050ee9	N/A	Saccharomyces cerevisiae virus L-A strain ScV-LAlus1, complete genome	241	92.946	90	1.86e-94	350
4948a9ac-3f82-400e-874f-a59177998ffb	N/A	Saccharomyces cerevisiae virus L-A strain ScV-LAlus1, complete genome	234	93.162	92	3.77e-91	339
edee0952-515a-4369-aa08-77edb7c98775	N/A	Saccharomyces cerevisiae virus L-A strain ScV-LAlus1, complete genome	228	92.982	87	2.36e-88	329
8da6ce6a-7647-4bca-87a3-8d9185bd6ff3	N/A	Saccharomyces cerevisiae virus L-A strain ScV-LAlus1, complete genome	114	98.246	98	7.37e-50	200
38c250fe-f88e-411b-bd13-fe485d1e720a	N/A	Saccharomyces cerevisiae virus L-A strain ScV-LAlus1, complete genome	161	94.41	97	1.79e-62	243
425efbd6-70ed-42f5-835d-87fcf6e569fd	N/A	Saccharomyces cerevisiae virus L-A strain ScV-LAlus1, complete genome	238	87.395	95	2.94e-67	259
3d4b42f8-c0c0-40cf-876d-946f4a1a718f	N/A	Saccharomyces cerevisiae virus L-A strain ScV-LAlus1, complete genome	174	91.954	87	8.29e-62	241
d3909ea8-ddd7-45d5-8d24-b59063737cef	N/A	Saccharomyces cerevisiae virus L-A strain ScV-LAlus1, complete genome	239	87.029	86	4.13e-66	255
edddf88f-8e3a-44e5-9fed-2a60b30665c0	N/A	Saccharomyces cerevisiae virus L-A strain ScV-LAlus1, complete genome	221	93.213	96	1.22e-85	320
8ed19017-6d79-401c-938d-e542db3d7a81	N/A	Saccharomyces cerevisiae virus L-A strain ScV-LAlus1, complete genome	123	95.935	99	2.83e-49	198
cd91eac0-9e92-4b23-a377-a122faa4ac63	N/A	Saccharomyces cerevisiae virus L-A strain ScV-LAlus1, complete genome	247	91.903	88	3.26e-92	342
563d2037-fc02-461a-8454-3ea3ae4f906d	N/A	Saccharomyces cerevisiae virus L-A strain ScV-LAlus1, complete genome	229	90.83	96	5.82e-79	298
d1c2b41b-6f0a-4305-9bee-79311da42d2b	N/A	Saccharomyces cerevisiae virus L-A strain ScV-LAlus1, complete genome	215	91.163	99	1.15e-75	287
4f0d26e6-4515-4ae0-b1e1-b48bd38eb3cc	N/A	Saccharomyces cerevisiae virus L-A strain ScV-LAlus1, complete genome	233	93.562	90	2.99e-92	342
fa28e340-8556-4628-b99a-ab92ff772aba	N/A	Saccharomyces cerevisiae virus L-A strain ScV-LAlus1, complete genome	87	97.701	87	6.17e-35	150
7c7f27f1-afd2-4442-83c4-2a69ae46da34	N/A	Saccharomyces cerevisiae virus L-A strain ScV-LAlus1, complete genome	167	95.21	87	1.71e-68	263
b93fe228-5946-4814-b494-387ba77506e6	N/A	Saccharomyces cerevisiae virus L-A strain ScV-LAlus1, complete genome	232	93.103	99	4.37e-90	335
e0d276ed-07c6-4350-93d7-e0a58cc1117a	N/A	Saccharomyces cerevisiae virus L-A strain ScV-LAlus1, complete genome	221	89.14	89	1.69e-69	267
c440e83b-9b28-4555-873b-da330568fc6e	N/A	Saccharomyces cerevisiae virus L-A strain ScV-LAlus1, complete genome	138	97.101	89	3.67e-59	231
46a3b8c9-ad94-4a8f-ab0d-8872c871991d	N/A	Saccharomyces cerevisiae virus L-A strain ScV-LAlus1, complete genome	228	91.228	89	1.07e-81	307
7c48fbb3-3307-4afc-9992-68ee958e7d4d	N/A	Saccharomyces cerevisiae virus L-A strain ScV-LAlus1, complete genome	137	96.35	88	6.29e-57	224
eacd5a63-de72-47ea-ab57-a7f95dfa4b1d	N/A	Saccharomyces cerevisiae virus L-A strain ScV-LAlus1, complete genome	116	96.552	99	4.38e-47	191
3093c041-58ee-471f-af42-4c585117fc79	N/A	Saccharomyces cerevisiae virus L-A strain ScV-LAlus1, complete genome	202	91.089	91	4.34e-70	268
42c44957-5ae3-41f2-bc32-ee8ca39465a2	N/A	Saccharomyces cerevisiae virus L-A strain ScV-LAlus1, complete genome	225	92	90	2.23e-83	313
184c6817-7109-4583-a1c5-ae519c65aa9b	N/A	Saccharomyces cerevisiae virus L-A strain ScV-LAlus1, complete genome	244	90.574	96	2.26e-83	313
21057a6f-fa21-4d28-86fb-662f62656aba	N/A	Saccharomyces cerevisiae virus L-A strain ScV-LAlus1, complete genome	136	97.794	93	9.71e-60	233
9086da36-72d5-42c8-bb74-054f87f9d817	N/A	Saccharomyces cerevisiae virus L-A strain ScV-LAlus1, complete genome	187	91.979	87	8.86e-67	257
e8ec8f4c-91eb-4bc0-8904-595f8bab0576	N/A	Saccharomyces cerevisiae virus L-A strain ScV-LAlus1, complete genome	139	95.683	89	2.3e-56	222
585a6436-903b-4bfa-b0d6-6fad1ada6f97	N/A	Saccharomyces cerevisiae virus L-A strain ScV-LAlus1, complete genome	224	91.964	99	9.15e-82	307
878b9b18-c290-43ef-819f-b23b1676eb35	N/A	Saccharomyces cerevisiae virus L-A strain ScV-LAlus1, complete genome	118	97.458	98	7.7e-50	200
e218e840-f18a-46a4-8588-279db3ba7989	N/A	Saccharomyces cerevisiae virus L-A strain ScV-LAlus1, complete genome	160	90.625	85	2.16e-52	209
59d735f5-e097-4cc2-8dd5-478a727cf789	N/A	Saccharomyces cerevisiae virus L-A strain ScV-LAlus1, complete genome	229	91.703	89	6.49e-84	315
9d42be93-546b-470d-83ee-ab7474f2f18a	N/A	Saccharomyces cerevisiae virus L-A strain ScV-LAlus1, complete genome	139	94.245	99	1.55e-52	209
2243cc0f-28c6-404f-9f09-b6a083686a22	N/A	Saccharomyces cerevisiae virus L-A strain ScV-LAlus1, complete genome	232	87.069	83	1.92e-64	250
c3d8437d-dd44-44bb-8c2c-4764fc81630f	N/A	Saccharomyces cerevisiae virus L-A strain ScV-LAlus1, complete genome	200	96	89	9.13e-87	324
e4d18113-8778-4eaf-bcba-f8c0ce6d0b23	N/A	Saccharomyces cerevisiae virus L-A strain ScV-LAlus1, complete genome	224	91.071	91	2.21e-78	296
1d1a48cb-ae9a-4ced-b0fc-c5ddaa19dc11	N/A	Saccharomyces cerevisiae virus L-A strain ScV-LAlus1, complete genome	123	95.935	98	2.89e-49	198
fc9e3dbb-b3ac-48f3-bb97-4a3217ad6869	N/A	Saccharomyces cerevisiae virus L-A strain ScV-LAlus1, complete genome	124	98.387	87	9.45e-55	217
9d87ea53-1e4b-4417-a595-3e700bebb7fe	N/A	Saccharomyces cerevisiae virus L-A strain ScV-LAlus1, complete genome	181	93.37	99	1.25e-69	267
85efa49a-cc4b-45be-920e-4b424ab8b833	N/A	Saccharomyces cerevisiae virus L-A strain ScV-LAlus1, complete genome	219	92.694	89	7.81e-83	311
f1b7ed13-279c-4d6f-b971-fdcbb0f99a9b	N/A	Saccharomyces cerevisiae virus L-A strain ScV-LAlus1, complete genome	134	96.269	99	2.47e-55	219
fe4d3ed1-c147-4d18-807c-643c91bb9936	N/A	Saccharomyces cerevisiae virus L-A strain ScV-LAlus1, complete genome	131	94.656	94	2.58e-50	202
7942dede-d7cd-4d6f-878c-4f21bf877f1e	N/A	Saccharomyces cerevisiae virus L-A strain ScV-LAlus1, complete genome	159	91.195	93	1.5e-53	213
a7e4fd5c-8050-42c1-a404-46750127a1cf	N/A	Saccharomyces cerevisiae virus L-A strain ScV-LAlus1, complete genome	112	96.429	99	7e-45	183
84af701a-182a-4622-8161-75bd4f80c115	N/A	Saccharomyces cerevisiae virus L-A strain ScV-LAlus1, complete genome	160	95.625	99	2.33e-66	255
076aa87d-b245-4f9e-aeb7-87271d7429b7	N/A	Saccharomyces cerevisiae virus L-A strain ScV-LAlus1, complete genome	214	92.991	82	3.02e-82	309
cc0f3540-4132-4ff7-93d7-f4752257431c	N/A	Saccharomyces cerevisiae virus L-A strain ScV-LAlus1, complete genome	226	93.805	83	5.24e-90	335
5245b153-c025-43da-aa21-57934ad9b929	N/A	Saccharomyces cerevisiae virus L-A strain ScV-LAlus1, complete genome	164	86.585	93	7.23e-42	174
574f3415-1490-47ba-a658-9cbfda35a5d0	N/A	Saccharomyces cerevisiae virus L-A strain ScV-LAlus1, complete genome	194	91.237	95	2.33e-67	259
2700f5e0-2d15-4c2d-b939-783ebbaf7a20	N/A	Saccharomyces cerevisiae virus L-A strain ScV-LAlus1, complete genome	217	92.627	89	1e-81	307
783b5c90-8081-4629-9c26-70d35ba218e9	N/A	Saccharomyces cerevisiae virus L-A strain ScV-LAlus1, complete genome	246	86.585	82	3.53e-67	259
b88a2c87-9fae-4cf2-bfaa-7d8e2033d7d3	N/A	Saccharomyces cerevisiae virus L-A strain ScV-LAlus1, complete genome	252	91.27	81	2.21e-89	333
14e0c8e6-05cc-4568-9479-7610c32207c4	N/A	Saccharomyces cerevisiae virus L-A strain ScV-LAlus1, complete genome	159	91.824	87	9.85e-56	220
03e41d68-bc2f-4a28-ac35-2546c0ae9c74	N/A	Saccharomyces cerevisiae virus L-A strain ScV-LAlus1, complete genome	138	96.377	97	4.37e-58	228
78b7903c-9d7a-4a66-8760-ed317bf70d7c	N/A	Saccharomyces cerevisiae virus L-A strain ScV-LAlus1, complete genome	197	86.802	88	7.19e-53	211
292a6ddc-fde8-4a29-913f-f037906a7c2d	N/A	Saccharomyces cerevisiae virus L-A strain ScV-LAlus1, complete genome	194	89.175	94	3.05e-61	239
19364e13-ff44-4f77-8f26-c6e0dbb312b5	N/A	Saccharomyces cerevisiae virus L-A strain ScV-LAlus1, complete genome	194	92.784	92	6.65e-73	278
f0e5347e-7671-49d7-8550-7e95c562d10b	N/A	Saccharomyces cerevisiae virus L-A strain ScV-LAlus1, complete genome	232	90.086	95	1.01e-76	291
c936c639-09e9-47b6-8d40-8b14d00afbb1	N/A	Saccharomyces cerevisiae virus L-A strain ScV-LAlus1, complete genome	214	95.327	84	1.36e-90	337
46d69149-b02d-4e21-a7fa-3ab83526d3a1	N/A	Saccharomyces cerevisiae virus L-A strain ScV-LAlus1, complete genome	249	91.968	88	9.14e-93	344
a0c6805f-8c33-4783-b512-ea86ea5a1d72	N/A	Saccharomyces cerevisiae virus L-A strain ScV-LAlus1, complete genome	220	93.636	86	2.93e-87	326
819ac05b-b661-40a7-b2da-83f98ffeecff	N/A	Saccharomyces cerevisiae virus L-A strain ScV-LAlus1, complete genome	194	91.753	96	4.89e-69	265
6835c6a6-ad38-4419-b536-7fd3c50f9d83	N/A	Saccharomyces cerevisiae virus L-A strain ScV-LAlus1, complete genome	217	92.166	82	5.07e-80	302
563d76b5-9dc3-4b83-92c0-7c96bf43ef6f	N/A	Saccharomyces cerevisiae virus L-A strain ScV-LAlus1, complete genome	138	92.754	86	1.77e-47	193
97af191c-f8ab-4e3d-bc79-1ab69e59aecc	N/A	Saccharomyces cerevisiae virus L-A strain ScV-LAlus1, complete genome	234	92.308	89	1.08e-86	324
621ff633-82c6-4f55-ae1c-9c16a6e81938	N/A	Saccharomyces cerevisiae virus L-A strain ScV-LAlus1, complete genome	246	91.057	83	1.22e-86	324
768c0c1a-1149-49d2-b7db-c2494fe79796	N/A	Saccharomyces cerevisiae virus L-A strain ScV-LAlus1, complete genome	138	98.551	100	4.19e-63	244
aae24cd0-943f-4006-927c-c336099007e8	N/A	Saccharomyces cerevisiae virus L-A strain ScV-LAlus1, complete genome	144	88.889	90	2.38e-41	172
5f95005a-d5fa-479f-9356-ff9ef6d5d223	N/A	Saccharomyces cerevisiae virus L-A strain ScV-LAlus1, complete genome	234	88.034	90	2.34e-68	263
e22b02d8-2ccf-4a24-9bd0-5fd7a44ef63c	N/A	Saccharomyces cerevisiae virus L-A strain ScV-LAlus1, complete genome	226	92.92	81	3.25e-87	326
a9102520-dbb1-44ca-86c3-d17c119041f8	N/A	Saccharomyces cerevisiae virus L-A strain ScV-LAlus1, complete genome	173	92.486	88	1.76e-63	246
e14540cf-d2df-42d7-9c30-ae1183c0843b	N/A	Saccharomyces cerevisiae virus L-A strain ScV-LAlus1, complete genome	216	93.519	91	1.64e-84	316
85df84a8-8d2b-4c88-9ed6-5a4ba5d594de	N/A	Saccharomyces cerevisiae virus L-A strain ScV-LAlus1, complete genome	149	92.617	99	1.62e-52	209
b7d15c8e-fff9-485b-a03c-6579f6f92a75	N/A	Saccharomyces cerevisiae virus L-A strain ScV-LAlus1, complete genome	166	86.747	91	2.12e-42	176
8608e031-76d2-413f-9383-a11df73ff20e	N/A	Saccharomyces cerevisiae virus L-A strain ScV-LAlus1, complete genome	229	93.013	90	2.23e-88	329
61162dd0-0100-48da-8dde-f42338ca0581	N/A	Saccharomyces cerevisiae virus L-A strain ScV-LAlus1, complete genome	176	87.5	83	1.91e-48	196
e445ad3d-95f6-4c02-8cfd-043d94e2a390	N/A	Saccharomyces cerevisiae virus L-A strain ScV-LAlus1, complete genome	229	86.026	81	7.07e-59	231
aa0af1d4-9b36-4dc5-b5fe-6328ebeee92c	N/A	Saccharomyces cerevisiae virus L-A strain ScV-LAlus1, complete genome	196	88.776	81	4.77e-60	235
732b77a1-d6ca-4554-b6ff-4fd054954624	N/A	Saccharomyces cerevisiae virus L-A strain ScV-LAlus1, complete genome	194	91.237	88	7.11e-68	261
09c233dd-e9a6-42b3-8dcf-cd7ff1551af1	N/A	Saccharomyces cerevisiae virus L-A strain ScV-LAlus1, complete genome	234	91.88	96	4.56e-85	318
0b78eb36-7eec-450f-91bb-398b4a980255	N/A	Saccharomyces cerevisiae virus L-A strain ScV-LAlus1, complete genome	221	92.308	92	2.74e-82	309
8d33830e-5550-4ea8-a32a-6b6d26a946c0	N/A	Saccharomyces cerevisiae virus L-A strain ScV-LAlus1, complete genome	217	91.705	83	2.37e-78	296
dcbe0d63-2b5f-45f3-84cf-15806357bbfe	N/A	Saccharomyces cerevisiae virus L-A strain ScV-LAlus1, complete genome	205	93.659	89	3.44e-81	305
0869f20c-5834-43ae-890a-977335216e1e	N/A	Saccharomyces cerevisiae virus L-A strain ScV-LAlus1, complete genome	134	90.299	88	2.75e-40	169
03997162-ec4a-4514-ab74-afb113e00591	N/A	Saccharomyces cerevisiae virus L-A strain ScV-LAlus1, complete genome	204	90.686	96	5.27e-69	265
6808d699-771d-4f9e-9143-d6369bc6f0cd	N/A	Saccharomyces cerevisiae virus L-A strain ScV-LAlus1, complete genome	246	94.309	89	3.17e-102	375
018117af-74c9-4bf1-8f5d-7c1d031978cb	N/A	Saccharomyces cerevisiae virus L-A strain ScV-LAlus1, complete genome	233	91.416	91	8.25e-83	311
0a22d114-d328-4a1c-860c-2c690646512a	N/A	Saccharomyces cerevisiae virus L-A strain ScV-LAlus1, complete genome	143	97.203	89	2.3e-61	239
38920679-bf0a-4dc0-804e-2c39396d93b0	N/A	Saccharomyces cerevisiae virus L-A strain ScV-LAlus1, complete genome	218	88.991	91	2.72e-67	259
42423d35-e994-4ba7-88bf-eaaae7636aff	N/A	Saccharomyces cerevisiae virus L-A strain ScV-LAlus1, complete genome	220	90.909	87	1.32e-75	287
047c99ed-2fd5-4266-8e4d-8f804a5679f7	N/A	Saccharomyces cerevisiae virus L-A strain ScV-LAlus1, complete genome	199	90.955	90	1.99e-68	263
92226534-0485-4b4f-b5c2-4c520c7d8e76	N/A	Saccharomyces cerevisiae virus L-A strain ScV-LAlus1, complete genome	226	91.593	88	3.82e-81	305
4e6dac69-ca65-4583-99d4-cc82d6c695cc	N/A	Saccharomyces cerevisiae virus L-A strain ScV-LAlus1, complete genome	223	93.722	90	1.72e-89	333
7036a39d-9523-4bcc-a57b-691b22aa6a97	N/A	Saccharomyces cerevisiae virus L-A strain ScV-LAlus1, complete genome	193	89.637	88	3.28e-61	239
0dfba7de-d844-4172-8f6e-436d4ac759d6	N/A	Saccharomyces cerevisiae virus L-A strain ScV-LAlus1, complete genome	243	85.185	92	1.84e-59	233
e5fec7d2-46f2-4dd6-a772-262490d519d6	N/A	Saccharomyces cerevisiae virus L-A strain ScV-LAlus1, complete genome	247	92.713	85	1.58e-95	353
9f46be37-27a5-4dc7-9c85-b2d3482d32ea	35319	Tete virus strain SaAn 3518 glycoprotein precursor, gene, complete cds	117	94.017	81	1.63e-42	176
30fd3d9e-4127-4e73-8b43-dac7e0070233	35319	Tete virus strain SaAn 3518 glycoprotein precursor, gene, complete cds	118	91.525	81	4.65e-38	161

## Sheet: NB08
Read id	Taxonomy id	Subject description	Alignment length (bp)	Alignment identity perc.	Query coverage perc.	E-value	Bitscore
3e98cd3b-80e1-4896-97be-13358f896d3c	N/A	Alfalfa mosaic virus isolate 295 segment RNA1, complete sequence	81	96.296	84	2.11e-29	132
488256ec-94ea-4cdb-91e9-ebeb5cbfec09	N/A	Bean common mosaic virus isolate BCMV/Tigerskin-A, complete genome	514	93.774	99	0	761
c328302f-3a6f-49cf-b9e3-80537fc6f0b4	N/A	Bean common mosaic virus isolate BCMV/Tigerskin-A, complete genome	296	89.865	100	7.35e-99	364
d7472b8f-9992-43c9-ba12-cee6e6e13e31	N/A	Bean common mosaic virus isolate BCMV/Tigerskin-A, complete genome	649	94.915	100	0	1002
59bca5bc-3714-4f71-91b9-9616c7a24768	N/A	Bean common mosaic virus isolate BCMV/Tigerskin-A, complete genome	579	95.337	99	0	911
3a7e9e92-5cc0-4e66-bb67-dcbbed5822d9	N/A	Bean common mosaic virus isolate BCMV/Tigerskin-A, complete genome	892	87.668	99	0	979
4175969f-adda-4102-b7bd-2895f2f7763e	N/A	Bean common mosaic virus isolate BCMV/Tigerskin-A, complete genome	373	97.051	99	1.42e-176	623
6324b936-f4eb-48a2-bf7b-1aba1443ba9b	N/A	Bean common mosaic virus isolate BCMV/Tigerskin-A, complete genome	900	96.556	99	0	1476
cdf5ac6f-0995-4625-a7cf-2871f4d44755	N/A	Bean common mosaic virus isolate BCMV/Tigerskin-A, complete genome	285	98.246	99	6.76e-139	497
7ac02e4d-6cd5-470c-bed3-e6d832d725c3	N/A	Bean common mosaic virus isolate BCMV/Tigerskin-A, complete genome	574	95.296	99	0	898
b667bf98-5c08-444e-a623-6c0b8c4a05b3	N/A	Bean common mosaic virus isolate BCMV/Tigerskin-A, complete genome	1121	95.897	100	0	1794
f3459211-20fd-43b2-8144-562606ef46ac	N/A	Bean common mosaic virus isolate BCMV/Tigerskin-A, complete genome	342	93.86	99	1.74e-140	503
8b656e8f-75a0-4371-beab-c7e670b64a2a	N/A	Bean common mosaic virus isolate BCMV/Tigerskin-A, complete genome	2158	92.447	99	0	3000
bf2b85e7-4dd0-4475-ace8-3e76b1b27c2c	N/A	Bean common mosaic virus isolate BCMV/Tigerskin-A, complete genome	1005	96.219	100	0	1629
2aec4714-629b-45e1-9e69-5b8ac789f8b4	N/A	Bean common mosaic virus isolate BCMV/Tigerskin-A, complete genome	827	94.921	99	0	1275
ee495d67-a2b9-49a9-b33f-f0f4b23064de	N/A	Bean common mosaic virus isolate BCMV/Tigerskin-A, complete genome	367	97.548	100	1.39e-176	623
434a4137-fbb8-47ab-9ba8-273267eaf259	N/A	Bean common mosaic virus isolate BCMV/Tigerskin-A, complete genome	562	91.815	100	0	756
faacd4bf-314e-4227-94c1-e9d02e632cc5	N/A	Bean common mosaic virus isolate BCMV/Tigerskin-A, complete genome	918	94.989	99	0	1419
678bc5de-eb5a-4eaa-a5e9-ac24c798e393	N/A	Bean common mosaic virus isolate BCMV/Tigerskin-A, complete genome	915	94.863	99	0	1404
5bd5db26-bbc8-44d6-8aec-8210ddb7d2f4	N/A	Bean common mosaic virus isolate BCMV/Tigerskin-A, complete genome	729	93.827	99	0	1085
a806aacf-aed6-4f14-a7a1-638106d6003b	N/A	Bean common mosaic virus isolate BCMV/Tigerskin-A, complete genome	2312	88.668	99	0	2691
d935906e-fc74-4563-879e-8c12580eabd2	N/A	Bean common mosaic virus isolate BCMV/Tigerskin-A, complete genome	1169	94.44	100	0	1766
6bb70ed5-e0df-4297-9b53-76eea4fc21c2	N/A	Bean common mosaic virus isolate BCMV/Tigerskin-A, complete genome	1392	96.48	99	0	2278
ff04708d-28c7-4ec9-bdb6-1f90a1269956	N/A	Bean common mosaic virus isolate BCMV/Tigerskin-A, complete genome	1889	90.101	90	0	2361
01d69e77-c2ea-434e-827a-8a1203a4ed35	N/A	Bean common mosaic virus isolate BCMV/Tigerskin-A, complete genome	902	94.235	99	0	1351
50605d6b-ae9a-4155-b791-fd745d2b6b51	N/A	Bean common mosaic virus isolate BCMV/Tigerskin-A, complete genome	1396	94.628	99	0	2126
b98c5d0f-9565-4b83-be9e-07920df91341	N/A	Bean common mosaic virus isolate HXH-2 pooled RNA reads size 21-24 combined, complete genome	1869	92.509	99	0	2612
f92e095d-a3ad-45cc-b890-3201d7e58e0f	12196	Bean common mosaic virus isolate RU1-OR-B polyprotein gene, complete cds	694	94.236	99	0	1042
aeead974-fa26-4a9c-bfc9-0b2420a723e9	12196	Bean common mosaic virus strain NL1, complete genome	720	94.306	99	0	1085
4b84f732-92bd-41b1-9f94-9c290176fc76	12196	Bean common mosaic virus strain NL4 from Colombia, complete genome	3002	96.036	99	0	4843
eb5e72ec-38c8-4da6-bfc3-24d69b4269d9	12196	Bean common mosaic virus strain NL4 from Colombia, complete genome	523	89.101	99	9.1e-175	617
8c2d556b-7807-45f6-b0fa-ec46fa725ab6	12196	Bean common mosaic virus strain NL4 from Colombia, complete genome	3828	93.339	99	0	5539
6ce2f61a-bfbd-4c53-a123-85701e10875f	12196	Bean common mosaic virus strain NL4 from Colombia, complete genome	874	94.851	100	0	1339
80b2b192-8084-45bd-a14a-572990b0190b	12196	Bean common mosaic virus strain NL4 from Colombia, complete genome	524	98.664	99	0	924
576944b9-dc71-441b-b0e1-a325c692ae57	12196	Bean common mosaic virus strain NL4 from Colombia, complete genome	1118	85.778	99	0	1105
99397d47-c5a9-41d4-9130-61106f921a74	12196	Bean common mosaic virus strain NL4 from Colombia, complete genome	2348	96.039	99	0	3779
503804d5-06a4-4707-a263-2adef8e90eae	12196	Bean common mosaic virus strain NL4 from Colombia, complete genome	434	94.931	100	0	664
3ae74875-af4c-4c34-b361-23b95f44d347	12196	Bean common mosaic virus strain NL4 from Colombia, complete genome	899	97.33	99	0	1513
e0471d5d-a7be-465e-9868-7efcd5ff07d7	12196	Bean common mosaic virus strain NL4 from Colombia, complete genome	1128	94.06	99	0	1668
7126b9d1-44f7-4dbc-858e-653ea767f646	12196	Bean common mosaic virus strain NL4 from Colombia, complete genome	3605	95.201	100	0	5640
c0dad60f-2516-476e-a934-25d0a1c72c8d	12196	Bean common mosaic virus strain NL4 from Colombia, complete genome	697	90.674	99	0	893
39bef5d7-a85f-4dd4-bce5-ccfb18ce8ff1	12196	Bean common mosaic virus strain NL4 from Colombia, complete genome	315	92.063	95	6.23e-120	435
4a64a45b-a8c8-42ae-8f93-7881b24eed62	12196	Bean common mosaic virus strain NL4 from Colombia, complete genome	3175	92.945	99	0	4525
07c962d3-1ee1-4217-a169-276ee3fe1d1e	12196	Bean common mosaic virus strain NL4 from Colombia, complete genome	1656	94.807	99	0	2547
245aa77b-b818-49f7-80f0-2679e4e74cda	12196	Bean common mosaic virus strain NL4 from Colombia, complete genome	401	92.768	99	7.19e-160	568
2427d3ae-deb7-4c58-b669-3ba228dab659	12196	Bean common mosaic virus strain NL4 from Colombia, complete genome	1866	90.836	99	0	2388
1b65f665-8eac-4c12-aace-b5fb98e1f5fb	12196	Bean common mosaic virus strain NL4 from Colombia, complete genome	1936	96.126	99	0	3138
7f6c58e8-8544-49a5-a3f2-cfecd52bc6b5	12196	Bean common mosaic virus strain NL4 from Colombia, complete genome	217	98.157	100	1.87e-103	379
32f796e7-6853-4903-b47c-cf94091a862c	12196	Bean common mosaic virus strain NL4 from Colombia, complete genome	927	95.361	99	0	1450
0bef4bb3-ae06-423a-ae3d-ccced702de86	12196	Bean common mosaic virus strain NL4 from Colombia, complete genome	2249	96.265	100	0	3661
0791dde8-9ad1-40cb-a9bf-b744aa299c91	12196	Bean common mosaic virus strain NL4 from Colombia, complete genome	810	96.543	99	0	1330
dee1e413-93a1-4017-af17-82f02a7c28a0	12196	Bean common mosaic virus strain NL4 from Colombia, complete genome	818	96.455	99	0	1334
190da707-2a90-4a92-844f-45b6bb63985b	12196	Bean common mosaic virus strain NL4 from Colombia, complete genome	1083	94.183	99	0	1620
eb753f9d-53d6-4a38-b1e9-75edaaa04946	12196	Bean common mosaic virus strain NL4 from Colombia, complete genome	541	92.421	99	0	750
61b11a72-c5b7-4d33-b5c8-a71bc5f964da	12196	Bean common mosaic virus strain NL4 from Colombia, complete genome	546	93.956	99	0	806
f16222fd-1276-48a7-b839-ca29292c5829	12196	Bean common mosaic virus strain NL4 from Colombia, complete genome	499	96.192	100	0	806
71abff8e-705f-4382-9d5a-15e81ce7a50e	12196	Bean common mosaic virus strain NL4 from Colombia, complete genome	1855	96.712	99	0	3066
280361ca-d034-4015-9c13-b464f8b13b3d	12196	Bean common mosaic virus strain NL4 from Colombia, complete genome	173	97.11	99	6.97e-77	291
5b66a17a-9bf8-4f22-9832-1556012ae00d	12196	Bean common mosaic virus strain NL4 from Colombia, complete genome	3203	94.131	99	0	4804
f483ad37-2005-42d3-83ba-babeeedb1685	12196	Bean common mosaic virus strain NL4 from Colombia, complete genome	1786	91.769	99	0	2416
d4296438-2086-4c18-bded-871b89b2c98a	12196	Bean common mosaic virus strain NL4 from Colombia, complete genome	1766	95.64	100	0	2802
c3e47652-ad67-4784-ab2c-920af4c50fcc	12196	Bean common mosaic virus strain NL4 from Colombia, complete genome	369	93.225	99	1.11e-147	527
009faf84-e2c7-422c-8845-39199c6e7adf	12196	Bean common mosaic virus strain NL4 from Colombia, complete genome	4443	89.422	99	0	5365
2e7e2e3c-333d-43e1-a64f-6a0ca821c885	12196	Bean common mosaic virus strain NL4 from Colombia, complete genome	552	96.92	99	0	915
9facbb35-32d4-434b-bea9-4c7ba97bc601	12196	Bean common mosaic virus strain NL4 from Colombia, complete genome	1465	86.212	99	0	1478
ef95e3f6-464b-47d2-a320-ab31a5b392c8	12196	Bean common mosaic virus strain NL4 from Colombia, complete genome	537	94.972	99	0	828
e47f465e-1264-4174-9c3f-b575eeaba521	12196	Bean common mosaic virus strain NL4 from Colombia, complete genome	1403	93.371	99	0	2032
65a9b1ad-073a-43f4-9ab5-327307585161	12196	Bean common mosaic virus strain NL4 from Colombia, complete genome	1823	93.143	99	0	2606
3cdea447-0cab-4ff2-845f-80a7e75f2d3f	12196	Bean common mosaic virus strain NL4 from Colombia, complete genome	1359	90.581	99	0	1738
ca10eee7-6680-45d3-b17b-702634b7b456	12196	Bean common mosaic virus strain NL4 from Colombia, complete genome	1414	95.474	99	0	2237
e22a4613-0377-4f3a-b5e7-0dc32bc5413d	12196	Bean common mosaic virus strain NL4 from Colombia, complete genome	2351	94.003	99	0	3513
704192f5-4dcc-46ae-9217-7bb362c29cbd	12196	Bean common mosaic virus strain NL4 from Colombia, complete genome	2094	94.365	99	0	3158
4672a8ec-5d24-4684-ad5b-6287d2f7c5c0	12196	Bean common mosaic virus strain NL4 from Colombia, complete genome	401	92.02	99	3.33e-153	545
9488ff58-f37f-411d-9baa-5868473f4151	12196	Bean common mosaic virus strain NL4 from Colombia, complete genome	962	96.258	99	0	1557
6a04ca0d-c3d1-4d8b-80a3-2cd0a15c661a	12196	Bean common mosaic virus strain NL4 from Colombia, complete genome	263	95.817	100	3.75e-116	422
1c0b59bb-fcc3-472f-a22e-719aa9a0deaa	12196	Bean common mosaic virus strain NL4 from Colombia, complete genome	584	98.288	99	0	1018
5de7fc76-1a27-41b8-b3a0-0e4ce33ec7fa	12196	Bean common mosaic virus strain NL4 from Colombia, complete genome	963	93.769	99	0	1415
82875910-c1be-4cc5-9f21-a255bf1331d7	12196	Bean common mosaic virus strain NL4 from Colombia, complete genome	1333	88.972	99	0	1568
9073715b-b04d-4a39-9040-f8e6d3ef2b97	12196	Bean common mosaic virus strain NL4 from Colombia, complete genome	1847	96.589	99	0	3037
861ff3bc-5334-4256-9356-b42baf74db26	12196	Bean common mosaic virus strain NL4 from Colombia, complete genome	2857	92.195	99	0	3912
f1203aa8-2a6c-4fe8-bfba-c5f3afde4b53	12196	Bean common mosaic virus strain RU1, complete genome	2891	96.022	99	0	4634
b1f3e2d4-b164-4958-b845-c38be087aac5	12196	Bean common mosaic virus strain RU1, complete genome	2844	91.069	99	0	3775
fb68a8c6-f538-4258-9ac7-131307b9d815	12890	Citrus exocortis viroid, complete genome	382	90.576	81	1.15e-133	481
f7789706-fa60-4d0e-80e7-fc3c8472453f	596768	Citrus exocortis Yucatan viroid isolate 15, complete genome	363	94.766	92	5.44e-156	555
908f732b-c2be-45b4-bc16-8fedd2463856	596768	Citrus exocortis Yucatan viroid isolate 15, complete genome	230	96.522	81	3.24e-102	375
e2020172-2c62-4a57-8e8a-29b7557cf3e4	596768	Citrus exocortis Yucatan viroid isolate 15, complete genome	347	95.965	93	1.46e-156	556
ba3a3762-5420-4852-b007-34d1a69941b6	596768	Citrus exocortis Yucatan viroid isolate 15, complete genome	351	98.006	87	5.6e-171	604
281c87a8-3b4b-480c-9596-f0e8e4da3fa2	596768	Citrus exocortis Yucatan viroid isolate 15, complete genome	371	96.226	86	2.79e-169	599
1a6b9d98-1927-423d-8ab6-07ea73732447	596768	Citrus exocortis Yucatan viroid isolate 15, complete genome	372	92.204	87	1.31e-142	510
a92ba071-96d3-49e5-ad48-c5dc30b146b5	596768	Citrus exocortis Yucatan viroid isolate 15, complete genome	368	94.293	85	7.74e-155	551
41bdeea9-37fc-4969-8d29-b9c9c281ab12	596768	Citrus exocortis Yucatan viroid isolate 15, complete genome	363	95.041	83	1.3e-157	560
1ac92b08-4e5e-4762-a386-64201ed85ea3	596768	Citrus exocortis Yucatan viroid isolate 15, complete genome	160	93.75	99	1.07e-59	233
773e5bd8-a88d-48ce-ab7a-ebb608530030	596768	Citrus exocortis Yucatan viroid isolate 15, complete genome	168	94.643	98	8.65e-66	254
5771e169-8083-485a-b1a8-383a4778a231	596768	Citrus exocortis Yucatan viroid isolate 15, complete genome	339	91.15	99	2.92e-123	446
2cb99499-2efa-478d-8e02-8d82fe3cffb1	596768	Citrus exocortis Yucatan viroid isolate 15, complete genome	366	96.995	86	1.63e-171	606
a98f5f3b-a210-423c-bebc-3720081e3211	596768	Citrus exocortis Yucatan viroid isolate 15, complete genome	199	88.442	82	7.67e-58	228
cba8117c-7364-4e9d-aa61-e19171634879	596768	Citrus exocortis Yucatan viroid isolate 15, complete genome	373	96.515	86	4.56e-172	608
fa857c3c-3815-4118-9e9f-f387feed031e	596768	Citrus exocortis Yucatan viroid isolate 15, complete genome	368	94.837	96	1.13e-157	560
a8b66fea-4709-4646-9590-4e5ebcc23bd2	596768	Citrus exocortis Yucatan viroid isolate 15, complete genome	214	93.925	99	5.1e-84	315
dbe0a4b7-a19f-4cea-be94-8b9fe43a704a	596768	Citrus exocortis Yucatan viroid isolate 15, complete genome	252	98.81	98	6.1e-124	448
91411020-b8b4-4422-882c-f461aac74037	596768	Citrus exocortis Yucatan viroid isolate 15, complete genome	204	97.549	99	6.4e-93	344
500b898f-5abe-46fe-8e45-0b439638a397	596768	Citrus exocortis Yucatan viroid isolate 15, complete genome	362	94.475	99	2.35e-154	549
9e2daca1-2917-48a3-a4b3-858e3bd86de5	596768	Citrus exocortis Yucatan viroid isolate 15, complete genome	257	96.109	98	2.23e-113	412
b15c7e21-83a5-4408-b5d7-909416f370ea	596768	Citrus exocortis Yucatan viroid isolate 15, complete genome	281	96.797	97	1.94e-129	466
de4cac45-fbf0-477b-a035-ba0c0759f4a4	596768	Citrus exocortis Yucatan viroid isolate 15, complete genome	318	97.484	99	1.25e-151	540
e6bd6312-ed17-46a0-8412-5e24c78cfae2	596768	Citrus exocortis Yucatan viroid isolate 15, complete genome	371	95.687	88	5.85e-166	588
23920ab0-d952-4bf8-ae0b-5bab6b06a1cd	596768	Citrus exocortis Yucatan viroid isolate 15, complete genome	313	97.125	94	4.68e-146	521
3227a9a5-a295-433e-8bba-ed64193e3049	596768	Citrus exocortis Yucatan viroid isolate 15, complete genome	263	97.338	98	8.24e-123	444
119a54f4-3d35-4b3e-95cd-07e5f73dafca	596768	Citrus exocortis Yucatan viroid isolate 15, complete genome	301	95.017	98	2.58e-128	462
f0e90cf6-e751-4530-95d3-90b8e1ab9a93	596768	Citrus exocortis Yucatan viroid isolate 15, complete genome	366	98.361	84	0	641
7d7fd29c-06ba-4bf3-ad8b-9ee3bdd10d7f	596768	Citrus exocortis Yucatan viroid isolate 15, complete genome	354	96.045	99	6.32e-160	568
6a7df7c1-052c-41cb-b171-330b5bf11936	596768	Citrus exocortis Yucatan viroid isolate 15, complete genome	383	87.467	98	1.59e-116	424
08afd0be-7c43-4d7b-a158-95af957e6a9d	596768	Citrus exocortis Yucatan viroid isolate 15, complete genome	177	98.305	100	1.95e-82	309
c0ec8a7a-3fb9-4511-b9a7-3564270b8fe2	596768	Citrus exocortis Yucatan viroid isolate 15, complete genome	210	85.238	98	5.06e-49	198
7641fe85-a885-4885-9686-ad65187703ff	596768	Citrus exocortis Yucatan viroid isolate 15, complete genome	279	92.473	98	4.05e-106	388
22808752-3306-4575-8546-103b42f80102	596768	Citrus exocortis Yucatan viroid isolate 15, complete genome	299	98.662	99	2.51e-148	529
0bd12d3f-8194-4332-adda-dd969cd5e41c	12305	Cucumber mosaic cucumovirus 3a gene for movement protein and cp gene for coat protein, genomic RNA	271	95.572	100	8.23e-118	427
68b63b88-7284-455e-8321-b5206802c519	255721	Cucumber mosaic virus (strain Mf), complete RNA3 segment	217	96.313	99	1.44e-94	350
3d20e7ac-b27d-4da2-b0cf-82009e901c2d	255721	Cucumber mosaic virus (strain Mf), complete RNA3 segment	198	93.434	100	2.85e-76	289
19d77431-fed8-4f38-b34a-59e231d1ea69	255721	Cucumber mosaic virus (strain Mf), complete RNA3 segment	277	93.863	99	1.12e-111	407
39160aba-a09d-4068-a094-fc3c31f1dc86	255721	Cucumber mosaic virus (strain Mf), complete RNA3 segment	440	88.864	98	3.79e-143	512
6dcf4fd0-77b0-4657-b87a-96c97015c2af	255721	Cucumber mosaic virus (strain Mf), complete RNA3 segment	209	95.694	99	1.39e-89	333
ef9e102a-740f-496b-8cf2-588887617994	255721	Cucumber mosaic virus (strain Mf), complete RNA3 segment	294	92.517	99	9.1e-113	411
6818ec52-620f-48a1-bac4-fc190b3fa155	255721	Cucumber mosaic virus (strain Mf), complete RNA3 segment	190	98.947	98	7.76e-92	340
8eb0bb55-5bb9-42a6-bb1c-64693b7b47a0	255721	Cucumber mosaic virus (strain Mf), complete RNA3 segment	224	90.625	97	4.31e-75	285
2b311de4-7915-4b6b-ae36-576c8c32bf81	255721	Cucumber mosaic virus (strain Mf), complete RNA3 segment	292	88.699	99	1.51e-90	337
38d7c9d9-e584-48d0-8e54-89767693c698	255721	Cucumber mosaic virus (strain Mf), complete RNA3 segment	225	95.111	99	5.31e-94	348
e2d66f0d-fd66-4f01-8741-b887ef782b5e	255721	Cucumber mosaic virus (strain Mf), complete RNA3 segment	206	94.66	100	4.96e-84	315
26ffefd3-3723-46f8-90f1-0b77eef8ef18	255721	Cucumber mosaic virus (strain Mf), complete RNA3 segment	232	86.638	99	2.05e-63	246
40113324-9c87-40f7-aa09-e7c42b624129	255721	Cucumber mosaic virus (strain Mf), complete RNA3 segment	195	96.41	96	1.36e-84	316
f76b8ab8-f32e-4130-ac78-a9961fbe112b	255721	Cucumber mosaic virus (strain Mf), complete RNA3 segment	190	96.842	100	4.56e-84	315
59a109d1-46b9-447a-832d-4aabc09e4e5d	255721	Cucumber mosaic virus (strain Mf), complete RNA3 segment	210	92.857	89	7.57e-78	294
621141ed-e27d-42d3-8587-6b375c10f931	255721	Cucumber mosaic virus (strain Mf), complete RNA3 segment	188	96.809	99	1.64e-83	313
b428beb6-b41a-4df7-8fe1-313220a9724b	255721	Cucumber mosaic virus (strain Mf), complete RNA3 segment	208	97.596	99	3.01e-96	355
bf9f829f-7a71-4fd0-90fd-762e1c076025	255721	Cucumber mosaic virus (strain Mf), complete RNA3 segment	207	96.135	99	1.37e-89	333
4f0894e0-5899-40e7-ace2-053f937a2e45	255721	Cucumber mosaic virus (strain Mf), complete RNA3 segment	191	96.859	99	1.29e-84	316
9bf2db27-2c1c-4573-b7eb-747132a36a3f	255721	Cucumber mosaic virus (strain Mf), complete RNA3 segment	225	97.778	100	1.15e-105	387
36cc8778-3620-4d97-92d7-50aed33feab3	255721	Cucumber mosaic virus (strain Mf), complete RNA3 segment	286	91.608	99	7.08e-104	381
2675c12e-7a75-406b-bd06-5181d2d64e07	255721	Cucumber mosaic virus (strain Mf), complete RNA3 segment	201	97.512	100	8.04e-92	340
ccda8617-fbe9-4f0d-960e-9165d3d49650	255721	Cucumber mosaic virus (strain Mf), complete RNA3 segment	235	96.17	100	5.62e-104	381
06030eb4-2e79-44aa-9998-377c5cba0cf4	255721	Cucumber mosaic virus (strain Mf), complete RNA3 segment	185	92.973	95	5.92e-68	261
6af640ff-2697-45c0-a01c-045f4bf7cb0a	367798	Cucumber mosaic virus (strain Ri-8) genomic RNA segment RNA3, strain Ri-8, complete sequence	730	96.986	100	0	1214
27966df2-f408-4bd7-bfa6-e51488eaa360	367798	Cucumber mosaic virus (strain Ri-8) genomic RNA segment RNA3, strain Ri-8, complete sequence	235	91.915	99	5.53e-84	315
b892557a-52df-429f-96a0-5442aef47d74	367798	Cucumber mosaic virus (strain Ri-8) genomic RNA segment RNA3, strain Ri-8, complete sequence	693	89.466	97	0	848
a5a8e215-d69b-4acd-8e26-abd2ca922e8d	367798	Cucumber mosaic virus (strain Ri-8) genomic RNA segment RNA3, strain Ri-8, complete sequence	715	96.364	100	0	1162
9694ec89-bc3e-47aa-b8a4-80438f243362	367798	Cucumber mosaic virus (strain Ri-8) genomic RNA segment RNA3, strain Ri-8, complete sequence	262	95.802	99	4.85e-115	418
7564cda9-b31f-4de9-9b60-7febb65cc1a6	367798	Cucumber mosaic virus (strain Ri-8) genomic RNA segment RNA3, strain Ri-8, complete sequence	704	91.193	97	0	924
5b1d19a3-cbd9-4985-a33c-e8a241489aae	367798	Cucumber mosaic virus (strain Ri-8) genomic RNA segment RNA3, strain Ri-8, complete sequence	288	92.014	99	3.23e-107	392
6e38fc16-34e1-4bc8-975b-0a3fff7b7208	367798	Cucumber mosaic virus (strain Ri-8) genomic RNA segment RNA3, strain Ri-8, complete sequence	379	95.515	100	1.11e-167	593
d8069b36-c468-4ffc-866a-5c5eaf2e33d9	367798	Cucumber mosaic virus (strain Ri-8) genomic RNA segment RNA3, strain Ri-8, complete sequence	295	92.542	100	8.92e-113	411
040d399d-93e0-4eee-9946-48fb5ade6017	367798	Cucumber mosaic virus (strain Ri-8) genomic RNA segment RNA3, strain Ri-8, complete sequence	340	95.294	99	2.22e-149	532
59a49d9d-43b1-4231-bd18-2345c9f8a568	367798	Cucumber mosaic virus (strain Ri-8) genomic RNA segment RNA3, strain Ri-8, complete sequence	386	89.637	100	7.09e-130	468
78dd4423-f444-4115-8147-3b36fd0babd8	367798	Cucumber mosaic virus (strain Ri-8) genomic RNA segment RNA3, strain Ri-8, complete sequence	356	98.034	100	6.31e-175	617
b44493f1-fdee-4e49-b596-899bf58f7595	367798	Cucumber mosaic virus (strain Ri-8) genomic RNA segment RNA3, strain Ri-8, complete sequence	287	98.606	99	1.13e-141	507
65842a90-1021-4401-9463-930d38ddfb3a	367798	Cucumber mosaic virus (strain Ri-8) genomic RNA segment RNA3, strain Ri-8, complete sequence	296	98.986	99	2.5e-148	529
03c6a5f8-ef86-4df2-937b-4351653c141d	367798	Cucumber mosaic virus (strain Ri-8) genomic RNA segment RNA3, strain Ri-8, complete sequence	270	95.926	100	1.79e-119	433
6e298161-44b1-4e35-940c-e92ce163192e	367798	Cucumber mosaic virus (strain Ri-8) genomic RNA segment RNA3, strain Ri-8, complete sequence	406	95.813	99	0	643
165d39f8-e051-4b85-9d29-2b8675629e41	367798	Cucumber mosaic virus (strain Ri-8) genomic RNA segment RNA3, strain Ri-8, complete sequence	532	90.038	99	0	656
7df642f4-f9e4-4136-9f18-589b5e492228	367798	Cucumber mosaic virus (strain Ri-8) genomic RNA segment RNA3, strain Ri-8, complete sequence	324	98.765	99	1.26e-161	573
c298fe45-ed47-4bb4-b844-fb520b51adf2	367798	Cucumber mosaic virus (strain Ri-8) genomic RNA segment RNA3, strain Ri-8, complete sequence	286	97.902	99	1.11e-136	490
3d2b6c55-672a-4d4e-a03b-09f2d0045ed8	367798	Cucumber mosaic virus (strain Ri-8) genomic RNA segment RNA3, strain Ri-8, complete sequence	622	88.103	95	0	704
91feba9c-0d1b-4ec9-8cdf-f2bee1730e75	367798	Cucumber mosaic virus (strain Ri-8) genomic RNA segment RNA3, strain Ri-8, complete sequence	301	98.339	98	9.26e-148	527
6b501071-6012-4e58-be03-388e56071353	367798	Cucumber mosaic virus (strain Ri-8) genomic RNA segment RNA3, strain Ri-8, complete sequence	384	96.094	100	6.73e-175	617
dfa11702-7bc5-4f30-9823-e45fa0b8f3d6	367798	Cucumber mosaic virus (strain Ri-8) genomic RNA segment RNA3, strain Ri-8, complete sequence	801	93.383	100	0	1162
9d6515c9-652c-45ad-864d-5de3d5b07952	367798	Cucumber mosaic virus (strain Ri-8) genomic RNA segment RNA3, strain Ri-8, complete sequence	257	95.331	98	1.73e-109	399
0b17f5a8-b75b-4db0-a274-14b815c79317	367798	Cucumber mosaic virus (strain Ri-8) genomic RNA segment RNA3, strain Ri-8, complete sequence	384	92.708	99	4.24e-152	542
a0696aa7-c3f1-4a62-a734-1a83c7a3b70c	367798	Cucumber mosaic virus (strain Ri-8) genomic RNA segment RNA3, strain Ri-8, complete sequence	208	95.192	96	8.76e-87	324
a708431f-d307-4b84-9c4b-e224eb322fd5	367798	Cucumber mosaic virus (strain Ri-8) genomic RNA segment RNA3, strain Ri-8, complete sequence	376	96.809	100	5.13e-176	621
9a0533f5-b8c9-4561-8fcf-f39c2de76c25	367798	Cucumber mosaic virus (strain Ri-8) genomic RNA segment RNA3, strain Ri-8, complete sequence	248	97.177	100	5.89e-114	414
babbd0b0-841c-4b3a-8ee0-46ed9e99324b	367798	Cucumber mosaic virus (strain Ri-8) genomic RNA segment RNA3, strain Ri-8, complete sequence	257	90.272	99	4.73e-85	318
0c3ae0c3-f423-49e4-9784-3c5504b5b346	367798	Cucumber mosaic virus (strain Ri-8) genomic RNA segment RNA3, strain Ri-8, complete sequence	483	93.789	99	0	712
80f45f64-2a73-4ea0-8824-54e2a83dba7b	367798	Cucumber mosaic virus (strain Ri-8) genomic RNA segment RNA3, strain Ri-8, complete sequence	294	95.578	99	2.51e-128	462
15577b25-4187-4a89-89fd-fcf654a0c6b2	367798	Cucumber mosaic virus (strain Ri-8) genomic RNA segment RNA3, strain Ri-8, complete sequence	224	91.964	100	1.54e-79	300
5bd1b1ab-81ca-4964-8bd1-4036ddcfca09	367798	Cucumber mosaic virus (strain Ri-8) genomic RNA segment RNA3, strain Ri-8, complete sequence	343	95.335	100	1.74e-150	536
ad68a7ca-4b58-40fe-bab7-004aa242e348	367798	Cucumber mosaic virus (strain Ri-8) genomic RNA segment RNA3, strain Ri-8, complete sequence	364	93.956	99	1.43e-151	540
3c158c9c-d290-4cb3-961d-0224caf13a31	367798	Cucumber mosaic virus (strain Ri-8) genomic RNA segment RNA3, strain Ri-8, complete sequence	208	98.558	95	1.47e-99	366
1029f520-fcda-4427-bedb-7dc6aa279819	367798	Cucumber mosaic virus (strain Ri-8) genomic RNA segment RNA3, strain Ri-8, complete sequence	250	89.6	99	4.74e-80	302
0c6a5d60-9c2d-42b1-946e-cb191743d46e	367798	Cucumber mosaic virus (strain Ri-8) genomic RNA segment RNA3, strain Ri-8, complete sequence	309	98.058	99	1.99e-149	532
a7e36735-5c08-47f8-a142-890634c9751b	367798	Cucumber mosaic virus (strain Ri-8) genomic RNA segment RNA3, strain Ri-8, complete sequence	295	98.305	99	1.93e-144	516
35a20b61-53d4-4b94-9d39-5f5ce75b4651	367798	Cucumber mosaic virus (strain Ri-8) genomic RNA segment RNA3, strain Ri-8, complete sequence	239	97.49	98	3.48e-111	405
51719779-57c6-4f7b-9f27-d670e578bfc0	367798	Cucumber mosaic virus (strain Ri-8) genomic RNA segment RNA3, strain Ri-8, complete sequence	242	96.694	100	5.69e-109	398
9ce93d21-2c73-4d82-876f-48f965f6be9a	367798	Cucumber mosaic virus (strain Ri-8) genomic RNA segment RNA3, strain Ri-8, complete sequence	333	96.096	98	1.7e-150	536
e2f50aea-de53-45b7-9e0f-bd17ef908463	367798	Cucumber mosaic virus (strain Ri-8) genomic RNA segment RNA3, strain Ri-8, complete sequence	228	99.123	99	2.53e-112	409
f117d9a5-0343-4171-b58a-8d45d76ad9b7	367798	Cucumber mosaic virus (strain Ri-8) genomic RNA segment RNA3, strain Ri-8, complete sequence	232	90.517	99	7.46e-78	294
49ac3198-4ea1-4f1c-a28c-c6e63b2be5b1	367798	Cucumber mosaic virus (strain Ri-8) genomic RNA segment RNA3, strain Ri-8, complete sequence	252	100	100	1.66e-129	466
08b25c7f-c397-438f-a871-58d85e2b21dc	367798	Cucumber mosaic virus (strain Ri-8) genomic RNA segment RNA3, strain Ri-8, complete sequence	209	96.651	100	2.31e-92	342
06758ab7-bff0-487d-a87d-752be62fd825	367798	Cucumber mosaic virus (strain Ri-8) genomic RNA segment RNA3, strain Ri-8, complete sequence	242	97.521	99	2.73e-112	409
1cfcc9c2-f9c3-4824-b490-5d02e0fbafea	367798	Cucumber mosaic virus (strain Ri-8) genomic RNA segment RNA3, strain Ri-8, complete sequence	723	89.765	100	0	874
0a096352-1722-49d6-b890-020f44c22931	367798	Cucumber mosaic virus (strain Ri-8) genomic RNA segment RNA3, strain Ri-8, complete sequence	255	96.863	99	1.3e-115	420
c641fcd1-aa6d-464c-92bf-be39be49842b	367798	Cucumber mosaic virus (strain Ri-8) genomic RNA segment RNA3, strain Ri-8, complete sequence	389	88.432	99	4.26e-122	442
ee678331-1017-4c02-ab0a-a31773284935	367798	Cucumber mosaic virus (strain Ri-8) genomic RNA segment RNA3, strain Ri-8, complete sequence	635	96.063	99	0	1022
26a4404c-cd02-43e5-82ca-ba4129fb6593	367798	Cucumber mosaic virus (strain Ri-8) genomic RNA segment RNA3, strain Ri-8, complete sequence	274	97.445	98	2.36e-128	462
6cddb8a8-813a-4838-8e21-c21b6f9e5ff9	367798	Cucumber mosaic virus (strain Ri-8) genomic RNA segment RNA3, strain Ri-8, complete sequence	326	97.546	100	4.52e-156	555
c84a60df-5d16-4df6-ba2f-14feadbca6e4	367798	Cucumber mosaic virus (strain Ri-8) genomic RNA segment RNA3, strain Ri-8, complete sequence	342	95.029	99	2.92e-148	529
e48d930b-3708-45b4-83a3-4d5fc6737e4f	367798	Cucumber mosaic virus (strain Ri-8) genomic RNA segment RNA3, strain Ri-8, complete sequence	277	99.639	97	4.03e-141	505
e9772317-452e-4b96-abf9-0a314eb32407	367798	Cucumber mosaic virus (strain Ri-8) genomic RNA segment RNA3, strain Ri-8, complete sequence	313	96.805	100	7.34e-144	514
4e1f69a3-178e-4c11-bdbb-9bb27f2d78f2	367798	Cucumber mosaic virus (strain Ri-8) genomic RNA segment RNA3, strain Ri-8, complete sequence	285	95.088	99	1.12e-121	440
a7128dc4-6d8f-45f9-baa9-141fd61b2723	367798	Cucumber mosaic virus (strain Ri-8) genomic RNA segment RNA3, strain Ri-8, complete sequence	385	95.844	99	3.16e-173	612
d9208085-75e2-4a5c-ba9d-4468ed97ded2	367798	Cucumber mosaic virus (strain Ri-8) genomic RNA segment RNA3, strain Ri-8, complete sequence	372	95.43	88	3.46e-163	579
f99316e2-3265-4296-8f56-0a25b49f32c3	367798	Cucumber mosaic virus (strain Ri-8) genomic RNA segment RNA3, strain Ri-8, complete sequence	326	98.773	99	9.75e-163	577
e18b1338-05f0-4cb2-9bb1-771bfb9b4458	367798	Cucumber mosaic virus (strain Ri-8) genomic RNA segment RNA3, strain Ri-8, complete sequence	254	91.732	98	8.09e-93	344
038314ac-3cbd-49d5-994a-58453a3f1dc8	367798	Cucumber mosaic virus (strain Ri-8) genomic RNA segment RNA3, strain Ri-8, complete sequence	427	96.487	99	0	699
6102071a-1bd0-4176-8dad-92ad09f216f9	12305	Cucumber mosaic virus 3a gene for movement protein and cp gene for coat protein, genomic RNA	594	99.158	99	0	1066
6c26dc2a-feb7-4d38-8c36-9ea912fea854	12305	Cucumber mosaic virus 3a gene for movement protein and cp gene for coat protein, genomic RNA	729	92.044	99	0	990
52e6ca38-894e-475b-8368-dbe54f2590b2	12305	Cucumber mosaic virus 3a gene for movement protein and cp gene for coat protein, genomic RNA	883	95.923	99	0	1411
859ce3f0-2cc6-4dff-ad83-6e1d45127a6a	12305	Cucumber mosaic virus 3a gene for movement protein and cp gene for coat protein, genomic RNA	907	95.369	99	0	1413
ce67597f-9357-475f-acd2-29ef618b6094	12305	Cucumber mosaic virus 3a gene for movement protein and cp gene for coat protein, genomic RNA	193	94.819	95	4.97e-79	298
31a664fa-f633-47ac-8d14-dcab37855a05	12305	Cucumber mosaic virus 3a gene for movement protein and cp gene for coat protein, genomic RNA	703	94.595	99	0	1068
e43af0f1-d2ec-4c01-a04e-06cb8404d392	12305	Cucumber mosaic virus 3a gene for movement protein and cp gene for coat protein, genomic RNA	422	97.867	99	0	728
618f880b-6afb-4dbe-b03b-6eb41ae565df	12305	Cucumber mosaic virus 3a gene for movement protein and cp gene for coat protein, genomic RNA	1488	95.901	100	0	2375
7a2cc6f5-50da-40f0-94dd-538859d0193b	12305	Cucumber mosaic virus 3a gene for movement protein and cp gene for coat protein, genomic RNA	1407	92.679	99	0	1977
41437f13-95fe-4579-a040-20a5d8698ce7	12305	Cucumber mosaic virus 3a gene for movement protein and cp gene for coat protein, genomic RNA	724	95.58	99	0	1147
97849371-52a9-4cac-b9eb-822763275696	12305	Cucumber mosaic virus 3a gene for movement protein and cp gene for coat protein, genomic RNA	342	97.661	100	6.1e-165	584
b55aa586-2327-46d2-821c-7d600f8e6013	12305	Cucumber mosaic virus 3a gene for movement protein and cp gene for coat protein, genomic RNA	480	95.417	99	0	754
9ee3478e-2fed-4a9c-9ae6-ed378526ae6f	12305	Cucumber mosaic virus 3a gene for movement protein and cp gene for coat protein, genomic RNA	1306	93.568	99	0	1908
aee522bd-9171-4b06-aa7d-762ee8bfe382	12305	Cucumber mosaic virus 3a gene for movement protein and cp gene for coat protein, genomic RNA	687	95.197	99	0	1074
eaa3dd38-f92a-401f-b143-74e0d4310372	12305	Cucumber mosaic virus 3a gene for movement protein and cp gene for coat protein, genomic RNA	1480	92.973	100	0	2098
56109678-aa75-4338-a484-76fdff99491f	12305	Cucumber mosaic virus 3a gene for movement protein and cp gene for coat protein, genomic RNA	509	95.678	99	0	802
3b80cb52-8990-45b3-92a7-c853279e8cc6	12305	Cucumber mosaic virus 3a gene for movement protein and cp gene for coat protein, genomic RNA	1315	94.677	99	0	2010
4cf1310d-05c8-4914-98f3-d599ae12775a	12305	Cucumber mosaic virus 3a gene for movement protein and cp gene for coat protein, genomic RNA	300	97	100	5.47e-140	501
2f08c90a-0667-4124-b264-81ecb8f43b94	12305	Cucumber mosaic virus 3a gene for movement protein and cp gene for coat protein, genomic RNA	898	98.218	100	0	1563
4c38f785-ac24-44d1-90cb-01290765b9da	12305	Cucumber mosaic virus 3a gene for movement protein and cp gene for coat protein, genomic RNA	1459	94.106	99	0	2180
0f1544b4-7a39-4bee-8f05-ab85ecb81835	12305	Cucumber mosaic virus 3a gene for movement protein and cp gene for coat protein, genomic RNA	504	99.405	100	0	913
6309d731-0bf6-4f93-ab1c-465742168835	12305	Cucumber mosaic virus 3a gene for movement protein and cp gene for coat protein, genomic RNA	187	94.652	98	1e-75	287
c65c1184-a38a-47f5-9c9e-202ba802f232	12305	Cucumber mosaic virus 3a gene for movement protein and cp gene for coat protein, genomic RNA	790	95.949	99	0	1262
2e3ff442-1f19-4525-b543-0eae3d30cdf5	12305	Cucumber mosaic virus 3a gene for movement protein and cp gene for coat protein, genomic RNA	240	100	99	7.38e-123	444
a1af855d-9f76-4137-adbc-058d2b92f45e	12305	Cucumber mosaic virus 3a gene for movement protein and cp gene for coat protein, genomic RNA	664	94.729	98	0	1007
9bb46840-935d-4cc2-817e-23ee1eb210ea	12305	Cucumber mosaic virus 3a gene for movement protein and cp gene for coat protein, genomic RNA	873	87.056	99	0	929
360c5d4e-29a5-46d7-b3f0-6eab7c71da1c	12305	Cucumber mosaic virus 3a gene for movement protein and cp gene for coat protein, genomic RNA	891	96.521	100	0	1458
11410809-d25b-425b-88e0-e9234eb2215a	12305	Cucumber mosaic virus 3a gene for movement protein and cp gene for coat protein, genomic RNA	2114	95.601	99	0	3345
5740006b-2994-4e4f-a193-c7440074e1f7	12305	Cucumber mosaic virus 3a gene for movement protein and cp gene for coat protein, genomic RNA	641	97.192	99	0	1074
36d9c50b-bbfc-4f2c-9514-eec039dc07f1	12305	Cucumber mosaic virus 3a gene for movement protein and cp gene for coat protein, genomic RNA	544	93.75	99	0	798
336c991d-1895-4157-9466-0dd7e54371e5	12305	Cucumber mosaic virus 3a gene for movement protein and cp gene for coat protein, genomic RNA	370	96.486	100	6.53e-170	601
64d6e98c-e232-4182-ad65-754146e395cf	12305	Cucumber mosaic virus 3a gene for movement protein and cp gene for coat protein, genomic RNA	632	96.835	99	0	1048
1db94b17-f112-4ae0-9368-76396ad86e50	12305	Cucumber mosaic virus 3a gene for movement protein and cp gene for coat protein, genomic RNA	1413	96.674	99	0	2327
9ed83b70-4874-4bd0-b28e-9efb06804c5a	12305	Cucumber mosaic virus 3a gene for movement protein and cp gene for coat protein, genomic RNA	1120	92.232	99	0	1535
39acfca5-c8c0-4708-9857-4ff70318abc6	12305	Cucumber mosaic virus 3a gene for movement protein and cp gene for coat protein, genomic RNA	869	93.096	99	0	1240
15f283e4-9c21-4a00-9019-44a2e0b4d8ca	12305	Cucumber mosaic virus 3a gene for movement protein and cp gene for coat protein, genomic RNA	196	96.429	94	1.09e-85	320
54507ab2-e523-480d-a433-6477c68d9aad	12305	Cucumber mosaic virus 3a gene for movement protein and cp gene for coat protein, genomic RNA	562	98.043	99	0	970
9640e792-f443-4216-b013-96ed98782f63	12305	Cucumber mosaic virus 3a gene for movement protein and cp gene for coat protein, genomic RNA	1396	96.132	99	0	2252
2374de40-2140-47da-a5ac-0ee30869d38f	12305	Cucumber mosaic virus 3a gene for movement protein and cp gene for coat protein, genomic RNA	874	94.737	99	0	1336
aaf943d9-a38c-4d4a-bde3-683bb5f68329	12305	Cucumber mosaic virus 3a gene for movement protein and cp gene for coat protein, genomic RNA	601	98.003	99	0	1038
d706feda-b0d7-4b08-8866-cb9bca77f8cc	12305	Cucumber mosaic virus 3a gene for movement protein and cp gene for coat protein, genomic RNA	781	96.671	100	0	1284
249dde42-ac2e-43ed-8bc3-95932be2e3f4	12305	Cucumber mosaic virus 3a gene for movement protein and cp gene for coat protein, genomic RNA	778	94.344	100	0	1170
e7d2e956-00a7-4315-9e0b-c5e38e913b4d	12305	Cucumber mosaic virus 3a gene for movement protein and cp gene for coat protein, genomic RNA	202	98.515	99	2.9e-96	355
1bc4a392-1822-4e85-a7c5-5c5c00e8cd2e	12305	Cucumber mosaic virus 3a gene for movement protein and cp gene for coat protein, genomic RNA	1404	92.45	100	0	1953
961723e0-e687-4810-bcd0-cae489cc0e1e	12305	Cucumber mosaic virus 3a gene for movement protein and cp gene for coat protein, genomic RNA	265	89.811	87	4.5e-86	322
ea4bc808-3da0-40ef-b60b-81118a5cd1ac	12305	Cucumber mosaic virus 3a gene for movement protein and cp gene for coat protein, genomic RNA	575	95.478	99	0	902
2b1ef47d-8599-41cf-946e-8d4d66096ec5	12305	Cucumber mosaic virus 3a gene for movement protein and cp gene for coat protein, genomic RNA	735	94.014	99	0	1092
48fff007-b651-4b87-88ca-353d5d2ddd95	12305	Cucumber mosaic virus 3a gene for movement protein and cp gene for coat protein, genomic RNA	648	97.994	100	0	1116
1c780570-119f-4a06-a05d-c8a71ed68fd2	12305	Cucumber mosaic virus 3a gene for movement protein and cp gene for coat protein, genomic RNA	893	96.417	99	0	1450
5dce2bdd-b339-4f4e-a64f-b58e9a6609ef	12305	Cucumber mosaic virus 3a gene for movement protein and cp gene for coat protein, genomic RNA	201	98.507	98	1.06e-95	353
1a168092-46c2-43ee-9ab7-0948f2875a5b	12305	Cucumber mosaic virus 3a gene for movement protein and cp gene for coat protein, genomic RNA	1483	90.155	99	0	1855
1cb2632e-e958-4772-a40a-e9d6460673c8	12305	Cucumber mosaic virus 3a gene for movement protein and cp gene for coat protein, genomic RNA	605	96.033	99	0	970
20e54f49-c983-4654-9f58-0879acc32368	12305	Cucumber mosaic virus 3a gene for movement protein and cp gene for coat protein, genomic RNA	564	89.007	99	0	664
dd531309-6580-4d13-a9f5-c9ec437769a1	12305	Cucumber mosaic virus 3a gene for movement protein and cp gene for coat protein, genomic RNA	457	94.748	99	0	695
f13c1bd6-364b-4e85-92b1-228152ea531a	12305	Cucumber mosaic virus 3a gene for movement protein and cp gene for coat protein, genomic RNA	638	97.335	99	0	1074
117da9fc-b0fd-41d9-9a71-77e57bd6fbfc	12305	Cucumber mosaic virus 3a gene for movement protein and cp gene for coat protein, genomic RNA	1466	96.589	100	0	2407
0f67af32-10a3-4ec6-b3fc-c13cd2e44875	12305	Cucumber mosaic virus 3a gene for movement protein and cp gene for coat protein, genomic RNA	879	97.497	100	0	1493
5a6ba046-2367-4192-a3c8-65b5507d63e5	12305	Cucumber mosaic virus 3a gene for movement protein and cp gene for coat protein, genomic RNA	298	94.295	99	9.07e-123	444
85271b80-f2db-4354-9f31-9335f15f13fa	12305	Cucumber mosaic virus 3a gene for movement protein and cp gene for coat protein, genomic RNA	1883	91.397	100	0	2505
e713f5c5-d3b0-4fd2-b503-f81b74b18b91	12305	Cucumber mosaic virus 3a gene for movement protein and cp gene for coat protein, genomic RNA	564	95.39	100	0	876
ac86f521-eebc-419d-81f5-3216b4ff6423	12305	Cucumber mosaic virus 3a gene for movement protein and cp gene for coat protein, genomic RNA	745	96.51	99	0	1216
d9c438cd-5357-4eb8-abd0-2c8499a83194	12305	Cucumber mosaic virus 3a gene for movement protein and cp gene for coat protein, genomic RNA	1629	94.352	100	0	2451
f1b5a4a2-4d48-4ab5-8fb6-f4a5cab3381f	12305	Cucumber mosaic virus 3a gene for movement protein and cp gene for coat protein, genomic RNA	576	93.403	100	0	839
d2f22545-30b3-4da2-982d-4e0f0a1ac225	12305	Cucumber mosaic virus 3a gene for movement protein and cp gene for coat protein, genomic RNA	615	94.309	100	0	929
c00ab3f6-9951-4c4b-8323-9866de6d3681	12305	Cucumber mosaic virus 3a gene for movement protein and cp gene for coat protein, genomic RNA	533	94.934	99	0	815
15396407-132c-409c-8079-e3da5371e1af	12305	Cucumber mosaic virus 3a gene for movement protein and cp gene for coat protein, genomic RNA	796	93.342	100	0	1151
ee25ea52-4d27-40e4-85f0-27de4b4dece8	12305	Cucumber mosaic virus 3a gene for movement protein and cp gene for coat protein, genomic RNA	1421	95.355	100	0	2233
cfbb2d07-671f-473b-907c-1f0a812be141	12305	Cucumber mosaic virus 3a gene for movement protein and cp gene for coat protein, genomic RNA	545	94.862	100	0	841
8a1d3cd3-41f6-4185-b9d1-96f0727f3144	12305	Cucumber mosaic virus 3a gene for movement protein and cp gene for coat protein, genomic RNA	611	95.908	99	0	983
b5b7bd36-c575-40e0-b3f4-e79ff7650565	12305	Cucumber mosaic virus 3a gene for movement protein and cp gene for coat protein, genomic RNA	349	94.269	99	1.77e-145	520
363d2001-03b6-4df4-8623-fc4a51166160	12305	Cucumber mosaic virus 3a gene for movement protein and cp gene for coat protein, genomic RNA	891	96.409	99	0	1450
7662603d-391a-44eb-9c6f-1af1618e65fa	12305	Cucumber mosaic virus 3a gene for movement protein and cp gene for coat protein, genomic RNA	1486	95.626	99	0	2344
5aab5b26-5477-435e-88cb-4cd6550d80f4	12305	Cucumber mosaic virus 3a gene for movement protein and cp gene for coat protein, genomic RNA	627	95.215	99	0	972
75d48b03-c333-4ecc-83f2-20a7dbc3864e	12305	Cucumber mosaic virus 3a gene for movement protein and cp gene for coat protein, genomic RNA	860	85.349	99	0	817
3724345c-9832-4dc2-a238-eaca764515eb	12305	Cucumber mosaic virus 3a gene for movement protein and cp gene for coat protein, genomic RNA	1807	96.624	99	0	2964
b45bdf26-4d8a-4d6d-bed4-3650e00fef28	12305	Cucumber mosaic virus 3a gene for movement protein and cp gene for coat protein, genomic RNA	1321	97.502	99	0	2242
f276827d-2cea-42b0-a6e0-bfa68f043986	12305	Cucumber mosaic virus 3a gene for movement protein and cp gene for coat protein, genomic RNA	877	97.149	99	0	1465
3ea76d35-ed59-4c12-8b00-b3a4591f3a45	12305	Cucumber mosaic virus 3a gene for movement protein and cp gene for coat protein, genomic RNA	610	93.279	99	0	881
572df97e-3897-44e9-ab8c-b14cc6ca60f0	12305	Cucumber mosaic virus 3a gene for movement protein and cp gene for coat protein, genomic RNA	641	94.852	100	0	983
1721f2f5-1768-450b-8e47-666b6f5d6846	12305	Cucumber mosaic virus 3a gene for movement protein and cp gene for coat protein, genomic RNA	1459	95.545	100	0	2307
30e262b5-ee8c-43a9-999f-bb9c3a62c4f4	12305	Cucumber mosaic virus 3a gene for movement protein and cp gene for coat protein, genomic RNA	532	94.925	100	0	819
6d705d45-3b4a-42be-9f9e-f192445f0a58	12305	Cucumber mosaic virus 3a gene for movement protein and cp gene for coat protein, genomic RNA	1473	94.705	99	0	2250
7597824d-0930-4daf-9194-960d1fde7815	12305	Cucumber mosaic virus 3a gene for movement protein and cp gene for coat protein, genomic RNA	632	98.576	100	0	1114
c8349e4f-d44b-4956-bb95-5c297282c71e	12305	Cucumber mosaic virus 3a gene for movement protein and cp gene for coat protein, genomic RNA	624	94.231	100	0	933
db4ab362-827a-432a-9b24-819180456809	12305	Cucumber mosaic virus 3a gene for movement protein and cp gene for coat protein, genomic RNA	1382	97.25	100	0	2327
dac88ee9-7457-4b3e-8a95-948db3e12f4d	12305	Cucumber mosaic virus 3a gene for movement protein and cp gene for coat protein, genomic RNA	531	93.409	99	0	765
e9be979a-7915-4c9e-8f1d-fd7cedb49556	12305	Cucumber mosaic virus 3a gene for movement protein and cp gene for coat protein, genomic RNA	1387	94.593	100	0	2109
04c8e566-bd15-44ee-ad59-de123ff518f3	12305	Cucumber mosaic virus 3a gene for movement protein and cp gene for coat protein, genomic RNA	1394	95.265	99	0	2180
1516b72d-efc4-4942-9bec-79b3df590d3a	12305	Cucumber mosaic virus 3a gene for movement protein and cp gene for coat protein, genomic RNA	1459	96.847	99	0	2418
874b5911-fbe9-49c6-9049-261aac07933e	12305	Cucumber mosaic virus 3a gene for movement protein and cp gene for coat protein, genomic RNA	213	97.183	100	3.04e-96	355
71d90c00-5e83-497d-8004-a0b6d129e142	12305	Cucumber mosaic virus 3a gene for movement protein and cp gene for coat protein, genomic RNA	519	94.027	99	0	767
4f7d2c5d-ed19-491f-97c2-d431b0724261	12305	Cucumber mosaic virus 3a gene for movement protein and cp gene for coat protein, genomic RNA	614	95.277	98	0	957
f56e67a9-8a97-460f-99e1-db6199d9b0f2	12305	Cucumber mosaic virus 3a gene for movement protein and cp gene for coat protein, genomic RNA	395	92.911	99	9.2e-159	564
e86925ea-9edd-495b-b11d-9ea8d61ebc26	12305	Cucumber mosaic virus 3a gene for movement protein and cp gene for coat protein, genomic RNA	508	96.063	99	0	817
8b77c7e2-2d81-489b-bded-0b608a056dfb	12305	Cucumber mosaic virus 3a gene for movement protein and cp gene for coat protein, genomic RNA	345	98.841	99	7.93e-174	614
f825a314-88f7-49f6-92f3-82a1697b3ee5	12305	Cucumber mosaic virus 3a gene for movement protein and cp gene for coat protein, genomic RNA	1393	95.549	99	0	2200
6f1be033-5dd5-4a20-a71e-98b66cc205d3	12305	Cucumber mosaic virus 3a gene for movement protein and cp gene for coat protein, genomic RNA	1482	95.749	100	0	2357
94043dd7-90ba-4e5b-885d-361dac3ac62c	12305	Cucumber mosaic virus 3a gene for movement protein and cp gene for coat protein, genomic RNA	184	98.37	100	2.62e-86	322
fdfb1758-346a-4023-9eda-8d8126ae00c0	12305	Cucumber mosaic virus 3a gene for movement protein and cp gene for coat protein, genomic RNA	211	97.156	99	3.06e-96	355
eb6a9920-97e1-40c1-89f0-e692696131f8	12305	Cucumber mosaic virus 3a gene for movement protein and cp gene for coat protein, genomic RNA	641	96.724	100	0	1051
063334ae-3722-4478-b6f5-b389f94931eb	12305	Cucumber mosaic virus 3a gene for movement protein and cp gene for coat protein, genomic RNA	638	97.335	99	0	1077
40767b1f-7b65-4bb7-a6f6-1c95a517f2c4	12305	Cucumber mosaic virus 3a gene for movement protein and cp gene for coat protein, genomic RNA	629	96.343	100	0	1022
c7653137-b602-42e5-b6ac-ff0cee773cb5	12305	Cucumber mosaic virus 3a gene for movement protein and cp gene for coat protein, genomic RNA	895	95.084	100	0	1382
547c2ca2-430d-46f7-a95c-11e8bef2ce7b	12305	Cucumber mosaic virus 3a gene for movement protein and cp gene for coat protein, genomic RNA	900	92	99	0	1232
bea8b926-ad36-4c1d-b3fd-9ae8b58232e4	12305	Cucumber mosaic virus 3a gene for movement protein and cp gene for coat protein, genomic RNA	865	97.11	99	0	1447
9f9f3355-9b21-458a-a5a1-477801df27ef	12305	Cucumber mosaic virus 3a gene for movement protein and cp gene for coat protein, genomic RNA	1446	95.228	99	0	2250
678d690e-1d2f-413e-83fc-ab1837a09a42	12305	Cucumber mosaic virus 3a gene for movement protein and cp gene for coat protein, genomic RNA	641	88.924	100	0	767
f877b890-5105-4ba8-a9dd-e30104504cc6	12305	Cucumber mosaic virus 3a gene for movement protein and cp gene for coat protein, genomic RNA	1384	87.139	96	0	1482
0bd261ca-27c9-47d8-81b5-1213c1dde53b	12305	Cucumber mosaic virus 3a gene for movement protein and cp gene for coat protein, genomic RNA	1782	96.352	100	0	2900
491e9ea4-6e15-465e-a642-bb339c6006cd	12305	Cucumber mosaic virus 3a gene for movement protein and cp gene for coat protein, genomic RNA	1830	96.721	99	0	3020
181cba9c-94fc-4fe8-970e-985ca3c29715	12305	Cucumber mosaic virus 3a gene for movement protein and cp gene for coat protein, genomic RNA	461	96.963	99	0	767
32110298-d6d8-4dbe-be8d-6ce9bbb01066	12305	Cucumber mosaic virus 3a gene for movement protein and cp gene for coat protein, genomic RNA	1643	96.287	100	0	2660
af52f395-35fa-4c6f-b41a-082191a2ab2c	12305	Cucumber mosaic virus 3a gene for movement protein and cp gene for coat protein, genomic RNA	1243	94.771	99	0	1908
dcab752c-79c8-4f29-b60e-eb9b2f1256fa	12305	Cucumber mosaic virus 3a gene for movement protein and cp gene for coat protein, genomic RNA	509	97.642	99	0	867
08a00406-6ed3-4886-b6be-ad0702983293	12305	Cucumber mosaic virus 3a gene for movement protein and cp gene for coat protein, genomic RNA	1485	96.566	99	0	2431
b8881150-e934-409b-8e0b-22fe41598ded	12305	Cucumber mosaic virus 3a gene for movement protein and cp gene for coat protein, genomic RNA	552	97.464	99	0	937
9b2dabbe-b70f-4576-8e72-08d309ed26bc	12305	Cucumber mosaic virus 3a gene for movement protein and cp gene for coat protein, genomic RNA	1237	97.736	99	0	2115
d9a51e04-a834-4ad0-b9ca-b4ba560fad61	12305	Cucumber mosaic virus 3a gene for movement protein and cp gene for coat protein, genomic RNA	631	95.246	99	0	983
13a10c42-12cd-4a69-8518-4010ae539cc0	12305	Cucumber mosaic virus 3a gene for movement protein and cp gene for coat protein, genomic RNA	624	95.353	100	0	972
0f23cebf-af7d-465b-a6fe-528ce4347ad2	12305	Cucumber mosaic virus 3a gene for movement protein and cp gene for coat protein, genomic RNA	502	98.207	98	0	870
38477b41-03de-41cf-8529-274640292de0	12305	Cucumber mosaic virus 3a gene for movement protein and cp gene for coat protein, genomic RNA	559	95.349	100	0	876
8fc2728a-b5b8-45dd-b258-68b4f9f7c131	12305	Cucumber mosaic virus 3a gene for movement protein and cp gene for coat protein, genomic RNA	1508	96.485	99	0	2470
f410d265-9bb0-4283-b8b8-a0c5c22f0225	12305	Cucumber mosaic virus 3a gene for movement protein and cp gene for coat protein, genomic RNA	644	95.342	100	0	1011
125189f8-2039-4a81-abeb-2e846eef71f3	12305	Cucumber mosaic virus 3a gene for movement protein and cp gene for coat protein, genomic RNA	529	96.408	100	0	863
c2ea5941-abb5-420a-a138-f45b3e951fa4	12305	Cucumber mosaic virus 3a gene for movement protein and cp gene for coat protein, genomic RNA	852	97.535	100	0	1447
4ec8dfff-4ed0-45f2-b78c-9e646a8f6958	12305	Cucumber mosaic virus 3a gene for movement protein and cp gene for coat protein, genomic RNA	201	96.02	99	1.03e-85	320
d5f72df0-2367-40a1-9c00-eb9847c3d268	12305	Cucumber mosaic virus 3a gene for movement protein and cp gene for coat protein, genomic RNA	873	94.502	99	0	1323
fdc0d4e3-1145-4f2c-ad02-e7e02e429e17	12305	Cucumber mosaic virus 3a gene for movement protein and cp gene for coat protein, genomic RNA	892	96.861	99	0	1478
e50addff-b474-4549-87c3-0b4dcb77429f	12305	Cucumber mosaic virus 3a gene for movement protein and cp gene for coat protein, genomic RNA	777	96.654	100	0	1277
49285217-9298-4015-a240-4a86cd07c286	12305	Cucumber mosaic virus 3a gene for movement protein and cp gene for coat protein, genomic RNA	564	93.794	100	0	826
a22eff7d-160e-43fc-8b88-44996a2e2296	12305	Cucumber mosaic virus 3a gene for movement protein and cp gene for coat protein, genomic RNA	1398	95.994	99	0	2242
383d69cd-7b73-40cb-b557-d3c0f7382d90	12305	Cucumber mosaic virus 3a gene for movement protein and cp gene for coat protein, genomic RNA	897	95.987	100	0	1435
4434a257-e7df-41f5-8d70-c4016f317702	12305	Cucumber mosaic virus 3a gene for movement protein and cp gene for coat protein, genomic RNA	426	93.192	99	2.71e-174	616
ca75f763-e0c6-45b8-a3f5-19b801f6d2ae	12305	Cucumber mosaic virus 3a gene for movement protein and cp gene for coat protein, genomic RNA	626	94.728	100	0	953
14b07ec4-9479-4871-9303-327211359edc	12305	Cucumber mosaic virus 3a gene for movement protein and cp gene for coat protein, genomic RNA	803	95.392	97	0	1260
014c1796-a32c-47be-8791-ce99d054f157	12305	Cucumber mosaic virus 3a gene for movement protein and cp gene for coat protein, genomic RNA	1473	95.519	100	0	2322
83104e7a-ce69-4860-b9af-cf8a37d29a12	12305	Cucumber mosaic virus 3a gene for movement protein and cp gene for coat protein, genomic RNA	474	97.046	99	0	795
2be2a212-58b1-4a4d-9761-b6bd293d1996	12305	Cucumber mosaic virus 3a gene for movement protein and cp gene for coat protein, genomic RNA	487	97.536	99	0	830
314b85c3-6cca-4dbd-9ec9-e4ccee33e8bb	12305	Cucumber mosaic virus 3a gene for movement protein and cp gene for coat protein, genomic RNA	871	96.096	99	0	1400
5e85c591-3951-45e1-aa8f-39ce6bea9b23	12305	Cucumber mosaic virus 3a gene for movement protein and cp gene for coat protein, genomic RNA	576	97.569	99	0	977
c8bb90c2-6714-414a-901c-158a88fac764	12305	Cucumber mosaic virus 3a gene for movement protein and cp gene for coat protein, genomic RNA	551	95.644	99	0	870
5f96c929-293b-415d-b832-8fdc8037b9ab	12305	Cucumber mosaic virus 3a gene for movement protein and cp gene for coat protein, genomic RNA	895	93.855	100	0	1321
f520c80d-4adf-473c-9991-7775f7b61819	12305	Cucumber mosaic virus 3a gene for movement protein and cp gene for coat protein, genomic RNA	294	96.599	100	1.93e-134	483
e642528d-1ad4-4c1c-848c-a05569ffe5fb	12305	Cucumber mosaic virus 3a gene for movement protein and cp gene for coat protein, genomic RNA	628	95.541	99	0	987
80f7be45-a553-4db7-89fa-d4552927335a	12305	Cucumber mosaic virus 3a gene for movement protein and cp gene for coat protein, genomic RNA	753	96.016	99	0	1210
8f36d2fe-1b7b-4315-b8a5-e08f9a05ce79	12305	Cucumber mosaic virus 3a gene for movement protein and cp gene for coat protein, genomic RNA	1662	89.29	99	0	2004
1ceebb02-8b62-4e0f-93ee-f9f97485f2b9	12305	Cucumber mosaic virus 3a gene for movement protein and cp gene for coat protein, genomic RNA	878	95.216	99	0	1367
ef23258e-9b1b-4a55-b81c-f3e06e48e656	12305	Cucumber mosaic virus 3a gene for movement protein and cp gene for coat protein, genomic RNA	651	95.084	99	0	1007
02c14e74-9b1d-4380-8e5b-9823e4b219ac	12305	Cucumber mosaic virus 3a gene for movement protein and cp gene for coat protein, genomic RNA	563	93.783	99	0	824
ac121927-da57-475c-9a40-c501096a4b2e	12305	Cucumber mosaic virus 3a gene for movement protein and cp gene for coat protein, genomic RNA	636	97.642	99	0	1081
825ee85d-84d6-4050-9d36-d7a77a0de984	12305	Cucumber mosaic virus 3a gene for movement protein and cp gene for coat protein, genomic RNA	362	98.619	96	0	638
d20020ca-0303-41f7-9965-ce6944905cde	12305	Cucumber mosaic virus 3a gene for movement protein and cp gene for coat protein, genomic RNA	545	95.596	99	0	859
6e85d1c2-8f9f-4c79-aba3-ccb7a49c0898	12305	Cucumber mosaic virus 3a gene for movement protein and cp gene for coat protein, genomic RNA	647	89.181	98	0	765
ba340d18-9879-4d44-b379-c0c5bcc98646	12305	Cucumber mosaic virus 3a gene for movement protein and cp gene for coat protein, genomic RNA	1595	91.787	99	0	2150
f44d4dd2-078f-4683-90aa-1adb834753c0	12305	Cucumber mosaic virus 3a gene for movement protein and cp gene for coat protein, genomic RNA	894	94.966	99	0	1376
8fdca2f5-7989-44f8-8f53-4ec588a27714	12305	Cucumber mosaic virus 3a gene for movement protein and cp gene for coat protein, genomic RNA	1618	97.528	99	0	2743
ae48965f-b0fe-425e-b393-dfa0bc2f4eb0	12305	Cucumber mosaic virus 3a gene for movement protein and cp gene for coat protein, genomic RNA	637	96.389	99	0	1040
21734619-3dc1-449f-92f6-3813fd83d40b	12305	Cucumber mosaic virus 3a gene for movement protein and cp gene for coat protein, genomic RNA	414	96.377	99	0	675
2e586ebb-30a4-469d-b1c3-f80f96246067	12305	Cucumber mosaic virus 3a gene for movement protein and cp gene for coat protein, genomic RNA	1637	95.663	100	0	2588
03e74320-6540-42e9-b20a-d672796926ea	12305	Cucumber mosaic virus 3a gene for movement protein and cp gene for coat protein, genomic RNA	1472	94.701	99	0	2241
f4185299-09c6-4583-b532-a109d026bd46	12305	Cucumber mosaic virus 3a gene for movement protein and cp gene for coat protein, genomic RNA	647	93.199	99	0	926
de03d8ef-b673-4b2b-a95b-c1c1ff5a1c56	12305	Cucumber mosaic virus 3a gene for movement protein and cp gene for coat protein, genomic RNA	887	96.731	100	0	1467
209670a0-b5e5-4a13-b22b-3081269be2e0	12305	Cucumber mosaic virus 3a gene for movement protein and cp gene for coat protein, genomic RNA	1300	93.615	99	0	1906
9104245a-6e58-44db-a8db-fe56dbeb3143	12305	Cucumber mosaic virus 3a gene for movement protein and cp gene for coat protein, genomic RNA	151	96.026	99	6.05e-62	241
21c0f4c4-1353-4a9f-91f9-036ef526a434	12305	Cucumber mosaic virus 3a gene for movement protein and cp gene for coat protein, genomic RNA	492	97.764	99	0	841
48e908a5-9951-4757-a85c-e61e980cac19	12305	Cucumber mosaic virus 3a gene for movement protein and cp gene for coat protein, genomic RNA	797	93.35	99	0	1158
949ac1c1-600e-408b-ba20-488d00eec468	12305	Cucumber mosaic virus 3a gene for movement protein and cp gene for coat protein, genomic RNA	200	96.5	96	2.36e-87	326
16e5325b-3f6c-4865-b91b-6032f4cf15d2	12305	Cucumber mosaic virus 3a gene for movement protein and cp gene for coat protein, genomic RNA	634	94.322	100	0	948
63372e26-303b-4c1e-a068-5e53e48e8dca	12305	Cucumber mosaic virus 3a gene for movement protein and cp gene for coat protein, genomic RNA	873	96.105	100	0	1408
1fc24d9b-fd24-4fd9-96af-59f2f8b2e957	12305	Cucumber mosaic virus 3a gene for movement protein and cp gene for coat protein, genomic RNA	157	90.446	97	3.02e-50	202
30d45839-d070-473e-84a7-c470df526ee3	12305	Cucumber mosaic virus 3a gene for movement protein and cp gene for coat protein, genomic RNA	1643	96.957	99	0	2737
a8c1a10d-6d6d-4679-8a5b-bad8b119049d	12305	Cucumber mosaic virus 3a gene for movement protein and cp gene for coat protein, genomic RNA	694	87.608	99	0	765
19e21447-7e75-4729-8be2-878c91c998b7	12305	Cucumber mosaic virus 3a gene for movement protein and cp gene for coat protein, genomic RNA	599	98.664	99	0	1057
8e843e5e-76c4-4283-93b3-ca8c1278255d	12305	Cucumber mosaic virus 3a gene for movement protein and cp gene for coat protein, genomic RNA	1580	95	100	0	2440
7515bc32-5ba2-4bb7-9003-4eb866a20c6f	12305	Cucumber mosaic virus 3a gene for movement protein and cp gene for coat protein, genomic RNA	1461	93.977	99	0	2172
7bade999-a067-4658-af08-17e8b5eb2e3e	12305	Cucumber mosaic virus 3a gene for movement protein and cp gene for coat protein, genomic RNA	889	96.513	99	0	1452
a0862b67-bc62-4dfe-b738-8cf25c2ea08c	12305	Cucumber mosaic virus 3a gene for movement protein and cp gene for coat protein, genomic RNA	380	93.684	95	5.47e-156	555
5089199e-40c8-4ce0-85f1-35b5936623e5	12305	Cucumber mosaic virus 3a gene for movement protein and cp gene for coat protein, genomic RNA	885	95.706	99	0	1404
bd487ef3-5243-458a-b726-ff83f3a17612	12305	Cucumber mosaic virus 3a gene for movement protein and cp gene for coat protein, genomic RNA	328	90.244	98	1.05e-112	411
a2236fbd-2948-4a35-8427-ffc6a20a6be8	12305	Cucumber mosaic virus 3a gene for movement protein and cp gene for coat protein, genomic RNA	369	94.851	99	8.64e-159	564
7b9c11b3-57c2-4067-964a-8f058eb578e0	12305	Cucumber mosaic virus 3a gene for movement protein and cp gene for coat protein, genomic RNA	410	94.634	100	1.2e-177	627
3e7a45d9-c73a-41b0-a1fc-976a8f6e3a2b	12305	Cucumber mosaic virus 3a gene for movement protein and cp gene for coat protein, genomic RNA	1628	95.393	99	0	2547
c33bf3d9-a0d9-4676-8458-410855a0a8c2	12305	Cucumber mosaic virus 3a gene for movement protein and cp gene for coat protein, genomic RNA	637	96.075	99	0	1022
efa00a73-d20f-40e1-9151-27b6bf7d734a	12305	Cucumber mosaic virus 3a gene for movement protein and cp gene for coat protein, genomic RNA	1473	96.606	99	0	2412
81a07e66-c030-4afc-b9ef-b5a9ba27dcbb	12305	Cucumber mosaic virus 3a gene for movement protein and cp gene for coat protein, genomic RNA	293	98.635	99	1.49e-145	520
9a2ff1ee-72ae-4a28-b24f-ac50762575c0	12305	Cucumber mosaic virus 3a gene for movement protein and cp gene for coat protein, genomic RNA	736	97.011	99	0	1227
dd9b0958-fdf2-4582-ae64-b11c570def4d	12305	Cucumber mosaic virus 3a gene for movement protein and cp gene for coat protein, genomic RNA	1892	90.275	100	0	2370
8ee2af3b-6a1d-41e0-9937-e99eabb475b8	12305	Cucumber mosaic virus 3a gene for movement protein and cp gene for coat protein, genomic RNA	588	98.299	100	0	1026
44f68324-2297-4c06-8efe-c96cd52cf20c	12305	Cucumber mosaic virus 3a gene for movement protein and cp gene for coat protein, genomic RNA	517	94.391	99	0	782
91579aef-cde5-4452-9277-47f2854ba2d5	12305	Cucumber mosaic virus 3a gene for movement protein and cp gene for coat protein, genomic RNA	400	90.75	99	1.23e-142	510
e2c09aaa-749c-4061-9bc3-a499425d97bf	12305	Cucumber mosaic virus 3a gene for movement protein and cp gene for coat protein, genomic RNA	1422	95.64	99	0	2252
64fb23c3-393a-4f80-8149-65e1f8dec257	12305	Cucumber mosaic virus 3a gene for movement protein and cp gene for coat protein, genomic RNA	1480	93.919	99	0	2182
4ed12e44-a04d-4ec4-a059-1344e2400e7f	12305	Cucumber mosaic virus 3a gene for movement protein and cp gene for coat protein, genomic RNA	598	95.819	99	0	952
153c34d6-d95d-489c-b563-165795c14edf	12305	Cucumber mosaic virus 3a gene for movement protein and cp gene for coat protein, genomic RNA	883	95.357	99	0	1387
bf387dfc-42cf-4ea3-afc4-1973b2508d06	12305	Cucumber mosaic virus 3a gene for movement protein and cp gene for coat protein, genomic RNA	1481	96.421	99	0	2422
1f3acb15-f020-40e5-b855-8fb4434d80f3	12305	Cucumber mosaic virus 3a gene for movement protein and cp gene for coat protein, genomic RNA	584	95.719	99	0	928
a811f646-f0fb-45bb-8b28-abc124300c35	12305	Cucumber mosaic virus 3a gene for movement protein and cp gene for coat protein, genomic RNA	897	94.203	99	0	1343
81e39293-5e76-4387-af42-ebe19ca30e39	12305	Cucumber mosaic virus 3a gene for movement protein and cp gene for coat protein, genomic RNA	601	97.504	99	0	1020
cba4a966-74f7-4c04-82d9-8826d14c5271	12305	Cucumber mosaic virus 3a gene for movement protein and cp gene for coat protein, genomic RNA	1425	93.614	99	0	2082
71e49421-4b55-41a5-81f2-7e2c9cc55d33	12305	Cucumber mosaic virus 3a gene for movement protein and cp gene for coat protein, genomic RNA	529	96.408	99	0	859
291b69e4-279e-45b8-8f67-edea5818efb1	12305	Cucumber mosaic virus 3a gene for movement protein and cp gene for coat protein, genomic RNA	673	96.731	99	0	1110
3b82b7a5-42dc-4a5c-b5a8-0df2be269ade	12305	Cucumber mosaic virus 3a gene for movement protein and cp gene for coat protein, genomic RNA	205	93.659	100	1.74e-78	296
0b515832-4cd2-414d-a468-e43be0cc3afe	12305	Cucumber mosaic virus 3a gene for movement protein and cp gene for coat protein, genomic RNA	686	97.522	99	0	1160
d687404a-ba52-4c0f-8a13-e8a10286f30a	12305	Cucumber mosaic virus 3a gene for movement protein and cp gene for coat protein, genomic RNA	876	94.178	100	0	1308
f545ceb2-9d12-4d19-907d-5c24f5272dd0	12305	Cucumber mosaic virus 3a gene for movement protein and cp gene for coat protein, genomic RNA	1379	96.229	99	0	2239
2cbd0cb9-67f4-4069-be7e-4a0f60b2aa5b	12305	Cucumber mosaic virus 3a gene for movement protein and cp gene for coat protein, genomic RNA	280	96.786	99	2.39e-128	462
2c46fa41-6426-4247-a537-b7d9b5dc80b1	12305	Cucumber mosaic virus 3a gene for movement protein and cp gene for coat protein, genomic RNA	250	92	100	1.28e-90	337
b3c7cddc-e0ae-40de-beeb-cbd08e8c9d09	12305	Cucumber mosaic virus 3a gene for movement protein and cp gene for coat protein, genomic RNA	241	96.68	99	5.88e-109	398
bbff0dc8-29fa-4fd3-9642-0abe3db36ddb	12305	Cucumber mosaic virus 3a gene for movement protein and cp gene for coat protein, genomic RNA	499	94.188	100	0	747
a55bb449-8662-460e-9d3b-edd3cc1b9fee	12305	Cucumber mosaic virus 3a gene for movement protein and cp gene for coat protein, genomic RNA	776	95.619	100	0	1227
719fc39f-6c50-4ff8-8639-5dcef1cbb894	12305	Cucumber mosaic virus 3a gene for movement protein and cp gene for coat protein, genomic RNA	1406	93.101	99	0	2012
2bffa985-6380-44f7-9fb3-d87e8e515b29	12305	Cucumber mosaic virus 3a gene for movement protein and cp gene for coat protein, genomic RNA	426	94.131	99	9.59e-179	630
027d726d-b314-4a08-be72-316ea9cebaf1	12305	Cucumber mosaic virus 3a gene for movement protein and cp gene for coat protein, genomic RNA	195	97.949	98	1.02e-90	337
32cdc78e-46d9-4363-b697-c0cd91bab2fe	12305	Cucumber mosaic virus 3a gene for movement protein and cp gene for coat protein, genomic RNA	645	96.279	100	0	1044
8d452162-4908-4790-a96c-4d7abb831dbd	12305	Cucumber mosaic virus 3a gene for movement protein and cp gene for coat protein, genomic RNA	570	97.544	99	0	966
025165e1-9f7f-4b6d-a522-7261a5e61499	12305	Cucumber mosaic virus 3a gene for movement protein and cp gene for coat protein, genomic RNA	280	95.714	97	2.46e-123	446
3baa5b51-0b1b-40d7-a315-df836411451b	12305	Cucumber mosaic virus 3a gene for movement protein and cp gene for coat protein, genomic RNA	364	98.901	99	0	649
2d06d4e8-f80b-4164-8294-c154cada0ff7	12305	Cucumber mosaic virus 3a gene for movement protein and cp gene for coat protein, genomic RNA	386	96.632	97	1.95e-180	636
96f7e5e5-6dc7-4095-b566-d71c00e05be1	12305	Cucumber mosaic virus 3a gene for movement protein and cp gene for coat protein, genomic RNA	361	97.784	99	1.8e-175	619
476f1ef2-1c7a-46d2-8e0b-4abd0f827b9a	12305	Cucumber mosaic virus 3a gene for movement protein and cp gene for coat protein, genomic RNA	320	94.688	100	1.26e-136	490
c80e1858-1b28-4779-b2d9-44a23952874a	12305	Cucumber mosaic virus 3a gene for movement protein and cp gene for coat protein, genomic RNA	1479	96.687	99	0	2427
49b12325-07bb-43f2-abdb-f88e2a8097a8	12305	Cucumber mosaic virus 3a gene for movement protein and cp gene for coat protein, genomic RNA	1465	95.904	99	0	2348
87264908-59ba-4fd1-825d-6582e4dbf241	12305	Cucumber mosaic virus 3a gene for movement protein and cp gene for coat protein, genomic RNA	1327	95.705	100	0	2106
c729f3fe-9daa-412d-b5f9-8c94532c47ea	12305	Cucumber mosaic virus 3a gene for movement protein and cp gene for coat protein, genomic RNA	200	95	100	6.16e-83	311
636b67c0-cf22-4ff3-b25c-3014ae0e3145	12305	Cucumber mosaic virus 3a gene for movement protein and cp gene for coat protein, genomic RNA	533	97.186	99	0	896
706c05df-047d-471a-9704-816bcc2d374e	12305	Cucumber mosaic virus 3a gene for movement protein and cp gene for coat protein, genomic RNA	910	92.747	99	0	1282
43f6fb90-2dd9-45e8-928b-3c7e1f4e9aee	12305	Cucumber mosaic virus 3a gene for movement protein and cp gene for coat protein, genomic RNA	440	94.318	99	0	660
c6827dff-f3ba-470e-98f4-d17017ffe6e5	12305	Cucumber mosaic virus 3a gene for movement protein and cp gene for coat protein, genomic RNA	1468	96.798	100	0	2431
7af1578c-7fdd-4c30-90dc-85617c4a2594	12305	Cucumber mosaic virus 3a gene for movement protein and cp gene for coat protein, genomic RNA	226	96.018	99	1.94e-98	363
0959dd58-dda4-4521-8e12-2534917e40c0	12305	Cucumber mosaic virus 3a gene for movement protein and cp gene for coat protein, genomic RNA	613	97.227	99	0	1027
694e9769-9e56-417e-a578-d0e36fe62d68	12305	Cucumber mosaic virus 3a gene for movement protein and cp gene for coat protein, genomic RNA	636	94.969	99	0	977
2940d179-8f68-47bc-bfd8-033bde77ee8f	12305	Cucumber mosaic virus 3a gene for movement protein and cp gene for coat protein, genomic RNA	829	94.331	99	0	1245
dda4fbb5-4e74-40cd-aa60-d34d1aaf0cd1	12305	Cucumber mosaic virus 3a gene for movement protein and cp gene for coat protein, genomic RNA	271	94.465	99	6.54e-114	414
6f455929-3165-49bc-9b9f-99196c2842fc	12305	Cucumber mosaic virus 3a gene for movement protein and cp gene for coat protein, genomic RNA	628	95.541	99	0	990
4b7b3aa8-65c7-40fc-aab7-9a288a892786	12305	Cucumber mosaic virus 3a gene for movement protein and cp gene for coat protein, genomic RNA	808	98.02	99	0	1397
2178357d-aae4-42fc-bcf8-0c51fb79dfcc	12305	Cucumber mosaic virus 3a gene for movement protein and cp gene for coat protein, genomic RNA	603	95.854	99	0	963
923a9947-e3a3-485f-be4d-4a2a6aa5e72a	12305	Cucumber mosaic virus 3a gene for movement protein and cp gene for coat protein, genomic RNA	962	88.254	99	0	1094
26fdaafa-2959-40ce-bf1b-e892d8a4d590	12305	Cucumber mosaic virus 3a gene for movement protein and cp gene for coat protein, genomic RNA	646	87.616	94	0	710
b38f4b9d-4515-4820-853a-2cb14a223fbc	12305	Cucumber mosaic virus 3a gene for movement protein and cp gene for coat protein, genomic RNA	443	98.646	99	0	784
d899033a-4381-4818-8211-1ed34ffad3ce	12305	Cucumber mosaic virus 3a gene for movement protein and cp gene for coat protein, genomic RNA	634	96.372	99	0	1031
c84620c2-a9cf-4fd8-a1a3-d084ead0e5b2	12305	Cucumber mosaic virus 3a gene for movement protein and cp gene for coat protein, genomic RNA	341	95.308	97	1.76e-150	536
7feabdea-de0a-41aa-8160-046546acd724	12305	Cucumber mosaic virus 3a gene for movement protein and cp gene for coat protein, genomic RNA	1445	96.54	99	0	2368
dc3d1841-503e-43cc-9ca9-7c7accebce3f	12305	Cucumber mosaic virus 3a gene for movement protein and cp gene for coat protein, genomic RNA	642	95.95	100	0	1024
56c92559-0a4c-46fd-aa79-2a115c0d13f7	12305	Cucumber mosaic virus 3a gene for movement protein and cp gene for coat protein, genomic RNA	471	89.172	99	1.41e-157	560
ad93efc8-c306-4107-a61e-d68cfe177b0c	12305	Cucumber mosaic virus 3a gene for movement protein and cp gene for coat protein, genomic RNA	1762	96.311	99	0	2863
e2882610-421b-4d81-8c53-817a305a2939	12305	Cucumber mosaic virus 3a gene for movement protein and cp gene for coat protein, genomic RNA	1880	93.511	99	0	2726
bc4c3816-1e8f-4bf6-a2ed-5414e05dc347	12305	Cucumber mosaic virus 3a gene for movement protein and cp gene for coat protein, genomic RNA	635	94.646	100	0	963
eaf1c114-59da-46b4-8f8a-98c13f860989	12305	Cucumber mosaic virus 3a gene for movement protein and cp gene for coat protein, genomic RNA	282	98.582	99	6.68e-139	497
ca90c536-c2f8-4a6e-9a52-cfb144626813	12305	Cucumber mosaic virus 3a gene for movement protein and cp gene for coat protein, genomic RNA	257	95.331	99	1.32e-110	403
9991f469-6967-4166-afaa-e4f4a59ab8d6	12305	Cucumber mosaic virus 3a gene for movement protein and cp gene for coat protein, genomic RNA	662	90.332	99	0	835
a37bc44c-59c2-4701-b995-2461874b4c8f	12305	Cucumber mosaic virus 3a gene for movement protein and cp gene for coat protein, genomic RNA	629	96.502	99	0	1024
870abb4c-3b02-4656-bd4f-04143bcff772	12305	Cucumber mosaic virus 3a gene for movement protein and cp gene for coat protein, genomic RNA	1413	92.427	99	0	1969
ab90d5a5-09c4-428a-a600-5703c925c66e	12305	Cucumber mosaic virus 3a gene for movement protein and cp gene for coat protein, genomic RNA	893	94.961	100	0	1376
00f627fb-19bf-451a-9b48-98c9a8b07c84	12305	Cucumber mosaic virus 3a gene for movement protein and cp gene for coat protein, genomic RNA	823	97.205	100	0	1382
3271c592-c82d-42c2-ae06-5f149eab53d4	12305	Cucumber mosaic virus 3a gene for movement protein and cp gene for coat protein, genomic RNA	596	98.658	99	0	1050
2c3ea4f3-c530-418d-a87d-b18ce7df93bc	12305	Cucumber mosaic virus 3a gene for movement protein and cp gene for coat protein, genomic RNA	809	97.033	100	0	1351
4a59bc32-1460-4984-b9a8-682f7c004c57	12305	Cucumber mosaic virus 3a gene for movement protein and cp gene for coat protein, genomic RNA	720	96.944	99	0	1199
44875a91-6e8c-4190-8de5-c02093be7184	12305	Cucumber mosaic virus 3a gene for movement protein and cp gene for coat protein, genomic RNA	624	96.474	99	0	1018
ad467fdb-bbb8-4126-91b3-2c85f34b2d0e	12305	Cucumber mosaic virus 3a gene for movement protein and cp gene for coat protein, genomic RNA	178	92.697	99	1.18e-64	250
c94d3cbf-0fd3-4252-a9e8-9b784a53f08c	12305	Cucumber mosaic virus 3a gene for movement protein and cp gene for coat protein, genomic RNA	723	97.372	99	0	1219
fe170c9b-e78d-4642-9a96-7b7cef1f9de9	12305	Cucumber mosaic virus 3a gene for movement protein and cp gene for coat protein, genomic RNA	639	92.958	100	0	905
b9dd8216-8b8f-45a2-8e09-3f7ccbf8abc7	12305	Cucumber mosaic virus 3a gene for movement protein and cp gene for coat protein, genomic RNA	891	95.847	100	0	1419
0690b1d2-39c3-4945-bbd1-7a4b4108dbdd	12305	Cucumber mosaic virus 3a gene for movement protein and cp gene for coat protein, genomic RNA	606	97.195	99	0	1016
ab9cda0d-3916-4d15-ba8f-7af278ecee61	12305	Cucumber mosaic virus 3a gene for movement protein and cp gene for coat protein, genomic RNA	668	98.054	99	0	1155
0edd30c7-4430-4a93-a8d7-75952875348c	12305	Cucumber mosaic virus 3a gene for movement protein and cp gene for coat protein, genomic RNA	180	97.778	91	2.23e-82	309
48113f36-1f49-42ee-b45f-48efa451cbb7	12305	Cucumber mosaic virus 3a gene for movement protein and cp gene for coat protein, genomic RNA	515	98.058	99	0	893
fb39e88a-9650-4931-a801-4e0959c1e769	12305	Cucumber mosaic virus 3a gene for movement protein and cp gene for coat protein, genomic RNA	1458	96.365	99	0	2368
9e941553-7e58-46b4-b202-16340b15ac9a	12305	Cucumber mosaic virus 3a gene for movement protein and cp gene for coat protein, genomic RNA	780	95.385	99	0	1216
227b24f1-5bcc-4734-b879-1b3e5e4039c6	12305	Cucumber mosaic virus 3a gene for movement protein and cp gene for coat protein, genomic RNA	1886	95.917	99	0	3016
269be0f2-c6ae-4d02-bed1-813508847c2e	12305	Cucumber mosaic virus 3a gene for movement protein and cp gene for coat protein, genomic RNA	284	97.887	99	4.02e-136	488
9bb10d63-2fb1-436f-84d3-1acea97e6858	12305	Cucumber mosaic virus 3a gene for movement protein and cp gene for coat protein, genomic RNA	210	94.286	97	1.86e-83	313
c1d81ade-b4c9-4009-9cf9-2141fd93d0ff	12305	Cucumber mosaic virus 3a gene for movement protein and cp gene for coat protein, genomic RNA	839	95.709	99	0	1334
2f4b112b-4a3b-44f4-b3b7-4d1a0954eaa0	12305	Cucumber mosaic virus 3a gene for movement protein and cp gene for coat protein, genomic RNA	490	95.51	99	0	767
492aa8e8-b46b-431a-9eaa-e59be13b6171	12305	Cucumber mosaic virus 3a gene for movement protein and cp gene for coat protein, genomic RNA	1477	95.802	100	0	2359
6fc38360-998f-4585-88d1-54209f0ea2b0	12305	Cucumber mosaic virus 3a gene for movement protein and cp gene for coat protein, genomic RNA	652	94.479	99	0	987
6d5c49d4-d525-4ca1-b5e3-6d4175ee16b4	12305	Cucumber mosaic virus 3a gene for movement protein and cp gene for coat protein, genomic RNA	495	95.758	99	0	784
c98ff111-45fb-4516-aa3a-7874ad6c6a2b	12305	Cucumber mosaic virus 3a gene for movement protein and cp gene for coat protein, genomic RNA	267	92.509	96	4.01e-101	372
59d88fa2-6932-43d7-83cf-3e07b4db6522	12305	Cucumber mosaic virus 3a gene for movement protein and cp gene for coat protein, genomic RNA	641	97.972	100	0	1103
58080bea-02c8-4e3a-9c0c-556b846638af	12305	Cucumber mosaic virus 3a gene for movement protein and cp gene for coat protein, genomic RNA	1206	96.02	99	0	1936
02f3596f-c0b7-4746-a932-27189a162fa2	12305	Cucumber mosaic virus 3a gene for movement protein and cp gene for coat protein, genomic RNA	282	96.454	99	8.6e-128	460
c8477678-08fd-4252-84dc-b38b45e6028f	12305	Cucumber mosaic virus 3a gene for movement protein and cp gene for coat protein, genomic RNA	1498	96.862	84	0	2488
763aa7c6-ab1b-4676-a4f6-3189c0ab43a4	12305	Cucumber mosaic virus 3a gene for movement protein and cp gene for coat protein, genomic RNA	685	95.328	99	0	1066
25beacb0-496b-44c7-a98c-0e7e5fe1195c	12305	Cucumber mosaic virus 3a gene for movement protein and cp gene for coat protein, genomic RNA	1460	94.041	100	0	2172
b134a807-3954-47b9-8a59-19e09e5298f1	12305	Cucumber mosaic virus 3a gene for movement protein and cp gene for coat protein, genomic RNA	1355	94.17	99	0	2017
f6557e34-a0fb-40bf-95b4-99a5d9ba0e14	12305	Cucumber mosaic virus 3a gene for movement protein and cp gene for coat protein, genomic RNA	646	97.523	100	0	1096
b3727b52-aebb-4b52-8f88-c9921632b1bf	12305	Cucumber mosaic virus 3a gene for movement protein and cp gene for coat protein, genomic RNA	541	93.161	99	0	769
55db1199-9e1f-4e5e-bcc9-691250d2c0c9	12305	Cucumber mosaic virus 3a gene for movement protein and cp gene for coat protein, genomic RNA	1797	96.828	99	0	2976
07c54376-4778-477f-bc04-dbb909bdfa63	12305	Cucumber mosaic virus 3a gene for movement protein and cp gene for coat protein, genomic RNA	536	92.537	99	0	750
5c156f29-2cf0-4e5e-9599-95fb1b6e6c3a	12305	Cucumber mosaic virus 3a gene for movement protein and cp gene for coat protein, genomic RNA	671	92.25	99	0	922
91bb743d-c00d-4d2b-a8de-8bae14fe1909	12305	Cucumber mosaic virus 3a gene for movement protein and cp gene for coat protein, genomic RNA	306	95.425	99	7.21e-134	481
2635bebc-e9f7-48a8-88a0-1f941950166f	12305	Cucumber mosaic virus 3a gene for movement protein and cp gene for coat protein, genomic RNA	567	97.178	99	0	946
07e2ec1d-fa19-4164-95fd-0f57f9b9a498	12305	Cucumber mosaic virus 3a gene for movement protein and cp gene for coat protein, genomic RNA	478	94.979	100	0	739
3d0b9658-78f6-4cb4-8f83-ca0a7ec4d572	12305	Cucumber mosaic virus 3a gene for movement protein and cp gene for coat protein, genomic RNA	1466	97.067	99	0	2447
f5b60438-bcaa-4592-aaa2-8f03ab14c39a	12305	Cucumber mosaic virus 3a gene for movement protein and cp gene for coat protein, genomic RNA	297	97.98	100	8.92e-143	510
36177479-c1b0-453a-b6ed-fdea16e29a14	12305	Cucumber mosaic virus 3a gene for movement protein and cp gene for coat protein, genomic RNA	554	91.877	99	0	754
749a7c60-4e6e-4033-a806-ca7d1b520bc3	12305	Cucumber mosaic virus 3a gene for movement protein and cp gene for coat protein, genomic RNA	511	96.869	99	0	845
bf7a5746-a293-4f22-be78-fd321914d814	12305	Cucumber mosaic virus 3a gene for movement protein and cp gene for coat protein, genomic RNA	640	92.188	99	0	881
c3a06d1a-a16b-47ac-b6fe-e31206e27732	12305	Cucumber mosaic virus 3a gene for movement protein and cp gene for coat protein, genomic RNA	201	94.03	96	1.4e-79	300
d3c3d0d8-5745-40ae-8b9f-9629e756ed4a	12305	Cucumber mosaic virus 3a gene for movement protein and cp gene for coat protein, genomic RNA	1481	94.531	99	0	2252
b92a5671-0c7f-4165-937d-69fb028a2815	12305	Cucumber mosaic virus 3a gene for movement protein and cp gene for coat protein, genomic RNA	1474	97.693	100	0	2516
f6101240-7af7-4783-bcfd-3dbc81657c0d	12305	Cucumber mosaic virus 3a gene for movement protein and cp gene for coat protein, genomic RNA	273	93.04	97	1.13e-106	390
defd0220-f00c-4031-a3d7-20b1a24efdbd	12305	Cucumber mosaic virus 3a gene for movement protein and cp gene for coat protein, genomic RNA	229	96.943	99	1.95e-103	379
a6f815a8-483f-4d78-b835-086504bad15a	12305	Cucumber mosaic virus 3a gene for movement protein and cp gene for coat protein, genomic RNA	897	96.21	99	0	1454
ac8f5d39-1771-49ad-a0dc-741952143813	12305	Cucumber mosaic virus 3a gene for movement protein and cp gene for coat protein, genomic RNA	667	89.955	98	0	830
5b78ed6f-e505-45fc-9e79-553cc1cc3de4	12305	Cucumber mosaic virus 3a gene for movement protein and cp gene for coat protein, genomic RNA	533	95.685	99	0	841
b98fb75f-f64b-4188-9b71-bc61a9eb6cb8	12305	Cucumber mosaic virus 3a gene for movement protein and cp gene for coat protein, genomic RNA	557	97.127	100	0	929
1d3fd9de-ac0f-48f6-aef1-bc2d27bbc339	12305	Cucumber mosaic virus 3a gene for movement protein and cp gene for coat protein, genomic RNA	604	97.185	99	0	1014
8cf2b623-6814-485f-ba31-60fc16d0433c	12305	Cucumber mosaic virus 3a gene for movement protein and cp gene for coat protein, genomic RNA	164	95.732	88	2.1e-67	259
e15778b6-621f-4c2c-86a5-aed25d6ecbdd	12305	Cucumber mosaic virus 3a gene for movement protein and cp gene for coat protein, genomic RNA	761	95.795	99	0	1214
a074e0fb-7aa9-428f-a408-e68484a3b82e	12305	Cucumber mosaic virus 3a gene for movement protein and cp gene for coat protein, genomic RNA	599	98.497	99	0	1050
30030a5b-8879-4ea5-a6ea-b2aeb4c706fe	12305	Cucumber mosaic virus 3a gene for movement protein and cp gene for coat protein, genomic RNA	878	97.38	99	0	1483
2d26a263-f083-4dbb-b3b3-6925a43948da	12305	Cucumber mosaic virus 3a gene for movement protein and cp gene for coat protein, genomic RNA	549	89.8	99	0	669
3e582aa4-f0f8-4790-96de-346e2012ef45	12305	Cucumber mosaic virus 3a gene for movement protein and cp gene for coat protein, genomic RNA	633	97.472	99	0	1074
d34807d3-c1af-404b-95a2-7a8717462718	12305	Cucumber mosaic virus 3a gene for movement protein and cp gene for coat protein, genomic RNA	612	95.098	99	0	952
ab06a83f-307a-4579-91dc-c3bd1f85d646	12305	Cucumber mosaic virus 3a gene for movement protein and cp gene for coat protein, genomic RNA	599	93.656	97	0	874
3e7fe218-9149-43b2-8bcc-a1dccd211c18	12305	Cucumber mosaic virus 3a gene for movement protein and cp gene for coat protein, genomic RNA	739	94.858	100	0	1138
3c436c96-41ff-49c0-bf8a-c6c24db82355	12305	Cucumber mosaic virus 3a gene for movement protein and cp gene for coat protein, genomic RNA	604	98.179	99	0	1051
dd539ea1-3ab1-4075-870d-55e8df18f128	12305	Cucumber mosaic virus 3a gene for movement protein and cp gene for coat protein, genomic RNA	552	97.101	99	0	918
00cde616-ee52-41e1-8a91-8da08ba6c840	12305	Cucumber mosaic virus 3a gene for movement protein and cp gene for coat protein, genomic RNA	315	96.19	98	2.72e-143	512
5f79b8f5-96fc-4c31-ba6c-2478cbb0a8a2	12305	Cucumber mosaic virus 3a gene for movement protein and cp gene for coat protein, genomic RNA	1649	96.665	100	0	2712
c105b453-c726-4aa6-99ed-600eeceab086	12305	Cucumber mosaic virus 3a gene for movement protein and cp gene for coat protein, genomic RNA	528	94.697	100	0	798
70431ab6-129c-4e22-974c-44b2ca2f5b2d	12305	Cucumber mosaic virus 3a gene for movement protein and cp gene for coat protein, genomic RNA	644	93.789	99	0	942
0834197a-418d-490c-b928-8ac1f56b95a1	12305	Cucumber mosaic virus 3a gene for movement protein and cp gene for coat protein, genomic RNA	1632	97.488	100	0	2765
2b03cbee-f0ec-4ebe-b753-03abd7dbf647	12305	Cucumber mosaic virus 3a gene for movement protein and cp gene for coat protein, genomic RNA	1484	87.601	99	0	1635
236ad65b-6c73-455e-b4e5-1b8763e5be54	12305	Cucumber mosaic virus 3a gene for movement protein and cp gene for coat protein, genomic RNA	1206	96.6	99	0	1977
4af2f928-fc7f-4884-88c0-4d0e3f8a337a	12305	Cucumber mosaic virus 3a gene for movement protein and cp gene for coat protein, genomic RNA	338	96.45	99	6.05e-155	551
dfb95eda-7a25-40cb-ab69-fe1ddf30154d	12305	Cucumber mosaic virus 3a gene for movement protein and cp gene for coat protein, genomic RNA	661	92.89	100	0	939
74253762-4768-4fa5-bcc0-f982b91e9e66	12305	Cucumber mosaic virus 3a gene for movement protein and cp gene for coat protein, genomic RNA	822	96.35	99	0	1338
b9281153-839b-4a91-8326-9b50d9739dc7	12305	Cucumber mosaic virus 3a gene for movement protein and cp gene for coat protein, genomic RNA	620	90.806	100	0	789
43c2818c-d89e-441b-9b6f-fce1f204c3cb	12305	Cucumber mosaic virus 3a gene for movement protein and cp gene for coat protein, genomic RNA	632	96.361	98	0	1026
daab347e-0440-4c5e-a533-ba1e20037a37	12305	Cucumber mosaic virus 3a gene for movement protein and cp gene for coat protein, genomic RNA	203	98.522	99	2.3e-97	359
da3dc569-c990-4162-a222-aabdb86b2425	12305	Cucumber mosaic virus 3a gene for movement protein and cp gene for coat protein, genomic RNA	488	96.721	99	0	806
9c29dcee-6110-4c02-acdf-d4f9edf43d77	12305	Cucumber mosaic virus 3a gene for movement protein and cp gene for coat protein, genomic RNA	632	96.203	99	0	1020
ea5f841c-401e-49c3-9c94-fcb922773d1f	12305	Cucumber mosaic virus 3a gene for movement protein and cp gene for coat protein, genomic RNA	599	96.995	100	0	996
97a0b211-5be6-4a5d-8af3-e3c7c07aef6d	12305	Cucumber mosaic virus 3a gene for movement protein and cp gene for coat protein, genomic RNA	629	93.323	99	0	909
5d46cbe3-8213-402b-a483-ea1dd38c0de1	12305	Cucumber mosaic virus 3a gene for movement protein and cp gene for coat protein, genomic RNA	906	85.872	100	0	911
4ffca894-30f1-4719-acb6-f4902d926bd8	12305	Cucumber mosaic virus 3a gene for movement protein and cp gene for coat protein, genomic RNA	267	97.004	99	8.14e-123	444
3d17bb69-4fc5-4897-bb09-4c65d175f535	12305	Cucumber mosaic virus 3a gene for movement protein and cp gene for coat protein, genomic RNA	640	95.312	100	0	1000
fa1bf9fb-3af0-4965-9b38-ec7bdf2d14ea	12305	Cucumber mosaic virus 3a gene for movement protein and cp gene for coat protein, genomic RNA	634	97.476	99	0	1074
9152f117-9379-41b5-bbc8-a66e55dd3a93	12305	Cucumber mosaic virus 3a gene for movement protein and cp gene for coat protein, genomic RNA	193	97.409	96	6.22e-88	327
3022e1d6-b7a7-4ff6-98ad-8e3db4900a99	12305	Cucumber mosaic virus 3a gene for movement protein and cp gene for coat protein, genomic RNA	885	98.305	100	0	1544
efba87c5-1369-4864-8abd-65989428c704	12305	Cucumber mosaic virus 3a gene for movement protein and cp gene for coat protein, genomic RNA, strain 207	262	95.038	98	4.93e-110	401
ccbe7c8d-8a6d-425b-b8a7-bf09e2ee2f81	12305	Cucumber mosaic virus 3a gene for movement protein and cp gene for coat protein, genomic RNA, strain 207	312	97.436	98	7.5e-149	531
2132d06a-4b3f-490c-9e45-43cbf5cea550	12305	Cucumber mosaic virus 3a gene for movement protein and cp gene for coat protein, genomic RNA, strain 207	376	96.809	98	5.2e-176	621
569252ce-0559-464e-8cb6-d32eee72caa1	12305	Cucumber mosaic virus 3a gene for movement protein and cp gene for coat protein, genomic RNA, strain 207	688	91.57	99	0	918
d04fdd0a-1243-41d6-8744-607252b6142b	12305	Cucumber mosaic virus 3a gene for movement protein and cp gene for coat protein, genomic RNA, strain 207	246	97.561	100	4.49e-115	418
3d3e2a20-fd53-47c1-a284-9d80fa598199	12305	Cucumber mosaic virus 3a gene for movement protein and cp gene for coat protein, genomic RNA, strain 207	291	85.223	99	3.3e-72	276
134738b6-94a8-4fd3-8e1e-6afaabd01e65	12305	Cucumber mosaic virus 3a gene for movement protein and cp gene for coat protein, genomic RNA, strain 207	401	98.254	99	0	695
f61f7cd4-8ba0-4b78-91e1-be81d1d48fb5	12305	Cucumber mosaic virus 3a gene for movement protein and cp gene for coat protein, genomic RNA, strain 207	293	96.928	99	1.48e-135	486
ebd97f29-2f42-4922-bde6-f49699123322	12305	Cucumber mosaic virus 3a gene for movement protein and cp gene for coat protein, genomic RNA, strain 207	395	98.228	99	0	686
8847ffea-7050-4ec8-b800-00613d85d84a	12305	Cucumber mosaic virus 3a gene for movement protein and cp gene for coat protein, genomic RNA, strain 207	285	98.596	100	1.45e-140	503
e4a7b286-166c-49a8-8619-83fd27269eec	12305	Cucumber mosaic virus 3a gene for movement protein and cp gene for coat protein, genomic RNA, strain 207	337	91.691	99	1.73e-125	453
7225d0d4-ce51-4b24-abbe-2cffa10c730f	12305	Cucumber mosaic virus 3a gene for movement protein and cp gene for coat protein, genomic RNA, strain 207	444	95.721	99	0	704
d4f75d5f-0734-4397-9ec6-02d208297618	12305	Cucumber mosaic virus 3a gene for movement protein and cp gene for coat protein, genomic RNA, strain 207	249	94.378	99	9.82e-102	374
510d48f1-b589-43e2-998a-009737272338	12305	Cucumber mosaic virus 3a gene for movement protein and cp gene for coat protein, genomic RNA, strain 207	477	96.436	99	0	776
c55b814b-946a-40ff-8bfb-1d2b7a67681c	12305	Cucumber mosaic virus 3a gene for movement protein and cp gene for coat protein, genomic RNA, strain 207	677	94.978	99	0	1042
d2a3f42a-09f1-4f94-b0e0-964e57f2afe8	12305	Cucumber mosaic virus 3a gene for movement protein and cp gene for coat protein, genomic RNA, strain 207	339	94.69	100	6.16e-145	518
296dc824-21b1-48d5-b54c-98b37aebcfbd	12305	Cucumber mosaic virus 3a gene for movement protein and cp gene for coat protein, genomic RNA, strain 207	268	98.881	99	8.2e-133	477
930db16d-a388-4bf4-a0cd-185051f711d9	12305	Cucumber mosaic virus 3a gene for movement protein and cp gene for coat protein, genomic RNA, strain 207	284	96.127	99	1.13e-126	457
dd0e0a01-ed82-43a6-aa50-463e87242b56	12305	Cucumber mosaic virus 3a gene for movement protein and cp gene for coat protein, genomic RNA, strain 207	203	93.103	99	2.32e-77	292
ef855860-18fb-4e84-bdf6-a88b25c138b0	12305	Cucumber mosaic virus 3a gene for movement protein and cp gene for coat protein, genomic RNA, strain 207	227	97.797	99	1.15e-105	387
72373b7c-19e4-4f3f-811a-5f1f9004f903	12305	Cucumber mosaic virus 3a gene for movement protein and cp gene for coat protein, genomic RNA, strain 207	407	99.263	99	0	732
197256d6-f1ef-4c31-9ab3-b9a3002ae784	12305	Cucumber mosaic virus 3a gene for movement protein and cp gene for coat protein, genomic RNA, strain 207	423	92.199	99	1.23e-162	577
3e4c0f08-811d-411a-ace2-fd748c708acc	12305	Cucumber mosaic virus 3a gene for movement protein and cp gene for coat protein, genomic RNA, strain 207	470	88.936	100	1.43e-157	560
207adac5-e7a6-4c5d-9290-858d5179b7b2	12305	Cucumber mosaic virus 3a gene for movement protein and cp gene for coat protein, genomic RNA, strain 207	206	94.175	99	2.35e-82	309
fdd6b21f-494b-4815-a6ce-b8ea1c72f20c	12305	Cucumber mosaic virus 3a gene for movement protein and cp gene for coat protein, genomic RNA, strain 207	295	96.949	99	1.15e-136	490
c4ca9c31-e0fc-45bf-a7e0-d165f55fbad1	12305	Cucumber mosaic virus 3a gene for movement protein and cp gene for coat protein, genomic RNA, strain 207	561	97.148	99	0	939
9affab73-822a-47a6-92a0-eb1ce96fa906	12305	Cucumber mosaic virus 3a gene for movement protein and cp gene for coat protein, genomic RNA, strain 207	532	97.932	100	0	913
3dc5ebb7-e0dc-47d7-9611-a6bf60215f03	12305	Cucumber mosaic virus 3a gene for movement protein and cp gene for coat protein, genomic RNA, strain 207	401	98.254	97	0	697
2160edf9-91c2-4ce5-becc-6e4a6ad33c01	12305	Cucumber mosaic virus 3a gene for movement protein and cp gene for coat protein, genomic RNA, strain 207	594	98.485	100	0	1042
5f2f38d1-2cd8-4b6c-84ea-e7dd5179ebd4	12305	Cucumber mosaic virus 3a gene for movement protein and cp gene for coat protein, genomic RNA, strain 207	431	91.879	99	9.74e-164	580
9687e93a-4b79-4b5c-9a7c-854a4d5f1131	12305	Cucumber mosaic virus 3a gene for movement protein and cp gene for coat protein, genomic RNA, strain 207	550	94.182	99	0	824
918891f4-5c08-4149-a257-c84fa8e44d84	12305	Cucumber mosaic virus 3a gene for movement protein and cp gene for coat protein, genomic RNA, strain 207	285	95.789	99	1.44e-125	453
607f2b3d-b686-4243-bfd5-8dca16a44e4e	12305	Cucumber mosaic virus 3a gene for movement protein and cp gene for coat protein, genomic RNA, strain 207	380	94.737	100	3.97e-162	575
d4cc952b-1858-4fcf-bfc1-d3da411f03fc	12305	Cucumber mosaic virus 3a gene for movement protein and cp gene for coat protein, genomic RNA, strain 207	398	92.714	99	1.56e-156	556
983abb05-467f-4c0d-a855-96e10afb2251	12305	Cucumber mosaic virus 3a gene for movement protein and cp gene for coat protein, genomic RNA, strain 207	261	95.019	100	3.74e-111	405
dc00b493-59d9-41cb-a255-138c0574e832	12305	Cucumber mosaic virus 3a gene for movement protein and cp gene for coat protein, genomic RNA, strain 207	519	98.073	100	0	896
f022fe3e-4ae6-464d-b07e-ae7ab9aa8784	12305	Cucumber mosaic virus 3a gene for movement protein and cp gene for coat protein, genomic RNA, strain 207	291	93.127	98	7.06e-114	414
1c9f5704-dd6b-4a16-a5ca-34edddb59ea7	12305	Cucumber mosaic virus 3a gene for movement protein and cp gene for coat protein, genomic RNA, strain 207	482	87.552	99	1.46e-147	527
f9bfbb65-96c0-4896-a8f1-b563d8c082bd	12305	Cucumber mosaic virus 3a gene for movement protein and cp gene for coat protein, genomic RNA, strain 207	534	97.753	99	0	913
d1475d13-4442-4326-b8cd-4e9e3299053d	12305	Cucumber mosaic virus 3a gene for movement protein and cp gene for coat protein, genomic RNA, strain 207	283	95.76	100	5.26e-125	451
9651e9bf-5261-487c-be27-f2a867da1b38	12305	Cucumber mosaic virus 3a gene for movement protein and cp gene for coat protein, genomic RNA, strain 207	356	94.944	100	2.3e-154	549
248c272a-1b0e-4244-b20d-7a6327e0a791	12305	Cucumber mosaic virus 3a gene for movement protein and cp gene for coat protein, genomic RNA, strain 207	248	94.355	99	1.01e-101	374
3aba74e6-bcfa-49d6-abf2-9d6801343dc0	12305	Cucumber mosaic virus 3a gene for movement protein and cp gene for coat protein, genomic RNA, strain 207	470	92.34	98	0	651
b71f63a3-31c2-4007-9feb-d27864b96958	12305	Cucumber mosaic virus 3a gene for movement protein and cp gene for coat protein, genomic RNA, strain 207	381	87.927	95	5.6e-116	422
32f4de5d-654f-4424-8663-01f35e512099	12305	Cucumber mosaic virus 3a gene for movement protein and cp gene for coat protein, genomic RNA, strain 207	346	98.266	99	1.72e-170	603
c6225c8a-4211-4504-8c86-0b0abd9c7ad5	12305	Cucumber mosaic virus 3a gene for movement protein and cp gene for coat protein, genomic RNA, strain 207	435	97.471	99	0	736
6afe77e5-a0be-4b13-b73a-63c347e8a0d2	12305	Cucumber mosaic virus 3a gene for movement protein and cp gene for coat protein, genomic RNA, strain 207	264	88.636	99	3.8e-81	305
d9d11c7e-2f19-4442-8ae6-4904cc9ed39f	12305	Cucumber mosaic virus 3a gene for movement protein and cp gene for coat protein, genomic RNA, strain 207	196	93.367	100	4.68e-74	281
8ff106e1-59de-4145-9a7a-bd9f93c125d1	12305	Cucumber mosaic virus 3a gene for movement protein and cp gene for coat protein, genomic RNA, strain 207	696	90.948	98	0	904
a2f50a60-428c-4f23-bd65-a02d35016d44	12305	Cucumber mosaic virus 3a gene for movement protein and cp gene for coat protein, genomic RNA, strain 207	256	96.484	100	1.68e-114	416
2ed14447-6eb8-4e35-9682-1a5e9b65826d	12305	Cucumber mosaic virus 3a gene for movement protein and cp gene for coat protein, genomic RNA, strain 207	713	89.201	99	0	850
38f874e1-91f6-4828-b4cf-01f7a2238a0c	12305	Cucumber mosaic virus 3a gene for movement protein and cp gene for coat protein, genomic RNA, strain 207	283	95.053	100	5.21e-120	435
c529eadc-7439-4d11-b7a8-ba17155c07ac	12305	Cucumber mosaic virus 3a gene for movement protein and cp gene for coat protein, genomic RNA, strain 207	192	89.062	88	2.54e-57	226
c8c1d614-fcbf-4f2f-92d5-62d7f89142a4	12305	Cucumber mosaic virus 3a gene for movement protein and cp gene for coat protein, genomic RNA, strain 207	197	91.878	98	4.66e-69	265
ee8112fb-b321-498a-9eb1-6667e6bb8c9b	12305	Cucumber mosaic virus 3a gene for movement protein and cp gene for coat protein, genomic RNA, strain 207	472	94.492	99	0	713
4bc648ad-ae64-4475-84b7-722b7ce1fa17	12305	Cucumber mosaic virus 3a gene for movement protein and cp gene for coat protein, genomic RNA, strain 207	431	96.752	99	0	708
d3a56f99-3367-4cd3-a6f4-c4c7f6919b96	12305	Cucumber mosaic virus 3a gene for movement protein and cp gene for coat protein, genomic RNA, strain 207	297	95.623	99	4.24e-131	472
3c0c7125-ac66-4a1a-a2a5-a98cae0b836d	12305	Cucumber mosaic virus 3a gene for movement protein and cp gene for coat protein, genomic RNA, strain 207	319	86.52	96	2.96e-88	329
55606bd6-4e40-43f2-bbbf-139e0a896a27	12305	Cucumber mosaic virus 3a gene for movement protein and cp gene for coat protein, genomic RNA, strain 207	221	98.19	100	4.09e-105	385
62911d34-d5bb-45d6-a9fa-02a6d59d9ddb	12305	Cucumber mosaic virus 3a gene for movement protein and cp gene for coat protein, genomic RNA, strain 207	449	98.441	99	0	784
6b26d19e-fb4f-497d-91e9-badcfbdc7fc7	12305	Cucumber mosaic virus 3a gene for movement protein and cp gene for coat protein, genomic RNA, strain 207	405	93.827	99	1.19e-167	593
bccdd8d1-765d-4ad1-9236-89ab63c6647f	12305	Cucumber mosaic virus 3a gene for movement protein and cp gene for coat protein, genomic RNA, strain 207	829	94.451	99	0	1253
306d36f5-ca0b-4568-afb7-4e76ea3a1c11	12305	Cucumber mosaic virus 3a gene for movement protein and cp gene for coat protein, genomic RNA, strain 207	363	92.837	99	3.06e-143	512
ef5ba23f-db79-4e8b-b77f-09d4ad82be0a	12305	Cucumber mosaic virus 3a gene for movement protein and cp gene for coat protein, genomic RNA, strain 207	439	95.672	99	0	697
7603349d-ab6f-4944-91f1-f2f72950aca4	12305	Cucumber mosaic virus 3a gene for movement protein and cp gene for coat protein, genomic RNA, strain 207	395	93.418	100	1.53e-161	573
6798eb70-b48e-401e-98b3-1f52c7dd3e72	12305	Cucumber mosaic virus 3a gene for movement protein and cp gene for coat protein, genomic RNA, strain 207	522	97.318	99	0	880
c294403d-f959-41de-a638-b9b7f70e964b	12305	Cucumber mosaic virus 3a gene for movement protein and cp gene for coat protein, genomic RNA, strain 242	193	91.192	100	7.75e-67	257
4d85ad67-cd8a-40b6-a5d1-10bcfb227f22	12305	Cucumber mosaic virus 3a gene for movement protein and cp gene for coat protein, genomic RNA, strain 242	199	90.452	92	3.21e-66	255
bbdd993a-b657-4929-9bfe-54393e15df1a	12305	Cucumber mosaic virus 3a gene for movement protein and cp gene for coat protein, genomic RNA, strain Pf	183	97.268	98	7.44e-82	307
df615558-6cec-47aa-805b-fb9919e2ccbb	12305	Cucumber mosaic virus 3a gene for movement protein and cp gene for coat protein, genomic RNA, strain Pf	201	98.01	99	1.74e-93	346
d20aa02e-bd7a-4581-810a-1cef8a06ba14	12305	Cucumber mosaic virus 3a gene for movement protein and cp gene for coat protein, genomic RNA, strain Twa	234	91.453	99	7.48e-83	311
1b72b873-fa9d-4a17-86cf-2473d33c5f02	12305	Cucumber mosaic virus 3a protein and capsid protein genes, complete cds	133	90.977	89	2.15e-41	172
08ab7caa-572f-4f59-ad80-6f93f78b9790	12305	Cucumber mosaic virus 3A protein and coat protein genes, complete cds	275	91.636	99	1.13e-101	374
030c79dc-9a14-4d53-93b7-20742ba97124	12305	Cucumber mosaic virus 3A protein and coat protein genes, complete cds	267	93.633	95	4e-106	388
171da80c-853d-4387-82a6-0c75f8f49c46	12305	Cucumber mosaic virus 3A protein and coat protein genes, complete cds	303	91.749	98	9.63e-113	411
f549ca2d-13e8-4c95-8677-41aad0e276e4	12305	Cucumber mosaic virus 3A protein and coat protein genes, complete cds	283	90.813	99	1.49e-100	370
0c94ea30-ed60-46c1-87ad-d35649678833	12436	Cucumber mosaic virus banana strain satellite RNA	198	85.354	100	2.92e-46	189
476b3eb6-dfe9-45ba-9e53-51c61f59d96a	12436	Cucumber mosaic virus banana strain satellite RNA	254	87.402	96	8.4e-73	278
6955fa65-2d1b-4442-a032-a0348bd99d8f	12436	Cucumber mosaic virus banana strain satellite RNA	228	88.158	99	2.61e-67	259
8e71e1e0-cb21-46ff-a5e1-edc2dbad2577	12305	Cucumber mosaic virus capsid protein and 3a protein genes, complete cds	305	90.164	97	9.48e-103	377
75e02c83-d972-4d9c-ac4d-042b467c1dc9	12305	Cucumber mosaic virus capsid protein and 3a protein genes, complete cds	681	96.623	100	0	1112
990a4b64-e58b-4754-b3fe-f7500a779357	12305	Cucumber mosaic virus capsid protein and 3a protein genes, complete cds	548	88.139	99	9.74e-175	617
eacb7969-1d16-47d1-b4a4-1c400acccff4	12305	Cucumber mosaic virus capsid protein and 3a protein genes, complete cds	688	92.733	99	0	963
606eb15d-6f08-4f9e-95ee-38221cf96ac0	12305	Cucumber mosaic virus capsid protein and 3a protein genes, complete cds	679	95.14	100	0	1053
78a72929-4eae-453d-9998-480e67494163	12305	Cucumber mosaic virus capsid protein and 3a protein genes, complete cds	685	94.015	100	0	1022
68fe8ec1-eab4-4250-a6bb-07a9eea4e027	12305	Cucumber mosaic virus capsid protein and 3a protein genes, complete cds	372	95.699	99	1.44e-166	590
c17b1ba2-b89f-44d2-86f7-4966b2feee1b	12305	Cucumber mosaic virus capsid protein and 3a protein genes, complete cds	502	87.849	99	1.17e-158	564
2072716a-ab5b-452f-bd78-5e70d727ed10	12305	Cucumber mosaic virus capsid protein and 3a protein genes, complete cds	704	96.023	99	0	1129
07a461ff-8b42-4b27-a721-256ccb4f7a81	12436	Cucumber mosaic virus E-satellite (E-satRNA) RNA	189	86.243	82	7.36e-48	195
8ee9aa92-e4b7-4972-8ad5-95a8c9760230	12305	Cucumber mosaic virus gene for viral replicase subunit, complete cds	478	93.933	99	0	704
26376674-33f4-44c4-9af0-412be062e65c	12305	Cucumber mosaic virus gene for viral replicase subunit, complete cds	248	90.323	99	7.7e-83	311
f94fe634-384f-4919-b4a3-61b0c7b12046	12305	Cucumber mosaic virus gene for viral replicase subunit, complete cds	179	92.179	98	1.56e-63	246
699e9d8b-0b75-4c8c-a44b-1242db607e5f	12305	Cucumber mosaic virus gene for viral replicase subunit, complete cds	249	95.582	99	7.64e-108	394
6510802b-0b82-43d5-9416-d1d2cbe8fcd9	12305	Cucumber mosaic virus gene for viral replicase subunit, complete cds	246	92.276	100	2.79e-92	342
8977987e-855e-4c6c-98b5-2c20e235022f	12305	Cucumber mosaic virus gene for viral replicase subunit, complete cds	411	92.457	99	4.41e-162	575
b99005da-994d-4637-beef-9d39cc88be7f	12305	Cucumber mosaic virus gene for viral replicase subunit, complete cds	199	96.985	99	1.34e-89	333
1c06a8f5-9ffc-44f8-8ee2-8c7289670d83	12305	Cucumber mosaic virus gene for viral replicase subunit, complete cds	244	90.164	99	7.73e-83	311
4994fbab-3975-40a8-8ebf-c02b093d57e4	12305	Cucumber mosaic virus genes for 3a protein and coat protein, complete cds, strain D8	271	93.727	99	1.84e-109	399
796684da-2315-4214-8a25-1eb240a05143	12305	Cucumber mosaic virus genes for 3a protein and coat protein, complete cds, strain KM	214	97.196	99	2.39e-97	359
2643755a-a30b-4e85-8e29-899bb5a2d522	12305	Cucumber mosaic virus genes for 3a protein and coat protein, complete cds, strain KM	379	94.723	98	8.85e-164	580
f565038d-537e-4b59-8428-b8c7fe83f20c	12305	Cucumber mosaic virus genes for 3a protein and coat protein, complete cds, strain KM	217	94.47	99	6.66e-88	327
6db7ad47-f10f-451b-8347-b05e40a4bb20	12305	Cucumber mosaic virus genes for 3a protein and coat protein, complete cds, strain KM	227	88.987	100	4.3e-70	268
bc4824f5-f05f-48ae-8843-13291295a8fb	12305	Cucumber mosaic virus genes for 3a protein and coat protein, complete cds, strain KM	197	96.447	100	2.86e-86	322
e9f44e6b-424d-49a5-925c-00caeb0d896c	12305	Cucumber mosaic virus genes for 3a protein, coat protein, complete cds	292	91.096	100	2.52e-103	379
d93a9a46-b265-49da-8657-641b984f90f3	12305	Cucumber mosaic virus genomic RNA 3, complete sequence	206	92.233	100	1.37e-74	283
f631a1ab-6b62-4c90-9242-bb6f241688f4	12305	Cucumber mosaic virus genomic RNA for 2a protein and 2b protein, complete cds	252	86.905	99	8.27e-68	261
5f65304d-b532-4d2c-bad8-49ef709f5c12	12305	Cucumber mosaic virus genomic RNA for 2a protein and 2b protein, complete cds	223	99.552	98	9.04e-112	407
317d35ef-8c29-4ba1-8fe7-3b80b133c2f1	12305	Cucumber mosaic virus genomic RNA for 2a protein and 2b protein, complete cds	206	92.718	94	2.48e-77	292
1c12849c-8078-4cd9-8780-70dcaa8c7366	12305	Cucumber mosaic virus genomic RNA for 2a protein and 2b protein, complete cds	215	86.512	98	1.17e-55	220
6d8b880e-ea82-4cf1-a77c-e8efddf80b82	12305	Cucumber mosaic virus genomic RNA, segment RNA 3, complete sequence, strain: M	138	91.304	84	3.13e-45	185
e105755a-cb42-44c0-8a21-3d8af39e40d4	12305	Cucumber mosaic virus genomic RNA, segment RNA 3, complete sequence, strain: M	284	88.38	98	4.2e-86	322
aad8158e-8df5-4db2-8baa-a26b657881d3	12305	Cucumber mosaic virus genomic RNA, segment RNA 3, complete sequence, strain: M	310	86.774	98	2.79e-88	329
baea14e7-09ad-4885-adf7-b93d727e4942	12305	Cucumber mosaic virus genomic RNA, segment RNA 3, complete sequence, strain: M	123	94.309	90	2.5e-45	185
49238e9b-94dc-4174-8ec1-358402f9c4d4	12305	Cucumber mosaic virus genomic RNA, segment RNA3, complete sequence, isolate: 42CM	230	95.652	99	2e-98	363
72dfc28d-dfce-4c57-9a46-b35c052fae6f	12305	Cucumber mosaic virus genomic RNA, segment RNA3, complete sequence, isolate: 42CM	208	91.827	97	4.04e-75	285
38704eb3-9b31-4989-a7eb-de14c3958a87	12305	Cucumber mosaic virus genomic RNA, segment: 1, complete sequence, isolate: IRN-BRE5	317	91.798	98	9.77e-118	427
d09e03e3-7aee-4ca6-b6b7-e91a38427359	12305	Cucumber mosaic virus genomic RNA, segment: 1, complete sequence, isolate: IRN-BRE5	334	94.311	99	2.2e-139	499
936c29a9-a32d-4542-8b7c-f7cd21425368	12305	Cucumber mosaic virus genomic RNA, segment: 1, complete sequence, isolate: IRN-Khs1	670	95.373	98	0	1050
75690a76-5fcc-4b1a-9ff5-06e0608261c0	12305	Cucumber mosaic virus genomic RNA, segment: 1, complete sequence, isolate: IRN-Khs1	1013	96.15	99	0	1635
0d393e93-9fa1-436e-a436-132414a46183	12305	Cucumber mosaic virus genomic RNA, segment: 1, complete sequence, isolate: IRN-Khs1	845	97.16	99	0	1415
21dcf9f4-558b-4eea-a9ee-4d5d60179bec	12305	Cucumber mosaic virus genomic RNA, segment: 1, complete sequence, isolate: IRN-Khs1	282	97.163	99	3.97e-131	472
e2344c02-4c33-41ab-a666-91e0325a3a20	12305	Cucumber mosaic virus genomic RNA, segment: 1, complete sequence, isolate: IRN-REY10	1383	96.023	99	0	2220
df5d4aba-d519-4fdf-8ce2-cc9f96af6922	12305	Cucumber mosaic virus genomic RNA, segment: 1, complete sequence, isolate: IRN-REY10	2185	96.568	99	0	3583
e5526efb-e470-453a-8abe-8112e92d3d5b	12305	Cucumber mosaic virus genomic RNA, segment: 1, complete sequence, isolate: IRN-REY10	1503	97.405	99	0	2543
fe1ace8f-9b9e-44be-afd4-88f637841bcd	12305	Cucumber mosaic virus genomic RNA, segment: 1, complete sequence, isolate: IRN-REY10	1513	88.301	99	0	1733
949cbb16-2eaf-4ff6-9fba-d900ceb90539	12305	Cucumber mosaic virus genomic RNA, segment: 1, complete sequence, isolate: IRN-REY10	1046	96.367	99	0	1707
9165eb94-fc71-4213-97e7-24aa69b08215	12305	Cucumber mosaic virus genomic RNA, segment: 1, complete sequence, isolate: IRN-REY10	1704	93.31	99	0	2453
978bdb9f-def8-4244-810a-5e67dbac22f4	12305	Cucumber mosaic virus genomic RNA, segment: 1, complete sequence, isolate: IRN-REY10	1108	91.877	99	0	1500
54317029-a70a-4501-a363-bb566383b5f9	12305	Cucumber mosaic virus genomic RNA, segment: 1, complete sequence, isolate: IRN-REY10	804	94.776	99	0	1232
41aca106-dce2-4bc1-8db4-6172af64f464	12305	Cucumber mosaic virus genomic RNA, segment: 1, complete sequence, isolate: IRN-REY10	1892	93.446	99	0	2739
f4ad38ad-6f73-4cf7-8b4b-cc8e889b3af1	12305	Cucumber mosaic virus genomic RNA, segment: 1, complete sequence, isolate: IRN-REY10	2275	92.088	99	0	3125
77f83b88-0460-4dc4-b2c8-4e5af51e16c5	12305	Cucumber mosaic virus genomic RNA, segment: 1, complete sequence, isolate: IRN-REY10	1600	97.25	99	0	2687
38b22894-f2cc-4fd3-8072-3d3dac7e3ae4	12305	Cucumber mosaic virus genomic RNA, segment: 1, complete sequence, isolate: IRN-REY10	1285	95.175	99	0	1991
2ac1a67c-aaba-4927-b8ad-bc454ed29c6d	12305	Cucumber mosaic virus genomic RNA, segment: 1, complete sequence, isolate: IRN-REY10	986	97.363	99	0	1664
85436fa3-0a75-433a-9670-dd68aac4753b	12305	Cucumber mosaic virus genomic RNA, segment: 1, complete sequence, isolate: IRN-REY10	1470	95.578	99	0	2322
ee98cc80-50aa-4639-88d1-61ec98fd5a54	12305	Cucumber mosaic virus genomic RNA, segment: 1, complete sequence, isolate: IRN-REY10	1531	89.223	99	0	1821
3e27e536-0dac-404e-80bf-ff013a06db05	12305	Cucumber mosaic virus genomic RNA, segment: 1, complete sequence, isolate: IRN-REY10	1858	89.666	99	0	2263
0815e204-dde6-4267-a0a2-f50f26b05ba0	12305	Cucumber mosaic virus genomic RNA, segment: 1, complete sequence, isolate: IRN-REY10	1917	94.94	99	0	2955
1b2437db-9058-48af-b413-75dbb850c962	12305	Cucumber mosaic virus genomic RNA, segment: 1, complete sequence, isolate: IRN-REY10	2680	95.485	99	0	4229
803f1f25-b53c-4d60-8476-f5d02f670886	12305	Cucumber mosaic virus genomic RNA, segment: 1, complete sequence, isolate: IRN-REY10	1195	93.891	99	0	1768
295754b3-ab51-48d9-b4b6-578e6a63d290	12305	Cucumber mosaic virus genomic RNA, segment: 1, complete sequence, isolate: IRN-REY10	1515	94.389	99	0	2279
712971eb-ad14-491d-9e0a-6db438e729b6	12305	Cucumber mosaic virus genomic RNA, segment: 1, complete sequence, isolate: IRN-REY10	1509	97.614	99	0	2573
680d7f1e-e385-4e2e-b66a-e0925c0482e9	12305	Cucumber mosaic virus genomic RNA, segment: 1, complete sequence, isolate: IRN-REY10	1331	98.272	100	0	2322
7f574192-8c93-439a-9b60-a828f11d8a67	12305	Cucumber mosaic virus genomic RNA, segment: 1, complete sequence, isolate: IRN-REY10	1512	96.561	99	0	2484
fb72d256-e1d8-4676-8893-bee05e13a804	12305	Cucumber mosaic virus genomic RNA, segment: 1, complete sequence, isolate: IRN-REY10	1554	93.822	99	0	2289
2e0bfa3f-dabc-4b43-aff4-eeb5de24ce7b	12305	Cucumber mosaic virus genomic RNA, segment: 1, complete sequence, isolate: IRN-REY10	1504	97.141	99	0	2518
75e2bffe-046f-489b-9b87-a2dad0f5be15	12305	Cucumber mosaic virus genomic RNA, segment: 1, complete sequence, isolate: IRN-REY10	1509	95.427	99	0	2377
cf8c3d1e-a092-41fe-9d87-edb729e6eb78	12305	Cucumber mosaic virus genomic RNA, segment: 1, complete sequence, isolate: IRN-REY10	1267	95.58	99	0	1999
91220546-54ed-4f2b-9f0a-b4ee613840ce	12305	Cucumber mosaic virus genomic RNA, segment: 1, complete sequence, isolate: IRN-REY10	1936	94.99	99	0	2981
5184fc6a-43b3-46c9-808a-86d7c949d22a	12305	Cucumber mosaic virus genomic RNA, segment: 1, complete sequence, isolate: IRN-REY10	1136	96.831	99	0	1882
08f1c32e-8a8c-48d0-be50-6caccbfa1257	12305	Cucumber mosaic virus genomic RNA, segment: 1, complete sequence, isolate: IRN-REY10	1429	95.521	99	0	2255
5a1e466f-b3f5-4eee-a52e-4654586bf32d	12305	Cucumber mosaic virus genomic RNA, segment: 1, complete sequence, isolate: IRN-REY10	2599	96.46	99	0	4244
15dafc80-a736-4278-8a97-affc507cff38	12305	Cucumber mosaic virus genomic RNA, segment: 1, complete sequence, isolate: IRN-REY10	1205	95.27	100	0	1884
5f4862aa-5e7d-4945-b3f7-aff938c6fead	12305	Cucumber mosaic virus genomic RNA, segment: 1, complete sequence, isolate: IRN-REY10	1524	94.094	99	0	2259
7ba20702-4720-4739-b972-8286e2c1f414	12305	Cucumber mosaic virus genomic RNA, segment: 1, complete sequence, isolate: IRN-REY10	1117	97.314	99	0	1884
0c3fac1a-70be-431f-8c77-da664504adaf	12305	Cucumber mosaic virus genomic RNA, segment: 1, complete sequence, isolate: IRN-REY10	1172	94.71	99	0	1788
1f635f38-21dc-4242-ad56-8b5ff02b35f3	12305	Cucumber mosaic virus genomic RNA, segment: 1, complete sequence, isolate: IRN-REY10	1206	96.683	99	0	1986
65b4f8dc-c739-4f73-b2df-9506e1891285	12305	Cucumber mosaic virus genomic RNA, segment: 1, complete sequence, isolate: IRN-REY10	1486	95.962	99	0	2377
600facf1-5ea8-42c9-9f00-182f20f26d7e	12305	Cucumber mosaic virus genomic RNA, segment: 1, complete sequence, isolate: IRN-REY10	683	94.583	99	0	1040
ca6f7f13-42d0-4799-a4f3-9e9658fb2ae0	12305	Cucumber mosaic virus genomic RNA, segment: 1, complete sequence, isolate: IRN-REY10	1516	97.691	99	0	2588
48395a0c-9d3e-4ffb-a429-4b2f24aa1543	12305	Cucumber mosaic virus genomic RNA, segment: 1, complete sequence, isolate: IRN-REY10	1503	96.075	99	0	2418
8388c62f-af36-4c88-a97b-434032a7d7e2	12305	Cucumber mosaic virus genomic RNA, segment: 1, complete sequence, isolate: IRN-REY10	1516	93.536	99	0	2206
c36c0330-bb31-4337-b3fb-a8cdbf923f31	12305	Cucumber mosaic virus genomic RNA, segment: 1, complete sequence, isolate: IRN-REY10	927	96.332	99	0	1507
f86590ae-bcf9-44a5-8abe-1e8cf650b8fd	12305	Cucumber mosaic virus genomic RNA, segment: 1, complete sequence, isolate: IRN-REY10	2298	95.735	99	0	3653
1e1e828e-88d4-4dfb-a785-7fc7a8b713ac	12305	Cucumber mosaic virus genomic RNA, segment: 1, complete sequence, isolate: IRN-REY10	1318	97.041	99	0	2202
559fa520-4abd-4e4b-9935-87e22897ad94	12305	Cucumber mosaic virus genomic RNA, segment: 1, complete sequence, isolate: IRN-REY10	2616	96.483	99	0	4274
552de89a-590e-4ac7-af3e-56513d8d3d7d	12305	Cucumber mosaic virus genomic RNA, segment: 1, complete sequence, isolate: IRN-REY10	1483	94.268	99	0	2222
b4b7b667-b23d-4b1d-af70-7bf295967584	12305	Cucumber mosaic virus genomic RNA, segment: 1, complete sequence, isolate: IRN-REY10	1361	96.914	99	0	2257
e063b8e3-392c-4faa-9178-67278c80a299	12305	Cucumber mosaic virus genomic RNA, segment: 1, complete sequence, isolate: IRN-REY10	1205	94.44	99	0	1820
612df1f0-bb11-481f-9e11-5b9243f0b366	12305	Cucumber mosaic virus genomic RNA, segment: 1, complete sequence, isolate: IRN-REY10	1514	95.112	99	0	2346
b068c34f-5fb8-4863-b7be-556fec0304ac	12305	Cucumber mosaic virus genomic RNA, segment: 1, complete sequence, isolate: IRN-REY10	846	95.154	99	0	1321
b8e9837e-b3c8-4023-bf6d-325691e5273d	12305	Cucumber mosaic virus genomic RNA, segment: 1, complete sequence, isolate: IRN-REY10	1256	94.188	99	0	1877
34fd4808-f7cd-4916-a6b2-7193c5829796	12305	Cucumber mosaic virus genomic RNA, segment: 1, complete sequence, isolate: IRN-REY10	1334	96.477	86	0	2176
03a10e4a-6a9f-491c-bf80-572f9fff9630	12305	Cucumber mosaic virus genomic RNA, segment: 1, complete sequence, isolate: IRN-REY10	2658	94.093	99	0	3965
04b4aead-c6f7-4662-b26f-9b998d58dfde	12305	Cucumber mosaic virus genomic RNA, segment: 1, complete sequence, isolate: IRN-REY10	1447	95.232	100	0	2254
c074ba94-15ed-4be5-9d73-7d0efc4d71fd	12305	Cucumber mosaic virus genomic RNA, segment: 1, complete sequence, isolate: IRN-REY10	1366	93.119	99	0	1945
ff5fa497-959d-4711-8dfb-4c8b0f32364e	12305	Cucumber mosaic virus genomic RNA, segment: 1, complete sequence, isolate: IRN-REY10	1524	92.52	99	0	2126
b235f128-9e22-48b2-8cff-5ddf45690ba4	12305	Cucumber mosaic virus genomic RNA, segment: 1, complete sequence, isolate: IRN-REY10	1242	95.894	99	0	1984
66f2b6b0-5da6-4688-a2b4-ff80835b8a26	12305	Cucumber mosaic virus genomic RNA, segment: 1, complete sequence, isolate: IRN-REY10	1482	97.571	99	0	2523
7cd5f00f-67be-44c9-8843-5aaef9e6f545	12305	Cucumber mosaic virus genomic RNA, segment: 1, complete sequence, isolate: IRN-REY10	1509	91.12	99	0	1975
51657457-587b-458e-bbe2-5f303d363b13	12305	Cucumber mosaic virus genomic RNA, segment: 1, complete sequence, isolate: IRN-REY10	1509	97.15	99	0	2523
50cff760-ab0f-4008-bc05-b33529023f05	12305	Cucumber mosaic virus genomic RNA, segment: 1, complete sequence, isolate: IRN-REY10	1514	94.055	99	0	2250
b388c9f6-60d2-4931-a6b2-16e154a36f2c	12305	Cucumber mosaic virus genomic RNA, segment: 1, complete sequence, isolate: IRN-REY10	1529	94.31	99	0	2296
50944472-401f-4a47-9d16-8494905ec92b	12305	Cucumber mosaic virus genomic RNA, segment: 1, complete sequence, isolate: IRN-REY6	491	94.705	100	0	750
eaa9d6cb-5bb6-4a09-949b-b4dd58c04a10	12305	Cucumber mosaic virus genomic RNA, segment: 1, complete sequence, isolate: IRN-REY6	1059	94.901	99	0	1635
fd00256e-e6e2-4cfe-8263-711103024ccd	12305	Cucumber mosaic virus genomic RNA, segment: 1, complete sequence, isolate: IRN-REY6	350	92.857	99	3e-138	496
1b4b6c92-cec2-4c05-9cb7-0f3049a4aa69	12305	Cucumber mosaic virus genomic RNA, segment: 1, complete sequence, isolate: IRN-REY6	1710	91.17	99	0	2250
4f30bef5-a1a1-4c44-b806-d1beaedddf33	12305	Cucumber mosaic virus genomic RNA, segment: 1, complete sequence, isolate: IRN-REY6	1064	93.797	99	0	1559
0c1b12df-034c-4c5e-921d-740d5c04051e	12305	Cucumber mosaic virus genomic RNA, segment: 1, complete sequence, isolate: IRN-REY6	922	86.334	99	0	942
03c15894-f8ee-433b-86d1-51d6781de54e	12305	Cucumber mosaic virus genomic RNA, segment: 1, complete sequence, isolate: IRN-REY6	1089	96.786	99	0	1794
a3e2c09b-e958-428e-b4d7-71fd183395f4	12305	Cucumber mosaic virus genomic RNA, segment: 1, complete sequence, isolate: IRN-REY6	227	96.035	97	1.57e-99	366
230562b1-d75f-417c-a0db-9ef6505770f0	12305	Cucumber mosaic virus genomic RNA, segment: 1, complete sequence, isolate: IRN-REY6	858	95.105	100	0	1332
b77691d3-757b-4cef-9582-6cc8950a1673	12305	Cucumber mosaic virus genomic RNA, segment: 1, complete sequence, isolate: IRN-REY6	603	98.01	99	0	1042
3c2d80a2-0de4-4948-ab7d-b5c188d8f346	12305	Cucumber mosaic virus genomic RNA, segment: 1, complete sequence, isolate: IRN-REY6	576	94.965	99	0	889
c9c4dc92-8c09-4d8a-93e7-2730646c0828	12305	Cucumber mosaic virus genomic RNA, segment: 1, complete sequence, isolate: IRN-REY6	528	93.561	99	0	769
708e4d40-5a59-4e15-bf8c-3f857e64124a	12305	Cucumber mosaic virus genomic RNA, segment: 1, complete sequence, isolate: IRN-REY6	424	96.462	99	0	693
ae2245d3-04f5-4a87-ad76-79af906b0aab	12305	Cucumber mosaic virus genomic RNA, segment: 1, complete sequence, isolate: IRN-REY6	325	95.692	100	1.64e-145	520
b12e182e-ee60-4157-85eb-3f16b027b647	12305	Cucumber mosaic virus genomic RNA, segment: 1, complete sequence, isolate: IRN-REY6	374	91.444	100	8.76e-139	497
bb12ab77-7c18-4e46-85c4-f6c38411d5fd	12305	Cucumber mosaic virus genomic RNA, segment: 1, complete sequence, isolate: IRN-REY6	376	97.606	99	0	641
cff61791-7005-4ffa-8edc-88568bfe5e89	12305	Cucumber mosaic virus genomic RNA, segment: 1, complete sequence, isolate: IRN-REY6	1083	88.458	99	0	1249
9b2f2e69-e85b-4420-8dc8-66bd26e61ba3	12305	Cucumber mosaic virus genomic RNA, segment: 1, complete sequence, isolate: IRN-REY6	677	96.012	99	0	1088
fbb8620b-1890-481d-afa3-08d7054934a3	12305	Cucumber mosaic virus genomic RNA, segment: 1, complete sequence, isolate: IRN-REY6	997	92.076	99	0	1367
ec36cad8-1682-4ef5-8a78-ccedecde183c	12305	Cucumber mosaic virus genomic RNA, segment: 1, complete sequence, isolate: IRN-REY6	1068	96.161	99	0	1724
72736ccf-5517-4553-92b2-606e6beadf63	12305	Cucumber mosaic virus genomic RNA, segment: 1, complete sequence, isolate: IRN-REY6	1870	94.439	100	0	2822
a46b8d7e-2950-4868-b12f-e088a64f7cc5	12305	Cucumber mosaic virus genomic RNA, segment: 1, complete sequence, isolate: IRN-REY6	408	90.931	99	9.61e-149	531
5e71af81-b103-4d19-a5c3-a0b279d438d8	12305	Cucumber mosaic virus genomic RNA, segment: 1, complete sequence, isolate: IRN-REY6	1050	95.619	99	0	1663
942e52cb-05f7-4042-94e4-6fcbe5990e3c	12305	Cucumber mosaic virus genomic RNA, segment: 1, complete sequence, isolate: IRN-REY6	350	86.286	98	1.46e-96	357
8c4fc54f-acb2-405e-9202-78151e2f72b5	12305	Cucumber mosaic virus genomic RNA, segment: 1, complete sequence, isolate: IRN-REY6	915	95.519	99	0	1439
ef74a32a-6893-4910-8958-f830642a6a5a	12305	Cucumber mosaic virus genomic RNA, segment: 1, complete sequence, isolate: IRN-REY6	2620	88.588	100	0	3040
6de29844-4b02-460f-a992-8284c3962426	12305	Cucumber mosaic virus genomic RNA, segment: 1, complete sequence, isolate: IRN-REY6	719	97.914	99	0	1236
fdce06e0-db9c-4bd2-9b92-6aa41c4e496a	12305	Cucumber mosaic virus genomic RNA, segment: 1, complete sequence, isolate: IRN-REY6	714	97.339	99	0	1206
ffdcb54c-a457-429e-92ed-23f676886140	12305	Cucumber mosaic virus genomic RNA, segment: 1, complete sequence, isolate: IRN-REY6	638	88.715	99	0	741
e9d5ba22-775b-4032-ab1d-b61975596e2d	12305	Cucumber mosaic virus genomic RNA, segment: 1, complete sequence, isolate: IRN-REY6	1041	95.293	99	0	1626
a1506414-e6dd-4c10-b8f3-eaad1fda06fd	12305	Cucumber mosaic virus genomic RNA, segment: 1, complete sequence, isolate: IRN-REY6	275	93.455	96	1.9e-109	399
67e3335a-dc2b-4f1b-8e84-20864e1ec88b	12305	Cucumber mosaic virus genomic RNA, segment: 1, complete sequence, isolate: IRN-REY6	1062	94.915	99	0	1629
ff5de93a-f186-4624-831f-e6a05cada03a	12305	Cucumber mosaic virus genomic RNA, segment: 1, complete sequence, isolate: IRN-REY6	497	91.348	99	0	658
7fa3afc7-5a09-44b4-9310-fbef7d7aed17	12305	Cucumber mosaic virus genomic RNA, segment: 1, complete sequence, isolate: IRN-REY6	1094	95.43	99	0	1720
55e01f2b-a723-4bee-b365-0576d09d0247	12305	Cucumber mosaic virus genomic RNA, segment: 1, complete sequence, isolate: IRN-REY6	940	97.979	100	0	1622
f673b4ca-cb5d-4254-91e3-bffd24f22686	12305	Cucumber mosaic virus genomic RNA, segment: 1, complete sequence, isolate: IRN-REY6	560	90	99	0	691
66b2bcee-63c9-4a23-b9b0-0989ef9952a3	12305	Cucumber mosaic virus genomic RNA, segment: 1, complete sequence, isolate: IRN-REY6	561	97.504	99	0	955
3213bed4-acda-4c09-9da2-e66242323699	12305	Cucumber mosaic virus genomic RNA, segment: 1, complete sequence, isolate: IRN-REY6	800	96.875	99	0	1328
1f6b8cf9-d5be-41bc-aa55-e3d9629920ce	12305	Cucumber mosaic virus genomic RNA, segment: 1, complete sequence, isolate: IRN-REY6	493	93.915	99	0	730
bb3ff323-87c0-4f92-bc0c-27d41b67bb7d	12305	Cucumber mosaic virus genomic RNA, segment: 1, complete sequence, isolate: IRN-REY6	618	96.44	100	0	1009
870e40a8-2f74-40bb-ade4-17d12690753d	12305	Cucumber mosaic virus genomic RNA, segment: 1, complete sequence, isolate: IRN-REY6	392	96.173	100	6.85e-180	634
1313f347-8e79-4266-9f57-46c790222e69	12305	Cucumber mosaic virus genomic RNA, segment: 1, complete sequence, isolate: IRN-REY6	306	97.386	99	2e-144	516
05714468-5803-48a2-aac4-d5335cb1ddd1	12305	Cucumber mosaic virus genomic RNA, segment: 1, complete sequence, isolate: IRN-REY6	655	93.588	99	0	953
0aea7a42-d5d3-4ecd-a0a3-cc9993365bcc	12305	Cucumber mosaic virus genomic RNA, segment: 1, complete sequence, isolate: IRN-REY6	778	97.172	99	0	1308
923707f9-a12d-454f-bb16-f706ab1365e2	12305	Cucumber mosaic virus genomic RNA, segment: 1, complete sequence, isolate: IRN-REY6	776	94.459	99	0	1170
c2d1a7f2-4b8f-440b-be63-a78936ead69c	12305	Cucumber mosaic virus genomic RNA, segment: 1, complete sequence, isolate: IRN-REY6	801	96.754	99	0	1321
cbe5c735-942e-4758-9740-afc1529da2d2	12305	Cucumber mosaic virus genomic RNA, segment: 1, complete sequence, isolate: IRN-REY6	568	97.711	99	0	970
dae0e00a-7110-4286-a672-c661daa36b92	12305	Cucumber mosaic virus genomic RNA, segment: 1, complete sequence, isolate: IRN-REY6	908	96.916	99	0	1507
3f970aa0-1741-44d6-b11a-cc8f95542ab3	12305	Cucumber mosaic virus genomic RNA, segment: 1, complete sequence, isolate: IRN-SisSh64	423	93.381	87	1.12e-173	614
2f238bfa-b5e6-4df4-8e0d-c0b15c47f771	12305	Cucumber mosaic virus genomic RNA, segment: 1, complete sequence, isolate: IRN-SisSh64	504	96.627	99	0	828
5c057d4c-1ead-4c34-821e-2a7ef791b964	12305	Cucumber mosaic virus genomic RNA, segment: 1, complete sequence, isolate: IRN-TIm1	703	94.737	100	0	1079
f804b735-1932-44fc-a19e-b08f61b07108	12305	Cucumber mosaic virus genomic RNA, segment: 1, complete sequence, isolate: IRN-TVRa26	606	93.729	99	0	885
12d394fb-ee89-4668-a4db-34cd5d9e4daa	12305	Cucumber mosaic virus genomic RNA, segment: 1, complete sequence, isolate: IRN-TVRa26	492	95.732	99	0	780
bf3c42b7-5dc5-4a09-83f5-3137b2179332	12305	Cucumber mosaic virus genomic RNA, segment: 1, complete sequence, isolate: IRN-TVRa26	599	95.659	99	0	942
a24b8650-48e5-4b9f-a7e7-03a6dcf9503a	12305	Cucumber mosaic virus genomic RNA, segment: 1, complete sequence, isolate: IRN-TVRa26	517	96.712	96	0	852
8bcdbdc6-a24e-4099-b511-1cf1794dcb9f	12305	Cucumber mosaic virus genomic RNA, segment: 1, complete sequence, isolate: IRN-TVRa26	494	97.976	99	0	854
af048153-8436-43a7-96d9-a10239750f92	12305	Cucumber mosaic virus genomic RNA, segment: 1, complete sequence, isolate: IRN-TVRa26	741	97.976	99	0	1277
dd24d245-bece-4b62-b751-23e5335377e1	12305	Cucumber mosaic virus genomic RNA, segment: 1, complete sequence, isolate: IRN-TVRa26	755	95.099	99	0	1166
7bef7b24-16e1-4bcf-9869-061b3cbec9e9	12305	Cucumber mosaic virus genomic RNA, segment: 1, complete sequence, isolate: IRN-TVRa26	474	94.515	99	0	719
081c1306-8173-4f73-95de-34ebbbead8f0	12305	Cucumber mosaic virus genomic RNA, segment: 1, complete sequence, isolate: IRN-TVRa26	534	95.88	99	0	852
7050b663-a1c3-4f00-968e-194c48a4729e	12305	Cucumber mosaic virus genomic RNA, segment: 1, complete sequence, isolate: IRN-TVRa26	602	97.01	99	0	1003
e1960dba-837a-4309-943a-f55e79530858	12305	Cucumber mosaic virus genomic RNA, segment: 1, complete sequence, isolate: IRN-TVRa26	609	94.91	99	0	937
66ac9106-a56b-4e31-ac76-e27a7d51351c	12305	Cucumber mosaic virus genomic RNA, segment: 1, complete sequence, isolate: IRN-TVRa26	501	92.615	98	0	701
f3178845-4bf5-4742-b3e2-937264257e7c	12305	Cucumber mosaic virus genomic RNA, segment: 1, complete sequence, isolate: IRN-TVRa26	522	95.594	99	0	824
bce9e902-e97e-450a-9c4a-a91e3f860298	12305	Cucumber mosaic virus genomic RNA, segment: 1, complete sequence, isolate: IRN-TVRa26	631	96.513	99	0	1029
dadc11bc-1bfc-4264-b9f4-bf6f93c4807d	12305	Cucumber mosaic virus genomic RNA, segment: 1, complete sequence, isolate: IRN-TVRa26	735	98.231	99	0	1279
343a490a-cd51-421b-bf73-925f1b5fc2ee	12305	Cucumber mosaic virus genomic RNA, segment: 1, complete sequence, isolate: IRN-TVRa26	472	98.093	99	0	817
65fa18e4-3d69-42cb-85b0-df2572137161	12305	Cucumber mosaic virus genomic RNA, segment: 1, complete sequence, isolate: IRN-TVRa26	610	94.754	99	0	928
630b07f2-8f4f-4ed0-a4cd-295c4397ab7c	12305	Cucumber mosaic virus genomic RNA, segment: 1, complete sequence, isolate: IRN-TVRa26	755	93.642	99	0	1103
b1f41d68-e71c-45f5-a226-3f0d20db482c	12305	Cucumber mosaic virus genomic RNA, segment: 1, complete sequence, isolate: IRN-TVRa26	590	92.712	99	0	826
6f6ed73e-1a52-4670-8d40-b4e923fa4098	12305	Cucumber mosaic virus genomic RNA, segment: 1, complete sequence, isolate: IRN-TVRa26	610	97.049	99	0	1016
5df05c16-ffff-42e7-9ed8-392c6eeb49b0	12305	Cucumber mosaic virus genomic RNA, segment: 1, complete sequence, isolate: IRN-TVRa26	615	93.333	99	0	881
3e71a86a-33a8-4e91-bff7-5cd65dba765c	12305	Cucumber mosaic virus genomic RNA, segment: 1, complete sequence, isolate: IRN-TVRa26	588	96.088	99	0	946
b97d9364-983d-47eb-b94d-863565421d92	12305	Cucumber mosaic virus genomic RNA, segment: 1, complete sequence, isolate: IRN-TVRa26	592	96.284	98	0	957
c4c256e4-710e-44ed-bc70-60babff9be61	12305	Cucumber mosaic virus genomic RNA, segment: 1, complete sequence, isolate: IRN-TVRa26	499	95.992	99	0	798
f0c1db5c-f7cd-4cb7-9a76-428b3cb24550	12305	Cucumber mosaic virus genomic RNA, segment: 1, complete sequence, isolate: IRN-TVRa26	598	96.321	98	0	970
d4e7a4ac-3e31-4bfa-8459-7e78adee60dc	12305	Cucumber mosaic virus genomic RNA, segment: 1, complete sequence, isolate: IRN-TVRa26	735	95.51	99	0	1157
f3c3b5d8-8a3e-4f85-8c63-7143432f3770	12305	Cucumber mosaic virus genomic RNA, segment: 1, complete sequence, isolate: IRN-WRN8	317	94.953	98	5.84e-135	484
edf35896-5a7c-45db-8321-6d8e01c888e8	12305	Cucumber mosaic virus genomic RNA, segment: 1, complete sequence, isolate: IRN-WRSh41	1157	90.061	99	0	1439
48f56e4b-e20f-4479-b8ee-6764287d74aa	12305	Cucumber mosaic virus genomic RNA, segment: 1, complete sequence, isolate: IRN-WRSh41	317	97.161	99	2.68e-148	529
f5617026-c377-4431-b855-708dcb8e3d84	12305	Cucumber mosaic virus genomic RNA, segment: 1, complete sequence, isolate: IRN-WRSh41	165	96.364	99	8.52e-71	270
6dfcecf8-c049-4427-928b-d0e82eea5683	12305	Cucumber mosaic virus genomic RNA, segment: 1, complete sequence, isolate: IRN-WRSh41	622	88.424	98	0	717
d7fdcd67-457c-4a29-a10f-d3663244158b	12305	Cucumber mosaic virus genomic RNA, segment: 1, complete sequence, isolate: IRN-WRSh41	1319	92.722	99	0	1857
3f238d21-563d-4d39-a12e-61e93a7af43a	12305	Cucumber mosaic virus genomic RNA, segment: 1, complete sequence, isolate: IRN-WRSh41	1119	97.319	99	0	1882
31b4a0a3-d984-4d4d-ab33-2318671f28f8	12305	Cucumber mosaic virus genomic RNA, segment: 1, complete sequence, isolate: IRN-WRSh41	616	89.448	99	0	743
aa6a5baf-7822-4f1b-a830-153407800539	12305	Cucumber mosaic virus genomic RNA, segment: 1, complete sequence, isolate: IRN-WRSh41	473	95.56	100	0	745
04bde997-51aa-4b12-b6dc-cfb42bbf6b49	12305	Cucumber mosaic virus genomic RNA, segment: 1, complete sequence, isolate: IRN-WRWA5	831	98.676	100	0	1471
46ac5661-e717-491d-8dfc-cd475e459f64	12305	Cucumber mosaic virus genomic RNA, segment: 1, complete sequence, isolate: IRN-WRWA5	1110	97.387	99	0	1879
7a04dfdc-47b2-4c8e-8fe3-fa3fba25693c	12305	Cucumber mosaic virus genomic RNA, segment: 1, complete sequence, isolate: IRN-WRWA5	1780	96.854	99	0	2950
55e0a997-c0e2-40e6-9467-5c736577c49a	12305	Cucumber mosaic virus genomic RNA, segment: 1, complete sequence, isolate: IRN-WRWA5	469	97.015	99	0	782
7f50e8ab-39c0-4c82-901c-e33ecbd191bb	12305	Cucumber mosaic virus genomic RNA, segment: 1, complete sequence, isolate: IRN-WRWA5	1246	93.82	100	0	1836
b1e2ffdf-bbf9-434a-9f3b-c5eef5f93e13	12305	Cucumber mosaic virus genomic RNA, segment: 1, complete sequence, isolate: IRN-WRWA5	1147	95.99	99	0	1842
74aa0cbb-6744-42a0-a719-3ea706ae8cc3	12305	Cucumber mosaic virus genomic RNA, segment: 1, complete sequence, isolate: IRN-WRWA5	389	98.201	99	0	675
e9153547-203e-4be8-8781-7bf81c0888a9	12305	Cucumber mosaic virus genomic RNA, segment: 1, complete sequence, isolate: TUR4	1045	90.048	99	0	1301
95bf6207-40e6-47f8-9adf-ad3e661bf26c	12305	Cucumber mosaic virus genomic RNA, segment: 1, complete sequence, isolate: TUR4	1343	93.894	99	0	1995
0624412d-4ea0-40b5-a4a3-40303a9e0030	12305	Cucumber mosaic virus genomic RNA, segment: 1, complete sequence, isolate: TUR4	449	95.991	99	0	725
c1b0954d-afcb-462b-9ea6-3fe8eee770f5	12305	Cucumber mosaic virus genomic RNA, segment: 1, complete sequence, isolate: TUR4	1478	94.723	99	0	2255
ede72bae-19fb-48f9-9e0e-a5bc0f2f9bfc	12305	Cucumber mosaic virus genomic RNA, segment: 1, complete sequence, isolate: TUR54	1488	95.968	99	0	2392
9cae6fd3-0cf4-4c3b-b65f-f91bf33636c5	12305	Cucumber mosaic virus genomic RNA, segment: 1, complete sequence, isolate: TUR54	1300	96.692	99	0	2137
d7be3914-97eb-4e4c-82b7-21231293acbf	12305	Cucumber mosaic virus genomic RNA, segment: 1, complete sequence, isolate: TUR54	1512	96.296	99	0	2453
2ed6c9b3-817f-4d0c-82c6-553a2da546ec	12305	Cucumber mosaic virus genomic RNA, segment: 1, complete sequence, isolate: TUR54	917	92.585	99	0	1291
7a4c943c-7090-469f-8ac7-45b6a371bbfd	12305	Cucumber mosaic virus genomic RNA, segment: 1, complete sequence, isolate: TUR54	733	97.408	99	0	1243
7118e35b-ab96-404a-b472-f0463b559980	12305	Cucumber mosaic virus genomic RNA, segment: 1, complete sequence, isolate: TUR54	1506	96.414	99	0	2453
c119fb05-7a1d-4a71-88a9-92b0860a49fb	12305	Cucumber mosaic virus genomic RNA, segment: 1, complete sequence, isolate: TUR54	335	96.418	99	7.85e-154	547
c2936ff3-5908-4342-be8f-a716bab6ea01	12305	Cucumber mosaic virus genomic RNA, segment: 1, complete sequence, isolate: TUR54	1441	95.836	99	0	2298
36d426c3-84dd-4d74-9297-013f02ca762c	12305	Cucumber mosaic virus genomic RNA, segment: 1, complete sequence, isolate: TUR54	1449	93.444	99	0	2098
83ae7957-0a83-4eaf-9c3f-9cbaa041b7cf	12305	Cucumber mosaic virus genomic RNA, segment: 1, complete sequence, isolate: TUR89	766	94.517	96	0	1164
2709d287-66f2-4aa8-ae91-8f29bacde312	12305	Cucumber mosaic virus genomic RNA, segment: 2, complete sequence, isolate: IRN-WRN15	464	96.767	98	0	767
3833ffe3-6ed9-4c9c-a9b8-926e85ea3eae	12305	Cucumber mosaic virus genomic RNA, segment: 2, complete sequence, isolate: IRN-WRN15	2458	85.517	99	0	2390
e05691eb-3f0d-48ea-b873-c80b566ebff2	12305	Cucumber mosaic virus genomic RNA, segment: 2, complete sequence, isolate: IRN-WRN15	606	94.224	100	0	904
9b3dff31-25ea-40d5-a720-53700a9d8804	12305	Cucumber mosaic virus genomic RNA, segment: 2, complete sequence, isolate: IRN-WRN15	446	97.982	99	0	773
20f5e407-6863-4bf2-9ff3-5bb5f092f3b5	12305	Cucumber mosaic virus genomic RNA, segment: 2, complete sequence, isolate: IRN-WRN15	428	93.224	100	2.08e-175	619
799de559-e75a-4ed6-a4cd-88f862f85123	12305	Cucumber mosaic virus genomic RNA, segment: 2, complete sequence, isolate: IRN-WRN15	454	91.85	99	2.93e-174	616
2142bdd8-1c7a-4d43-87e1-aa53e45d960b	12305	Cucumber mosaic virus genomic RNA, segment: 2, complete sequence, isolate: IRN-WRN15	436	97.477	100	0	739
a041b96f-7407-4c60-932b-eca18b063748	12305	Cucumber mosaic virus genomic RNA, segment: 2, complete sequence, isolate: IRN-WRN15	638	96.082	99	0	1027
2224fbf4-5b28-4465-9d81-1d1738139e40	12305	Cucumber mosaic virus genomic RNA, segment: 2, complete sequence, isolate: IRN-WRN15	683	96.779	99	0	1127
39baac10-7de3-46f8-932e-09b931d7dec7	12305	Cucumber mosaic virus genomic RNA, segment: 2, complete sequence, isolate: IRN-WRN15	683	90.63	99	0	876
685a9e83-77ea-4f45-81ca-43bf5eda42b2	12305	Cucumber mosaic virus genomic RNA, segment: 2, complete sequence, isolate: IRN-WRN15	432	96.065	100	0	695
f4c1eef7-a9ac-47c6-8a58-106d22bd43de	12305	Cucumber mosaic virus genomic RNA, segment: 2, complete sequence, isolate: IRN-WRN15	934	95.289	99	0	1463
d7c5273e-f89b-4080-87ba-37d34d7a65e8	12305	Cucumber mosaic virus genomic RNA, segment: 2, complete sequence, isolate: IRN-WRN15	439	91.572	99	6.12e-166	588
a1942ac8-9a3a-496b-a349-1ba75eb7b0bf	12305	Cucumber mosaic virus genomic RNA, segment: 2, complete sequence, isolate: IRN-WRN15	603	95.191	99	0	937
ad1e02b1-b5d1-415c-a709-70738827add4	12305	Cucumber mosaic virus genomic RNA, segment: 2, complete sequence, isolate: IRN-WRN15	975	94.256	99	0	1469
64731fc2-1ba5-4820-983c-6753f9434ce4	12305	Cucumber mosaic virus genomic RNA, segment: 2, complete sequence, isolate: IRN-WRN15	631	96.513	100	0	1033
fd5b2a7d-eb00-4950-80c6-342813fe4af2	12305	Cucumber mosaic virus genomic RNA, segment: 2, complete sequence, isolate: IRN-WRN15	643	97.978	99	0	1109
c54a6ef8-8c22-4ba3-afde-82bab3cbd64a	12305	Cucumber mosaic virus genomic RNA, segment: 2, complete sequence, isolate: IRN-WRN15	932	93.991	99	0	1386
81c93f9b-5b68-4ba5-9412-5f55665b3b2a	12305	Cucumber mosaic virus genomic RNA, segment: 2, complete sequence, isolate: IRN-WRN15	461	96.746	99	0	761
cf2fa872-8cf0-4986-b39c-230298f36b7c	12305	Cucumber mosaic virus genomic RNA, segment: 2, complete sequence, isolate: IRN-WRN15	446	94.843	100	0	686
10d3a7cb-b1c1-4264-bae3-fc9d6a076c2c	12305	Cucumber mosaic virus genomic RNA, segment: 2, complete sequence, isolate: IRN-WRN15	634	95.268	99	0	992
183bc1ae-3ae5-4cc3-9112-c0547300c700	12305	Cucumber mosaic virus genomic RNA, segment: 2, complete sequence, isolate: IRN-WRN15	974	97.331	99	0	1642
b959d61d-f160-4cec-8d0a-4c2d7fb961a4	12305	Cucumber mosaic virus genomic RNA, segment: 2, complete sequence, isolate: IRN-WRN15	883	94.79	99	0	1356
92d0e000-adcb-41b1-9d57-a088f3e11ac2	12305	Cucumber mosaic virus genomic RNA, segment: 2, complete sequence, isolate: IRN-WRN15	266	95.865	96	1.11e-116	424
234bd8d3-c9f0-4fba-91bb-56cd55debb4a	12305	Cucumber mosaic virus genomic RNA, segment: 2, complete sequence, isolate: IRN-WRN15	960	89.583	99	0	1164
9d96a07f-4c2c-47a9-9fcc-fdb6dbac656d	12305	Cucumber mosaic virus genomic RNA, segment: 2, complete sequence, isolate: IRN-WRN15	459	92.157	99	1.37e-177	627
cdb69b65-b929-4bf0-9896-bed451b1b74e	12305	Cucumber mosaic virus genomic RNA, segment: 2, complete sequence, isolate: IRN-WRN15	1714	95.741	100	0	2726
99df9e84-f93d-428b-8d81-40b56f6de61f	12305	Cucumber mosaic virus genomic RNA, segment: 2, complete sequence, isolate: IRN-WRN15	915	94.208	99	0	1371
032a715f-7344-41f6-a353-ec94e290fc76	12305	Cucumber mosaic virus genomic RNA, segment: 2, complete sequence, isolate: IRN-WRN15	764	93.979	99	0	1131
9357af57-b851-4377-aeda-238ffc094cf8	12305	Cucumber mosaic virus genomic RNA, segment: 2, complete sequence, isolate: IRN-WRN15	417	92.806	100	1.6e-166	590
abd1ccdc-bf18-4695-a1f0-ce60fd4f1bad	12305	Cucumber mosaic virus genomic RNA, segment: 2, complete sequence, isolate: IRN-WRN15	934	97.002	99	0	1559
5b0a3007-30d2-4de7-bd3b-85b12c26e0d6	12305	Cucumber mosaic virus genomic RNA, segment: 2, complete sequence, isolate: IRN-WRN15	750	96.533	99	0	1229
41668a5b-e22e-4530-a031-1e60c6283092	12305	Cucumber mosaic virus genomic RNA, segment: 2, complete sequence, isolate: IRN-WRN15	426	94.601	99	0	649
4bc702e9-a557-4cf1-bf1c-7c626ca393b8	12305	Cucumber mosaic virus genomic RNA, segment: 2, complete sequence, isolate: IRN-WRN15	454	93.833	99	0	665
c428ef04-7c75-4a71-b838-c24a0f0a9d04	12305	Cucumber mosaic virus genomic RNA, segment: 2, complete sequence, isolate: IRN-WRN15	792	90.404	97	0	998
43d9b389-45a2-49e4-9afa-b4507e16094a	12305	Cucumber mosaic virus genomic RNA, segment: 2, complete sequence, isolate: IRN-WRN15	944	85.805	99	0	937
888e3ed4-2256-4b24-b952-326afda5a434	12305	Cucumber mosaic virus genomic RNA, segment: 2, complete sequence, isolate: IRN-WRN15	640	97.188	99	0	1074
bf795154-4c41-4091-be1a-9ce804c2fd09	12305	Cucumber mosaic virus genomic RNA, segment: 2, complete sequence, isolate: IRN-WRN15	876	96.461	99	0	1426
9bf42144-7b33-4139-82c1-b86dd648f86b	12305	Cucumber mosaic virus genomic RNA, segment: 2, complete sequence, isolate: IRN-WRN15	390	97.949	100	0	673
4b8659b7-c072-4162-82e7-495253851d78	12305	Cucumber mosaic virus genomic RNA, segment: 2, complete sequence, isolate: IRN-WRN15	556	96.403	99	0	902
354aa845-ab3f-4ddc-9c87-29a4b0445b38	12305	Cucumber mosaic virus genomic RNA, segment: 2, complete sequence, isolate: IRN-WRN15	439	97.039	98	0	737
49a1a22b-c762-4801-9169-f60ad361a419	12305	Cucumber mosaic virus genomic RNA, segment: 2, complete sequence, isolate: IRN-WRN15	573	96.161	100	0	924
3076792e-11dd-49da-a927-a69842619f22	12305	Cucumber mosaic virus genomic RNA, segment: 2, complete sequence, isolate: IRN-WRN15	615	96.911	99	0	1022
f8677747-4244-40b5-8463-6ca2a4eab8a8	12305	Cucumber mosaic virus genomic RNA, segment: 2, complete sequence, isolate: IRN-WRN15	762	95.538	99	0	1201
22aad4c6-023b-463a-a831-e63f6e2a7532	12305	Cucumber mosaic virus genomic RNA, segment: 2, complete sequence, isolate: IRN-WRN15	614	97.394	100	0	1037
a42d968b-16c9-416b-9327-efea7fda8913	12305	Cucumber mosaic virus genomic RNA, segment: 2, complete sequence, isolate: IRN-WRN15	702	97.863	100	0	1205
1882c142-a429-4ef3-99c6-759a88e9139d	12305	Cucumber mosaic virus genomic RNA, segment: 2, complete sequence, isolate: IRN-WRN15	322	95.031	99	2.14e-139	499
c1d27090-34da-4a2c-9f98-ba0c76cf5309	12305	Cucumber mosaic virus genomic RNA, segment: 2, complete sequence, isolate: IRN-WRN15	2117	92.537	99	0	2950
ed02cb02-3600-4c61-bb53-86b044f8246a	12305	Cucumber mosaic virus genomic RNA, segment: 2, complete sequence, isolate: IRN-WRN15	577	89.775	99	0	710
edcc8ed5-fe81-42c8-9bd8-50107c1d8d96	12305	Cucumber mosaic virus genomic RNA, segment: 2, complete sequence, isolate: IRN-WRN15	947	95.776	99	0	1509
6c3062db-bd4d-4e4b-9720-715e1a9555c7	12305	Cucumber mosaic virus genomic RNA, segment: 2, complete sequence, isolate: IRN-WRN15	867	96.886	99	0	1443
1f67dd97-b6d7-4c83-88c4-c6be75ea604a	12305	Cucumber mosaic virus genomic RNA, segment: 2, complete sequence, isolate: IRN-WRN15	423	90.307	98	7.69e-150	534
659930be-9632-4205-944e-2aed95ff2ade	12305	Cucumber mosaic virus genomic RNA, segment: 2, complete sequence, isolate: IRN-WRN15	629	96.979	98	0	1046
8d629b9f-ad58-4a39-b9a1-4f7798a007fa	12305	Cucumber mosaic virus genomic RNA, segment: 2, complete sequence, isolate: IRN-WRN15	633	92.417	99	0	880
baaefbba-71e4-4949-a5ef-c444a5aaf248	12305	Cucumber mosaic virus genomic RNA, segment: 2, complete sequence, isolate: IRN-WRN15	402	95.025	99	7.15e-175	617
3f82f214-1ef6-4dc1-92a8-4de24b4ca4f4	12305	Cucumber mosaic virus genomic RNA, segment: 2, complete sequence, isolate: IRN-WRN15	462	94.589	100	0	704
d20eccd8-d798-4b16-b881-7df55861e154	12305	Cucumber mosaic virus genomic RNA, segment: 2, complete sequence, isolate: IRN-WRN15	408	96.814	100	0	676
4dc441a2-b8b8-4f18-91df-3298a319a153	12305	Cucumber mosaic virus genomic RNA, segment: 2, complete sequence, isolate: IRN-WRN9	239	96.653	99	7.5e-108	394
33ebcc84-9145-4b36-98cd-2295331a799d	12305	Cucumber mosaic virus genomic RNA, segment: 2, complete sequence, isolate: IRN-WRN9	850	89.059	98	0	1014
3614af50-bde8-49e0-b953-67e1c7a21a84	12305	Cucumber mosaic virus genomic RNA, segment: 2, complete sequence, isolate: IRN-WRN9	190	96.316	97	2.16e-82	309
caf622f4-bbae-4350-9c76-1d0cd4e068b8	12305	Cucumber mosaic virus genomic RNA, segment: 2, complete sequence, isolate: IRN-WRN9	239	91.213	90	1.45e-85	320
07beb4be-cd98-4f3a-9fbf-ecf507f70d21	12305	Cucumber mosaic virus genomic RNA, segment: 2, complete sequence, isolate: IRN-WRN9	243	94.65	99	2.78e-102	375
90c47936-6412-458c-9115-126949644868	12305	Cucumber mosaic virus genomic RNA, segment: 2, complete sequence, isolate: IRN-WRN9	198	94.444	97	1.39e-79	300
6e3c3b8b-1604-452b-ad81-6a0f4c248403	12305	Cucumber mosaic virus genomic RNA, segment: 2, complete sequence, isolate: IRN-WRN9	242	96.281	97	2.17e-108	396
1abdd1e3-227d-4638-abc9-c56b555d1ed9	12305	Cucumber mosaic virus genomic RNA, segment: 2, complete sequence, isolate: IRN-WRN9	245	96.735	97	3.64e-111	405
e222f2d3-9126-4522-9890-d7d9febff03d	12305	Cucumber mosaic virus genomic RNA, segment: 2, complete sequence, isolate: IRN-WRN9	425	89.882	96	1.04e-148	531
763b5cf7-a2f6-4091-859b-7ae6d1cd7c30	12305	Cucumber mosaic virus genomic RNA, segment: 2, complete sequence, isolate: IRN-WRN9	213	96.244	100	1.82e-93	346
ac4e8cc3-34a9-4e90-ae0a-40f453e221f2	12305	Cucumber mosaic virus genomic RNA, segment: 2, complete sequence, isolate: IRN-WRN9	216	94.444	99	6.73e-88	327
b446646d-7958-45b9-b59c-922183cdd7bb	12305	Cucumber mosaic virus genomic RNA, segment: 2, complete sequence, isolate: IRN-WRN9	862	93.039	99	0	1236
5b7cd83a-27a3-47cd-8c5a-0ac323fa8bf9	12305	Cucumber mosaic virus genomic RNA, segment: 2, complete sequence, isolate: IRN-WRN9	890	91.011	99	0	1158
c3ad3557-028e-4e3f-8453-9ac6795475b6	12305	Cucumber mosaic virus genomic RNA, segment: 2, complete sequence, isolate: IRN-WRN9	223	93.722	92	2.1e-88	329
8c3c6480-155f-47f6-aebe-da6e1cbfe11b	12305	Cucumber mosaic virus genomic RNA, segment: 2, complete sequence, isolate: IRN-WRN9	431	90.719	96	4.85e-157	558
b77611a9-747a-43f5-a066-f49b940af540	12305	Cucumber mosaic virus genomic RNA, segment: 2, complete sequence, isolate: IRN-WRN9	416	95.433	99	0	651
6e3e3958-6de6-4bb9-8f43-068ff454ac1e	12305	Cucumber mosaic virus genomic RNA, segment: 3, complete sequence, isolate: AKD822J	213	92.488	98	1.91e-78	296
7ac52a4e-e0f6-4a43-a6e0-71e138acf9fb	12305	Cucumber mosaic virus genomic RNA, segment: 3, complete sequence, isolate: IRN-TVRa26	286	92.308	99	2.5e-108	396
28213aa4-d0df-4f65-b83c-4907c955cfe7	12305	Cucumber mosaic virus genomic RNA, segment: 3, complete sequence, isolate: NID045J	280	92.143	100	5.26e-105	385
41141ca0-9619-4410-ab53-01f18fd9c669	12305	Cucumber mosaic virus genomic RNA, segment: 3, complete sequence, isolate: NID045J	275	94.182	99	2.38e-113	412
d919ebc7-16fa-44a5-80fc-545913a1bdf7	12305	Cucumber mosaic virus genomic RNA, segment: 3, complete sequence, isolate: NID045J	199	95.477	100	1.71e-83	313
234bc4c1-616a-4684-8cb3-9fad6a1d5de5	12305	Cucumber mosaic virus genomic RNA, segment: 3, complete sequence, isolate: NID045J	271	94.096	100	1.38e-110	403
8435a056-56b4-421a-80b2-1cdcacf88171	12305	Cucumber mosaic virus genomic RNA, segment: 3, complete sequence, isolate: NID045J	208	97.596	100	2.99e-96	355
2307a12f-3144-4481-a82b-59870ab771a3	12305	Cucumber mosaic virus genomic RNA, segment: 3, complete sequence, isolate: NID045J	435	97.011	100	0	723
1ed0c05b-34dd-4758-b9cc-db317698dd96	12305	Cucumber mosaic virus genomic RNA, segment: 3, complete sequence, isolate: NID045J	277	96.029	98	8.66e-123	444
1db1207f-89af-4e13-b612-83884b2bbb4b	12305	Cucumber mosaic virus genomic RNA, segment: 3, complete sequence, isolate: NID045J	189	95.767	99	3.53e-80	302
8e6ed93a-15db-4d84-85cc-a2c990c41202	12305	Cucumber mosaic virus genomic RNA, segment: 3, complete sequence, isolate: NID045J	266	96.617	100	1.35e-120	436
bda821be-9638-4782-a26a-656d8b54ae4c	12305	Cucumber mosaic virus genomic RNA, segment: 3, complete sequence, isolate: NID045J	272	92.279	99	3.91e-101	372
0f888de9-50d4-4cb5-8cb1-2c40f5fe9c09	12305	Cucumber mosaic virus genomic RNA, segment: 3, complete sequence, isolate: NID045J	199	97.99	100	2.21e-92	342
d2a04434-38f8-4eb6-acf3-22de4d72e373	12305	Cucumber mosaic virus genomic RNA, segment: 3, complete sequence, isolate: NID045J	271	93.358	96	1.13e-106	390
a0fbd732-8d98-45e1-a0a7-8b98c3bb6cb8	12305	Cucumber mosaic virus genomic RNA, segment: 3, complete sequence, isolate: NID045J	206	96.602	95	1.12e-90	337
1f227965-f8e4-4dc9-a611-a7f077e4a68e	12305	Cucumber mosaic virus genomic RNA, segment: 3, complete sequence, isolate: NID045J	203	97.537	100	6.22e-93	344
091c5acc-f4d0-4e62-b272-8222515939b9	12305	Cucumber mosaic virus genomic RNA, segment: 3, complete sequence, isolate: NID045J	260	93.462	100	7.98e-103	377
6dbe335b-88de-4326-9c04-e866c1823cf8	12305	Cucumber mosaic virus genomic RNA, segment: 3, complete sequence, isolate: NID045J	196	94.898	98	3.71e-80	302
c42159ba-6295-4f6b-a3af-8c616bd6d93b	12305	Cucumber mosaic virus genomic RNA, segment: 3, complete sequence, isolate: NID045J	190	87.368	94	3.02e-51	206
df54888c-478f-4e9f-a2d0-6310d3fc3d13	12305	Cucumber mosaic virus genomic RNA, segment: 3, complete sequence, isolate: NID045J	274	93.431	99	1.83e-109	399
55a25f51-5c70-4eb7-af43-c546e5769c94	12305	Cucumber mosaic virus genomic RNA, segment: 3, complete sequence, isolate: NID045J	276	93.841	100	1.39e-110	403
3c85322d-cf11-44c9-9920-7668c9d51353	12305	Cucumber mosaic virus genomic RNA, segment: 3, complete sequence, isolate: NID045J	196	97.959	99	2.82e-91	339
58d91f3b-42fa-4596-a7a7-b02e91bec9df	12305	Cucumber mosaic virus genomic RNA, segment: 3, complete sequence, isolate: NID045J	279	92.115	100	2.38e-103	379
27d26e04-f12c-4e5a-94ed-3b0990d37448	12305	Cucumber mosaic virus genomic RNA, segment: 3, complete sequence, isolate: NID045J	272	95.221	98	3.94e-116	422
37fdc639-5f07-48c4-b2f2-4d19eba7544b	12305	Cucumber mosaic virus genomic RNA, segment: 3, complete sequence, isolate: NID045J	200	90	100	1.76e-63	246
c838b85b-fe1c-419a-95b8-f7d36cba8172	12305	Cucumber mosaic virus genomic RNA, segment: 3, complete sequence, isolate: NID045J	201	89.552	96	2.35e-62	243
8e6dde4e-67b1-4d62-8972-695bf9021bd8	12305	Cucumber mosaic virus genomic RNA, segment: 3, complete sequence, isolate: NID045J	273	94.505	99	2.34e-113	412
7a3ade0c-5dd2-4b7d-8720-ed2d1ffb2a3a	12305	Cucumber mosaic virus genomic RNA, segment: 3, complete sequence, isolate: NID045J	267	97.004	94	8.73e-123	444
7c401c83-c188-496b-ac4b-a17b04e67d07	12305	Cucumber mosaic virus genomic RNA, segment: 3, complete sequence, isolate: NID045J	267	98.876	100	2.91e-132	475
9cc67ef9-b593-4315-af11-aa132fd3714f	12305	Cucumber mosaic virus genomic RNA, segment: 3, complete sequence, isolate: NID045J	203	97.537	100	6.25e-93	344
1c62ed3c-dd27-48c4-8d92-481399eda800	12305	Cucumber mosaic virus genomic RNA, segment: 3, complete sequence, isolate: NID045J	274	97.445	99	6.49e-129	464
dbd07101-8735-46bc-abb2-32d5838ce51f	12305	Cucumber mosaic virus genomic RNA, segment: 3, complete sequence, isolate: NID045J	200	97	100	1.32e-89	333
d1dc1310-a57c-4883-9934-0cfd02ec6703	12305	Cucumber mosaic virus genomic RNA, segment: 3, complete sequence, isolate: NID045J	270	96.667	99	2.93e-122	442
5f6d0b3c-8d83-4f16-a663-17d1bcd8d67a	12305	Cucumber mosaic virus genomic RNA, segment: 3, complete sequence, isolate: NID045J	203	98.03	100	3.74e-95	351
95cdc491-548d-4eae-ba02-48294e3d66e0	12305	Cucumber mosaic virus genomic RNA, segment: 3, complete sequence, isolate: NID045J	272	93.75	97	1.87e-109	399
b2d721ed-9a69-49e5-99de-6b03ed90d455	12305	Cucumber mosaic virus genomic RNA, segment: 3, complete sequence, isolate: NID045J	264	96.212	98	8.27e-118	427
b0d6fbc4-f21c-4c30-95e9-f63abf11ed04	12305	Cucumber mosaic virus genomic RNA, segment: 3, complete sequence, isolate: NID045J	207	95.169	99	3.01e-86	322
d6761f6e-7bfa-42e8-b29f-1b32d468d122	12305	Cucumber mosaic virus genomic RNA, segment: 3, complete sequence, isolate: NID045J	272	95.221	100	1.1e-116	424
52c343bc-da81-4b00-b35d-1fa20b2204ec	12305	Cucumber mosaic virus genomic RNA, segment: 3, complete sequence, isolate: NID045J	191	96.859	100	1.27e-84	316
47e2892d-607c-4604-b045-bb19a3df3a54	12305	Cucumber mosaic virus genomic RNA, segment: 3, complete sequence, isolate: NID045J	271	95.203	99	3.85e-116	422
25634ee3-4d31-45d2-8abf-19313b4aba96	12305	Cucumber mosaic virus genomic RNA, segment: 3, complete sequence, isolate: NID045J	212	91.981	99	6.87e-78	294
e52fb4ae-5ad3-4d65-9ae1-10471123f8b4	12305	Cucumber mosaic virus genomic RNA, segment: 3, complete sequence, isolate: NID045J	276	94.565	99	1.81e-114	416
11488761-8a94-4091-866f-6f0461f57411	12305	Cucumber mosaic virus genomic RNA, segment: 3, complete sequence, isolate: NID045J	273	95.971	99	3.88e-121	438
5a052935-a586-4af5-b327-2a3f760175be	12305	Cucumber mosaic virus genomic RNA, segment: 3, complete sequence, isolate: NID045J	269	90.335	100	3.87e-91	339
962d15c0-0fda-4993-ac61-f32f6ae96ced	12305	Cucumber mosaic virus genomic RNA, segment: 3, complete sequence, isolate: NID045J	270	94.815	100	6.38e-114	414
4c99f572-0e5c-425e-8e97-d41ae2dca419	12305	Cucumber mosaic virus genomic RNA, segment: 3, complete sequence, isolate: NID045J	206	96.602	99	3.03e-91	339
afe4f1d4-a567-4178-b24f-e5421318d228	12305	Cucumber mosaic virus genomic RNA, segment: 3, complete sequence, isolate: NID045J	263	95.057	100	1.04e-111	407
d829fcdd-f365-4f93-b10d-64af87fd71a0	12305	Cucumber mosaic virus genomic RNA, segment: 3, complete sequence, isolate: NID045J	206	92.718	100	2.94e-76	289
4b9927ad-12a0-4803-b7a7-f97e5d381f5d	12305	Cucumber mosaic virus genomic RNA, segment: 3, complete sequence, isolate: NID045J	285	97.895	98	1.14e-136	490
f10bc359-28bd-4eb6-8a2f-eb7d2b875848	12305	Cucumber mosaic virus genomic RNA, segment: 3, complete sequence, isolate: NID045J	276	92.029	100	3.09e-102	375
01491daf-a331-469d-8572-807e6898594a	12305	Cucumber mosaic virus genomic RNA, segment: 3, complete sequence, isolate: NID045J	254	88.583	91	8.86e-78	294
6cc29bd7-a500-426d-92ea-b9c0868735a0	12305	Cucumber mosaic virus genomic RNA, segment: 3, complete sequence, isolate: NID045J	273	93.773	100	2.28e-108	396
92218edd-e554-40fb-93ca-67f7e1cf6166	12305	Cucumber mosaic virus genomic RNA, segment: 3, complete sequence, isolate: NID045J	256	97.266	100	6.07e-119	431
ee400fea-0d32-4437-9ebf-49431f68ed3d	12305	Cucumber mosaic virus genomic RNA, segment: 3, complete sequence, isolate: NID045J	273	93.407	100	8.31e-108	394
74547622-2ba7-4bbb-ab04-5083417ba019	12305	Cucumber mosaic virus genomic RNA, segment: 3, complete sequence, isolate: NID045J	200	96.5	99	1.73e-88	329
cd19fa39-42e4-4602-a94c-40921afab792	12305	Cucumber mosaic virus genomic RNA, segment: 3, complete sequence, isolate: NID045J	195	89.231	98	4.84e-59	231
ac3a96d1-29b5-453e-aaba-fceb8ba5fe88	12305	Cucumber mosaic virus genomic RNA, segment: 3, complete sequence, isolate: NID045J	266	95.865	99	3.77e-116	422
48ee49df-638d-4a9b-9913-e55f6a0326a8	12305	Cucumber mosaic virus genomic RNA, segment: 3, complete sequence, isolate: NID045J	202	95.05	99	4.87e-84	315
4c8d0e1b-4790-492a-b134-aa552282bb00	12305	Cucumber mosaic virus genomic RNA, segment: 3, complete sequence, isolate: NID045J	210	85.714	92	3.45e-51	206
07b56289-d7de-442a-adc7-db99e78d78d8	12305	Cucumber mosaic virus genomic RNA, segment: 3, complete sequence, isolate: NID045J	274	93.431	100	2.33e-108	396
9f30bc7f-c6b1-4976-9648-10c0b963f0ea	12305	Cucumber mosaic virus genomic RNA, segment: 3, complete sequence, isolate: NID045J	188	97.872	94	8.1e-87	324
110f5717-d464-4e3f-afc0-5a5c856dad9e	12305	Cucumber mosaic virus genomic RNA, segment: 3, complete sequence, isolate: NID045J	266	93.233	100	7.98e-103	377
35597e11-8805-447b-b58e-61eb35eb1f01	12305	Cucumber mosaic virus genomic RNA, segment: 3, complete sequence, isolate: NID045J	295	95.593	100	1.51e-130	470
eea54250-35af-4435-8289-e9ae97d4cc70	12305	Cucumber mosaic virus genomic RNA, segment: 3, complete sequence, isolate: NID045J	205	97.561	99	4.94e-94	348
9aaa61ba-4019-462e-bf15-d522d646a2a7	12305	Cucumber mosaic virus genomic RNA, segment: 3, complete sequence, isolate: NID045J	274	95.62	97	6.77e-119	431
be1fb3c3-dd09-42b3-b4ba-b8f8faadd73b	12305	Cucumber mosaic virus genomic RNA, segment: 3, complete sequence, isolate: NID045J	273	96.703	100	1.79e-124	449
8696b87f-2b41-4552-b4b7-0a7bac793a30	12305	Cucumber mosaic virus genomic RNA, segment: 3, complete sequence, isolate: NID045J	272	95.588	99	8.41e-118	427
b4bffdec-9b94-4142-b6e1-52d18a679e39	12305	Cucumber mosaic virus genomic RNA, segment: 3, complete sequence, isolate: NID045J	286	88.112	97	3.46e-87	326
e7b744a9-ef80-4727-ba44-cc5d1ba0084c	12305	Cucumber mosaic virus genomic RNA, segment: 3, complete sequence, isolate: NID045J	212	94.811	100	8.47e-87	324
138b78e1-d4c5-4ccc-98c5-827e440109f3	12305	Cucumber mosaic virus genomic RNA, segment: 3, complete sequence, isolate: NID045J	199	96.985	100	4.73e-89	331
416e32e7-7688-4016-920b-cf74cc891f6f	12305	Cucumber mosaic virus genomic RNA, segment: 3, complete sequence, isolate: NID045J	278	91.727	100	1.14e-101	374
f3ffc900-d148-488d-a951-881486d09815	12305	Cucumber mosaic virus genomic RNA, segment: 3, complete sequence, isolate: NID045J	211	94.787	96	1.14e-85	320
0104eb38-2b06-44a4-ad97-1153715037f2	12305	Cucumber mosaic virus genomic RNA, segment: 3, complete sequence, isolate: NID045J	248	89.919	98	8.06e-83	311
f2a8b712-0089-4690-8538-97e5e350e2c3	12305	Cucumber mosaic virus genomic RNA, segment: 3, complete sequence, isolate: NID045J	265	95.849	99	3.73e-116	422
a6ec2c18-ea99-4f3f-a388-1b3049568353	12305	Cucumber mosaic virus genomic RNA, segment: 3, complete sequence, isolate: NID045J	276	95.29	99	1.84e-119	433
6675c9e9-31ee-46fe-8639-47f4d5294978	12305	Cucumber mosaic virus genomic RNA, segment: 3, complete sequence, isolate: NID045J	269	96.283	98	5.07e-120	435
d044ade4-a491-4179-bb99-67f6d0a5c377	12305	Cucumber mosaic virus genomic RNA, segment: 3, complete sequence, isolate: NND454J	206	93.204	98	1.82e-78	296
0cc04f13-a66b-4b43-8049-6ad5c2860d50	12305	Cucumber mosaic virus genomic RNA, segment: 3, complete sequence, isolate: NND454J	217	93.548	100	1.13e-85	320
a3061c02-533d-43f6-9652-706b64518d18	12305	Cucumber mosaic virus genomic RNA, segment: 3, complete sequence, isolate: OGI12J3	260	96.154	99	1.35e-115	420
fc62995d-00a3-44e6-87fc-73ba06471ba5	12305	Cucumber mosaic virus genomic RNA, segment: 3, complete sequence, isolate: TUR4	712	97.191	99	0	1194
94dabde1-ec72-4a41-acd5-06df921ede51	12305	Cucumber mosaic virus genomic RNA, segment: 3, complete sequence, isolate: TUR4	818	96.21	99	0	1328
4d60434e-434b-48c7-be7d-a7ccd82df9b8	12305	Cucumber mosaic virus genomic RNA, segment: 3, complete sequence, isolate: TUR4	834	89.089	100	0	987
e39d12a6-b807-4635-be24-95259e028af2	12305	Cucumber mosaic virus genomic RNA, segment: 3, complete sequence, isolate: TUR4	441	95.918	99	0	702
6701dadb-abbe-4427-869c-40f1706b4672	12305	Cucumber mosaic virus genomic RNA, segment: 3, complete sequence, isolate: TUR4	499	96.994	100	0	835
e5638f11-5c06-4c3b-970f-79b3f27f657b	12305	Cucumber mosaic virus genomic RNA, segment: 3, complete sequence, isolate: TUR4	1249	96.397	99	0	2030
0ca2803d-5989-4fb0-9df1-f8cef73e5d9a	12305	Cucumber mosaic virus genomic RNA, segment: 3, complete sequence, isolate: TUR4	399	96.992	99	0	664
06097e89-dc14-48ab-9989-c950d4494978	12305	Cucumber mosaic virus genomic RNA, segment: 3, complete sequence, isolate: TUR4	925	94.378	99	0	1391
5610b9d0-d86f-4778-b791-c5a502ea9e95	12305	Cucumber mosaic virus genomic RNA, segment: 3, complete sequence, isolate: TUR4	798	95.614	99	0	1264
6bbd7cb3-f800-4362-bfd8-8f683cccbbc5	12305	Cucumber mosaic virus genomic RNA, segment: 3, complete sequence, isolate: TUR4	1468	94.278	99	0	2202
bdd2cc41-6fc8-4ef2-b2a7-864dcb626400	12305	Cucumber mosaic virus genomic RNA, segment: 3, complete sequence, isolate: TUR4	1202	95.923	99	0	1919
0f1d239e-5c7a-4143-93f7-8f497604589e	12305	Cucumber mosaic virus genomic RNA, segment: 3, complete sequence, isolate: TUR4	714	94.118	99	0	1059
6325c88d-38ec-4967-a496-bd3e61276a29	12305	Cucumber mosaic virus genomic RNA, segment: 3, complete sequence, isolate: TUR4	906	92.605	99	0	1260
4b5c77c5-3a6e-4533-af18-6460d02fc0e4	12305	Cucumber mosaic virus genomic RNA, segment: 3, complete sequence, isolate: TUR4	1317	93.47	99	0	1910
270cc19b-8a62-48b2-b1a5-6280befea5dd	12305	Cucumber mosaic virus genomic RNA, segment: 3, complete sequence, isolate: TUR4	1298	90.293	99	0	1639
cf3a46a3-d301-4d7f-bfd4-a376128e3aa6	12305	Cucumber mosaic virus genomic RNA, segment: 3, complete sequence, isolate: TUR4	908	96.586	99	0	1487
025529fa-20d1-463e-a419-b502ba048ba6	12305	Cucumber mosaic virus genomic RNA, segment: 3, complete sequence, isolate: TUR4	1344	93.155	100	0	1917
7e1dbe45-14c7-4d98-9123-379177b6282c	12305	Cucumber mosaic virus genomic RNA, segment: 3, complete sequence, isolate: TUR4	582	94.502	99	0	876
2d455ace-93fe-4a2f-b52c-bf6a4c25e3fb	12305	Cucumber mosaic virus genomic RNA, segment: 3, complete sequence, isolate: TUR4	755	96.954	99	0	1253
d05bda8e-2d2e-4536-af9c-4a775a5f6c6d	12305	Cucumber mosaic virus genomic RNA, segment: 3, complete sequence, isolate: TUR4	1376	93.314	98	0	1988
43f9bf54-c659-430e-aa12-c42a45be5923	12305	Cucumber mosaic virus genomic RNA, segment: 3, complete sequence, isolate: TUR4	605	95.372	99	0	948
89ef3032-5f26-4629-a1bc-74516ba3118b	12305	Cucumber mosaic virus genomic RNA, segment: 3, complete sequence, isolate: TUR4	1541	95.457	99	0	2420
11bf370a-9795-415b-9386-8a814be3a4b7	12305	Cucumber mosaic virus genomic RNA, segment: 3, complete sequence, isolate: TUR4	1134	93.739	99	0	1659
a7aaa1a5-287a-4a07-a2e2-7e1282a5ca5c	12305	Cucumber mosaic virus genomic RNA, segment: 3, complete sequence, isolate: TUR4	881	96.708	100	0	1448
9a0b1e30-14b7-408f-a0e6-431281cabcc5	12305	Cucumber mosaic virus genomic RNA, segment: 3, complete sequence, isolate: TUR4	1324	95.091	99	0	2060
0ed74535-b15b-4f3b-9a1b-b3054306af82	12305	Cucumber mosaic virus genomic RNA, segment: 3, complete sequence, isolate: TUR4	1262	96.276	99	0	2043
4a1b1e5d-410a-4943-bf3b-e2e44227f2f7	12305	Cucumber mosaic virus genomic RNA, segment: 3, complete sequence, isolate: TUR4	1029	97.473	99	0	1740
2667b707-575e-446e-8edb-f9339d4cb2c7	12305	Cucumber mosaic virus genomic RNA, segment: 3, complete sequence, isolate: TUR4	717	96.234	99	0	1157
669e2c25-7eec-455c-860d-19a6ad77881d	12305	Cucumber mosaic virus genomic RNA, segment: 3, complete sequence, isolate: TUR4	354	96.328	99	1.06e-162	577
5d793357-feef-48c0-a5a4-79e40f39de78	12305	Cucumber mosaic virus genomic RNA, segment: 3, complete sequence, isolate: TUR4	941	90.755	100	0	1218
c2026142-e214-4f59-be28-495372a3f34b	12305	Cucumber mosaic virus genomic RNA, segment: 3, complete sequence, isolate: TUR4	1090	97.064	99	0	1816
00103feb-41c2-41c5-b166-cca3256d71b9	12305	Cucumber mosaic virus genomic RNA, segment: 3, complete sequence, isolate: TUR4	886	97.404	99	0	1504
afad7e09-923d-421e-b8ea-b32d261f4721	12305	Cucumber mosaic virus genomic RNA, segment: 3, complete sequence, isolate: TUR4	1300	95.154	99	0	2019
26dcfeda-9978-481c-be09-f6f34cdf4a31	12305	Cucumber mosaic virus genomic RNA, segment: 3, complete sequence, isolate: TUR4	748	92.112	99	0	1024
63bbed2a-b254-4c97-bae3-337032f6c40c	12305	Cucumber mosaic virus genomic RNA, segment: 3, complete sequence, isolate: TUR4	546	93.59	99	0	798
a6803864-9edf-4df2-8fa2-e174b62fe0a7	12305	Cucumber mosaic virus genomic RNA, segment: 3, complete sequence, isolate: TUR4	751	92.81	100	0	1061
8882420c-aec7-45f3-ba27-df02048f68e7	12305	Cucumber mosaic virus genomic RNA, segment: 3, complete sequence, isolate: TUR4	1093	95.883	99	0	1746
9610e8b5-763c-4c04-9ae1-b4620b5e5414	12305	Cucumber mosaic virus genomic RNA, segment: 3, complete sequence, isolate: TUR4	836	94.976	99	0	1291
87b8064e-af95-4a5e-a192-ef048abc23fe	12305	Cucumber mosaic virus genomic RNA, segment: 3, complete sequence, isolate: TUR4	1491	90.946	99	0	1943
0c4b9f45-cce7-4453-93de-d1943ee528a3	12305	Cucumber mosaic virus genomic RNA, segment: 3, complete sequence, isolate: TUR4	838	94.869	99	0	1286
5099c70c-9d1f-4784-9e2a-906fc22a6f08	12305	Cucumber mosaic virus genomic RNA, segment: 3, complete sequence, isolate: TUR4	540	96.667	100	0	889
b4218063-13f0-413d-9595-c524c9215313	12305	Cucumber mosaic virus genomic RNA, segment: 3, complete sequence, isolate: TUR4	1304	95.169	99	0	2028
56041311-dd97-458e-9904-4efe363fc983	12305	Cucumber mosaic virus genomic RNA, segment: 3, complete sequence, isolate: TUR4	825	96.242	99	0	1338
4ad88932-7e29-4a0d-9fdf-19dc0fcef43c	12305	Cucumber mosaic virus genomic RNA, segment: 3, complete sequence, isolate: TUR4	821	94.641	100	0	1251
7d26f877-b954-47c8-9c93-e86891ca6812	12305	Cucumber mosaic virus genomic RNA, segment: 3, complete sequence, isolate: TUR4	984	96.037	99	0	1583
f357158d-7b10-4594-89c2-f1495851b2ea	12305	Cucumber mosaic virus genomic RNA, segment: 3, complete sequence, isolate: TUR4	1302	95.161	99	0	2019
8e92091d-50af-4c62-b96d-5a53805d5971	12305	Cucumber mosaic virus genomic RNA, segment: 3, complete sequence, isolate: TUR4	458	93.45	99	0	664
91bd21b1-6465-4a44-b0fc-b02f419a000f	12305	Cucumber mosaic virus genomic RNA, segment: 3, complete sequence, isolate: TUR4	1184	97.044	99	0	1977
a0ff4822-239c-40c1-8f69-ab5d5c57243a	12305	Cucumber mosaic virus genomic RNA, segment: 3, complete sequence, isolate: TUR4	909	94.609	99	0	1380
d19b9032-58f4-4bcf-9d55-a415533fe88b	12305	Cucumber mosaic virus genomic RNA, segment: 3, complete sequence, isolate: TUR4	893	95.969	99	0	1432
1943f7dd-f43f-49cf-92dc-9c5c5da5945c	12305	Cucumber mosaic virus genomic RNA, segment: 3, complete sequence, isolate: TUR4	388	95.876	98	6.88e-175	617
a5f57a03-b58f-4a84-81ae-c3c1fd6ed232	12305	Cucumber mosaic virus genomic RNA, segment: 3, complete sequence, isolate: TUR4	1164	93.471	100	0	1688
046179a4-47bf-44e4-8bf2-5d6d620f17af	12305	Cucumber mosaic virus genomic RNA, segment: 3, complete sequence, isolate: TUR4	1480	93.378	99	0	2122
2a7c0c3d-9ebd-4cd9-aae2-7638e13c8090	12305	Cucumber mosaic virus genomic RNA, segment: 3, complete sequence, isolate: TUR4	1200	97.083	100	0	1995
0c56223f-40ac-4177-a728-6f5a9edb9c27	12305	Cucumber mosaic virus genomic RNA, segment: 3, complete sequence, isolate: TUR4	990	93.737	99	0	1445
7615d89e-c171-446b-8127-2d6a936b48d5	12305	Cucumber mosaic virus genomic RNA, segment: 3, complete sequence, isolate: TUR4	967	92.141	99	0	1325
46b1bea2-79ce-4cf9-a520-d106adaf29e6	12305	Cucumber mosaic virus genomic RNA, segment: 3, complete sequence, isolate: TUR4	676	97.929	99	0	1166
6ffd5f78-b237-4e86-bb10-b102332e7501	12305	Cucumber mosaic virus genomic RNA, segment: 3, complete sequence, isolate: TUR4	1157	90.925	99	0	1496
14164689-9341-4153-bb74-372c19a0c5b4	12305	Cucumber mosaic virus genomic RNA, segment: 3, complete sequence, isolate: TUR4	1057	94.986	99	0	1629
d37bf433-3d7a-4c60-b08f-96bbced0e7a5	12305	Cucumber mosaic virus genomic RNA, segment: 3, complete sequence, isolate: TUR4	1004	91.036	99	0	1308
b50334d8-a489-490b-a32c-50067d10e34b	12305	Cucumber mosaic virus genomic RNA, segment: 3, complete sequence, isolate: TUR4	1213	93.322	100	0	1748
77154815-de28-453d-899b-f288c9210ebd	12305	Cucumber mosaic virus genomic RNA, segment: 3, complete sequence, isolate: TUR4	1262	93.344	99	0	1818
a510d5b1-a2a2-4357-a60f-c35d0348db45	12305	Cucumber mosaic virus genomic RNA, segment: 3, complete sequence, isolate: TUR4	1068	95.037	99	0	1650
c03cacde-7435-44cd-9770-4684dcfadcb0	12305	Cucumber mosaic virus genomic RNA, segment: 3, complete sequence, isolate: TUR4	471	97.665	100	0	802
4bd11778-bc6b-4efd-add4-921d5248f218	12305	Cucumber mosaic virus genomic RNA, segment: 3, complete sequence, isolate: TUR4	1482	91.498	99	0	1969
abcfabec-ff30-48a3-88a3-c29677f31256	12305	Cucumber mosaic virus genomic RNA, segment: 3, complete sequence, isolate: TUR4	445	94.382	99	0	671
41c1cab1-c1a0-4c90-8ed2-f9a956b9efac	12305	Cucumber mosaic virus genomic RNA, segment: 3, complete sequence, isolate: TUR4	1293	98.067	99	0	2237
b22011d7-1d58-4acc-b684-8d1ffd64e3d6	12305	Cucumber mosaic virus genomic RNA, segment: 3, complete sequence, isolate: TUR4	566	96.82	100	0	937
5bb5b4a0-5dbc-469c-a870-4a8ec42b2b51	12305	Cucumber mosaic virus genomic RNA, segment: 3, complete sequence, isolate: TUR4	1611	94.6	99	0	2446
d364e2dd-9444-4cf4-8ae2-b6bd3b76e2c2	12305	Cucumber mosaic virus genomic RNA, segment: 3, complete sequence, isolate: TUR4	1340	87.91	99	0	1485
e2a4350b-10f0-4af8-a4cb-d3c7c2798e92	12305	Cucumber mosaic virus genomic RNA, segment: 3, complete sequence, isolate: TUR4	1398	96.423	100	0	2278
cb695b48-a42d-4bb0-999a-2773f0964c7c	12305	Cucumber mosaic virus genomic RNA, segment: 3, complete sequence, isolate: TUR4	798	97.744	99	0	1365
c4d85a41-0fcf-4bb4-aa7c-c018bfad2623	12305	Cucumber mosaic virus genomic RNA, segment: 3, complete sequence, isolate: TUR4	439	95.216	99	0	686
890cfa87-41d6-4f3f-81f9-599ded7ca139	12305	Cucumber mosaic virus genomic RNA, segment: 3, complete sequence, isolate: TUR4	1323	88.738	99	0	1550
16ed2b8f-129b-4682-a430-c30d08688028	12305	Cucumber mosaic virus genomic RNA, segment: 3, complete sequence, isolate: TUR4	820	97.073	100	0	1371
6bcfd52c-1346-4339-bc6e-31db64d0be9d	12305	Cucumber mosaic virus genomic RNA, segment: 3, complete sequence, isolate: TUR4	1171	97.694	99	0	1997
edf0282b-2194-404b-9d3f-c95f5f1c4a3a	12305	Cucumber mosaic virus genomic RNA, segment: 3, complete sequence, isolate: TUR4	437	88.101	99	8.04e-140	501
89fa3e58-8d6f-4b0e-9578-d727057781d8	12305	Cucumber mosaic virus genomic RNA, segment: 3, complete sequence, isolate: TUR4	1409	95.671	99	0	2226
b4fe0e57-44c5-4e70-b9b4-5bfd54e21b0c	12305	Cucumber mosaic virus genomic RNA, segment: 3, complete sequence, isolate: TUR4	1026	96.589	99	0	1681
1b2ea171-3ca5-4d44-84e3-84c33794bf2b	12305	Cucumber mosaic virus genomic RNA, segment: 3, complete sequence, isolate: TUR4	1259	95.711	99	0	2001
f347f8b8-02f1-4590-8f1e-972f18109580	12305	Cucumber mosaic virus genomic RNA, segment: 3, complete sequence, isolate: TUR4	884	95.814	99	0	1408
725049b9-75c8-4deb-a02f-09281071c8c3	12305	Cucumber mosaic virus genomic RNA, segment: 3, complete sequence, isolate: TUR4	1062	96.704	100	0	1748
34cd97b0-40ba-46cb-9cc6-0a90a90a0aa1	12305	Cucumber mosaic virus genomic RNA, segment: 3, complete sequence, isolate: TUR4	1212	91.832	99	0	1646
577cc639-ebc8-4d5b-9501-1cd998e59132	12305	Cucumber mosaic virus genomic RNA, segment: 3, complete sequence, isolate: TUR4	555	96.396	99	0	904
af7a1f75-f077-406d-a6d9-18453cada07f	12305	Cucumber mosaic virus genomic RNA, segment: 3, complete sequence, isolate: TUR4	514	93.774	99	0	756
edc2b444-87bd-410a-b8fc-56a8df213243	12305	Cucumber mosaic virus genomic RNA, segment: 3, complete sequence, isolate: TUR4	904	93.031	99	0	1288
2d81ab7c-3166-4190-bdc4-a69a9fe1cc8b	12305	Cucumber mosaic virus genomic RNA, segment: 3, complete sequence, isolate: TUR4	702	87.037	100	0	743
5c19a747-0b7f-4de3-ac1b-adc06a2076a5	12305	Cucumber mosaic virus genomic RNA, segment: 3, complete sequence, isolate: TUR4	1055	97.156	99	0	1766
493f03fb-91c7-44ae-b432-05a062efe93c	12305	Cucumber mosaic virus genomic RNA, segment: 3, complete sequence, isolate: TUR4	1148	97.997	99	0	1984
81708a7b-3afa-4066-8163-7e48645b8141	12305	Cucumber mosaic virus genomic RNA, segment: 3, complete sequence, isolate: TUR4	912	94.518	99	0	1375
04705ac8-690a-4a8c-baf9-832946234b3d	12305	Cucumber mosaic virus genomic RNA, segment: 3, complete sequence, isolate: TUR4	477	97.484	99	0	806
fae45750-a6ca-4451-a459-e6cc711e2e78	12305	Cucumber mosaic virus genomic RNA, segment: 3, complete sequence, isolate: TUR4	1228	94.463	99	0	1855
7dfc5aa9-b546-4dca-91b6-6eba8a52ace8	12305	Cucumber mosaic virus genomic RNA, segment: 3, complete sequence, isolate: TUR4	953	97.167	99	0	1594
d3415a99-eab7-4198-8c53-1a489f38ea4b	12305	Cucumber mosaic virus genomic RNA, segment: 3, complete sequence, isolate: TUR4	1454	95.53	99	0	2292
8f7c1c3e-b07e-4c43-8281-ddf5de55a811	12305	Cucumber mosaic virus genomic RNA, segment: 3, complete sequence, isolate: TUR4	960	90.104	99	0	1201
4f1e9038-8696-4454-a367-23ef9c2b6a91	12305	Cucumber mosaic virus genomic RNA, segment: 3, complete sequence, isolate: TUR4	869	91.139	99	0	1136
ff1147ad-096b-4648-824c-e2707b93cc06	12305	Cucumber mosaic virus genomic RNA, segment: 3, complete sequence, isolate: TUR4	1392	96.049	99	0	2241
2c3f9aec-9903-4c3f-9ec8-6a720fac02f2	12305	Cucumber mosaic virus genomic RNA, segment: 3, complete sequence, isolate: TUR4	610	97.705	100	0	1042
13aadc59-c33e-476a-a28f-8557951a3196	12305	Cucumber mosaic virus genomic RNA, segment: 3, complete sequence, isolate: TUR4	485	96.289	99	0	785
c3af28af-b1c8-4f80-a21d-abb6bd315019	12305	Cucumber mosaic virus genomic RNA, segment: 3, complete sequence, isolate: TUR4	1392	94.037	99	0	2071
655f7623-8675-4f73-8954-a7d785fe8dba	12305	Cucumber mosaic virus genomic RNA, segment: 3, complete sequence, isolate: TUR4	689	86.647	99	0	706
efa7eee1-988b-4bec-b179-43db5f41b3e9	12305	Cucumber mosaic virus genomic RNA, segment: 3, complete sequence, isolate: TUR4	1164	95.189	100	0	1805
ff94927a-c4e3-4541-9dc6-605e9afd82a4	12305	Cucumber mosaic virus genomic RNA, segment: 3, complete sequence, isolate: TUR4	1020	88.137	84	0	1134
a0f634ee-cd5f-4368-9125-3d9ba1b094ce	12305	Cucumber mosaic virus genomic RNA, segment: 3, complete sequence, isolate: TUR4	926	91.577	99	0	1232
e1008ae0-43a6-4480-9a03-edcc6b216337	12305	Cucumber mosaic virus genomic RNA, segment: 3, complete sequence, isolate: TUR4	1199	94.912	99	0	1842
ff73f66c-eced-49ee-a152-70fde8998ab3	12305	Cucumber mosaic virus genomic RNA, segment: 3, complete sequence, isolate: TUR4	960	92.917	99	0	1363
99818cae-13f8-4c6b-8fa5-af4decc7dc1f	12305	Cucumber mosaic virus genomic RNA, segment: 3, complete sequence, isolate: TUR4	681	94.567	99	0	1035
9c84a4d4-03a4-4eb3-90e3-e3339a5e2463	12305	Cucumber mosaic virus genomic RNA, segment: 3, complete sequence, isolate: TUR4	992	94.758	99	0	1509
b2a85107-be80-4b7f-8904-eaab32708339	12305	Cucumber mosaic virus genomic RNA, segment: 3, complete sequence, isolate: TUR4	807	93.804	98	0	1190
10482565-ea23-431f-85c0-de273f808ebf	12305	Cucumber mosaic virus genomic RNA, segment: 3, complete sequence, isolate: TUR4	1077	97.029	100	0	1794
967c2e51-08b8-4c43-8eb4-2826534d3bb5	12305	Cucumber mosaic virus genomic RNA, segment: 3, complete sequence, isolate: TUR4	1214	92.504	99	0	1688
97383e7c-4195-43f6-a69b-d6ecbceff1c7	12305	Cucumber mosaic virus genomic RNA, segment: 3, complete sequence, isolate: TUR4	780	93.205	99	0	1123
38b9b604-fcf8-4972-bb91-23f74274c8e0	12305	Cucumber mosaic virus genomic RNA, segment: 3, complete sequence, isolate: TUR4	1346	88.336	99	0	1544
40659530-ad44-4c46-a854-e8b649fc976c	12305	Cucumber mosaic virus genomic RNA, segment: 3, complete sequence, isolate: TUR4	605	97.355	99	0	1018
b85dde18-1c41-4cd2-b06b-66d89fca7fe2	12305	Cucumber mosaic virus genomic RNA, segment: 3, complete sequence, isolate: TUR4	1191	92.695	99	0	1677
d59d50c4-2e16-49a9-8634-500deccc7487	12305	Cucumber mosaic virus genomic RNA, segment: 3, complete sequence, isolate: TUR4	484	97.521	100	0	824
ea35d8c1-88f5-4d29-8d79-4c29cbfa5957	12305	Cucumber mosaic virus genomic RNA, segment: 3, complete sequence, isolate: TUR4	1300	93.385	99	0	1875
453393a8-d22b-4aca-b18e-3c21f5b400b1	12305	Cucumber mosaic virus genomic RNA, segment: 3, complete sequence, isolate: TUR4	512	97.852	99	0	881
94802286-997a-41c1-9ed8-0b862836303d	12305	Cucumber mosaic virus genomic RNA, segment: 3, complete sequence, isolate: TUR4	1119	94.906	99	0	1718
183f8ce2-b3fb-4de3-9019-e215fb5ef08c	12305	Cucumber mosaic virus genomic RNA, segment: 3, complete sequence, isolate: TUR4	935	88.663	99	0	1086
be85efdc-fae0-4d12-bd9d-e53935b9eb05	12305	Cucumber mosaic virus genomic RNA, segment: 3, complete sequence, isolate: TUR4	739	94.723	99	0	1131
d81ec90b-b3fa-48b9-aef1-6b8ddcf5d230	12305	Cucumber mosaic virus genomic RNA, segment: 3, complete sequence, isolate: TUR4	1322	96.672	99	0	2180
8fedcbbc-0079-47f1-b531-c0059cb7e51b	12305	Cucumber mosaic virus genomic RNA, segment: 3, complete sequence, isolate: TUR4	1268	95.741	99	0	2017
af30eded-e307-41b7-b786-b2b85d00dc55	12305	Cucumber mosaic virus genomic RNA, segment: 3, complete sequence, isolate: TUR4	576	96.181	99	0	933
ce39153d-159e-4287-8527-fc37912d6643	12305	Cucumber mosaic virus genomic RNA, segment: 3, complete sequence, isolate: TUR4	799	94.368	99	0	1199
75a60b2f-9f97-4c91-b32a-630dbd36951b	12305	Cucumber mosaic virus genomic RNA, segment: 3, complete sequence, isolate: TUR4	1153	95.577	99	0	1827
b9310600-2fb1-4d4e-a1b9-6b41b880454f	12305	Cucumber mosaic virus genomic RNA, segment: 3, complete sequence, isolate: TUR4	1009	94.747	99	0	1541
fb6f8565-db1e-4fde-a79c-e1638de1ffa3	12305	Cucumber mosaic virus genomic RNA, segment: 3, complete sequence, isolate: TUR4	489	96.115	99	0	787
9539c6eb-cb26-44f6-b9d7-9a5758d81915	12305	Cucumber mosaic virus genomic RNA, segment: 3, complete sequence, isolate: TUR4	842	91.093	100	0	1094
5d5395d0-0d2d-4009-88e6-27535fe0dd37	12305	Cucumber mosaic virus genomic RNA, segment: 3, complete sequence, isolate: TUR4	386	95.596	99	4.03e-172	608
3fc92a09-edba-4c0c-afb8-c144cba96744	12305	Cucumber mosaic virus genomic RNA, segment: 3, complete sequence, isolate: TUR4	1187	95.451	99	0	1860
3bae328e-44f0-4af1-af74-2e331b0bedd8	12305	Cucumber mosaic virus genomic RNA, segment: 3, complete sequence, isolate: TUR4	725	95.586	99	0	1144
a8544331-c45e-4d51-8246-b61cb06317f3	12305	Cucumber mosaic virus genomic RNA, segment: 3, complete sequence, isolate: TUR4	441	92.744	99	4.68e-177	625
d5e808e8-10de-482a-8c1d-408762487d37	12305	Cucumber mosaic virus genomic RNA, segment: 3, complete sequence, isolate: TUR4	366	98.634	99	0	645
b10454c7-3a32-4b55-a485-1fc5001de897	12305	Cucumber mosaic virus genomic RNA, segment: 3, complete sequence, isolate: TUR4	1551	97.614	99	0	2645
66e4b8fe-6239-4128-8e31-fadb844168d2	12305	Cucumber mosaic virus genomic RNA, segment: 3, complete sequence, isolate: TUR4	973	96.095	100	0	1565
6dbeba7a-2d28-41bf-8ecb-233810f64268	12305	Cucumber mosaic virus genomic RNA, segment: 3, complete sequence, isolate: TUR4	1144	96.941	99	0	1903
133c2e1c-bb41-4778-b60e-04809f54e7e4	12305	Cucumber mosaic virus genomic RNA, segment: 3, complete sequence, isolate: TUR4	1221	95.25	99	0	1901
fc26e8dd-d401-4265-a8f7-861e711ebd78	12305	Cucumber mosaic virus genomic RNA, segment: 3, complete sequence, isolate: TUR4	1231	95.126	82	0	1908
56ce4142-2f2b-46f4-87bc-bf425eb72863	12305	Cucumber mosaic virus genomic RNA, segment: 3, complete sequence, isolate: TUR4	778	96.272	99	0	1256
6d171ec2-8df6-4bc3-a775-2a1e6a221647	12305	Cucumber mosaic virus genomic RNA, segment: 3, complete sequence, isolate: TUR4	553	89.873	100	0	688
a573e440-86c0-4af8-a211-9ee127a44597	12305	Cucumber mosaic virus genomic RNA, segment: 3, complete sequence, isolate: TUR4	1554	89.254	99	0	1866
6cc2c883-8d03-4a89-8dec-03d6866a8c8d	12305	Cucumber mosaic virus genomic RNA, segment: 3, complete sequence, isolate: TUR4	1198	90.902	99	0	1539
8b4c3243-60d4-4af4-9e3e-63f58d4896d0	12305	Cucumber mosaic virus genomic RNA, segment: 3, complete sequence, isolate: TUR4	1112	95.594	99	0	1759
922153fd-42fd-45a6-b6d6-e87449674f1b	12305	Cucumber mosaic virus genomic RNA, segment: 3, complete sequence, isolate: TUR4	1489	91.404	99	0	1965
5516c592-2fbc-46f4-9975-17ea68009dc6	12305	Cucumber mosaic virus genomic RNA, segment: 3, complete sequence, isolate: TUR4	1021	96.376	99	0	1655
f4bfdf55-f9f4-49a2-a9f7-187d4e8fa308	12305	Cucumber mosaic virus genomic RNA, segment: 3, complete sequence, isolate: TUR4	885	96.271	99	0	1432
ea9323a4-831e-41a6-9504-f27ff0b91e1f	12305	Cucumber mosaic virus genomic RNA, segment: 3, complete sequence, isolate: TUR4	1146	93.717	99	0	1683
72d4e0a6-04be-430f-9942-340f4a08a2f8	12305	Cucumber mosaic virus genomic RNA, segment: 3, complete sequence, isolate: TUR4	909	97.91	99	0	1561
8226e5ae-b775-4692-9dba-a9f44e09b011	12305	Cucumber mosaic virus genomic RNA, segment: 3, complete sequence, isolate: TUR4	741	96.086	99	0	1194
4f58920e-65fd-46df-921a-6ec7bd7e91a3	12305	Cucumber mosaic virus genomic RNA, segment: 3, complete sequence, isolate: TUR4	1031	94.568	99	0	1568
d9b95d88-e657-4f7b-bec3-85609871a5dd	12305	Cucumber mosaic virus genomic RNA, segment: 3, complete sequence, isolate: TUR4	462	94.805	99	0	708
f1096fcf-d1dd-4f49-ba24-8289a8a0d3b4	12305	Cucumber mosaic virus genomic RNA, segment: 3, complete sequence, isolate: TUR4	473	97.463	100	0	802
a56e80c7-970e-40bc-b928-019af75975e0	12305	Cucumber mosaic virus genomic RNA, segment: 3, complete sequence, isolate: TUR4	1244	97.428	99	0	2102
94e086fd-440a-4468-80ca-86d0687f31cd	12305	Cucumber mosaic virus genomic RNA, segment: 3, complete sequence, isolate: TUR4	1018	96.365	99	0	1653
a54dd2af-3d1b-4712-bbd2-4eab332947d8	12305	Cucumber mosaic virus genomic RNA, segment: 3, complete sequence, isolate: TUR4	1272	97.563	100	0	2163
3b07c5bd-a718-45ee-a3b5-18970d696086	12305	Cucumber mosaic virus genomic RNA, segment: 3, complete sequence, isolate: TUR4	1035	95.169	99	0	1600
549ec7f6-55f1-4a86-b71b-7df9d5c52015	12305	Cucumber mosaic virus genomic RNA, segment: 3, complete sequence, isolate: TUR4	954	97.589	100	0	1620
a02d64df-6a82-4d92-8b0c-417f1a0141de	12305	Cucumber mosaic virus genomic RNA, segment: 3, complete sequence, isolate: TUR4	781	92.83	100	0	1099
d6e5cba7-f0e4-45e0-845a-5c2763d714c9	12305	Cucumber mosaic virus genomic RNA, segment: 3, complete sequence, isolate: TUR4	429	96.97	99	0	715
0745d298-bdf6-4210-8819-b70f1ece221a	12305	Cucumber mosaic virus genomic RNA, segment: 3, complete sequence, isolate: TUR4	1202	95.591	99	0	1899
1cd8e79f-22d4-4439-8246-3d17b7b50591	12305	Cucumber mosaic virus genomic RNA, segment: 3, complete sequence, isolate: TUR4	1014	95.957	99	0	1624
6a473c34-33bc-45ed-afbc-ccc25be9955e	12305	Cucumber mosaic virus genomic RNA, segment: 3, complete sequence, isolate: TUR4	1328	95.934	99	0	2130
5199f0d6-0cd5-4114-bab7-2dd6bfa7fd53	12305	Cucumber mosaic virus genomic RNA, segment: 3, complete sequence, isolate: TUR4	871	97.13	99	0	1458
0c6a10a1-75ed-4312-9d0f-0e2269a08dd5	12305	Cucumber mosaic virus genomic RNA, segment: 3, complete sequence, isolate: TUR4	1094	95.795	99	0	1742
df0a6330-8ec1-4791-9cec-5e946b4dc886	12305	Cucumber mosaic virus genomic RNA, segment: 3, complete sequence, isolate: TUR4	1351	93.93	99	0	2001
deebe461-dd36-40a6-b3b0-02183f5e25e8	12305	Cucumber mosaic virus genomic RNA, segment: 3, complete sequence, isolate: TUR4	572	95.629	100	0	902
9f412d9a-feed-4a6b-b887-0383d7f05e8e	12305	Cucumber mosaic virus genomic RNA, segment: 3, complete sequence, isolate: TUR4	1479	91.616	99	0	1978
d85b4096-94c8-44bf-b5b6-08b6d7dc88c0	12305	Cucumber mosaic virus genomic RNA, segment: 3, complete sequence, isolate: TUR4	628	96.497	99	0	1029
c8adc4c6-49f8-4f09-a556-67f57e3698d6	12305	Cucumber mosaic virus genomic RNA, segment: 3, complete sequence, isolate: TUR4	678	93.658	99	0	987
e34fc2c5-00e2-4ff8-80f6-107f6c9d4bee	12305	Cucumber mosaic virus genomic RNA, segment: 3, complete sequence, isolate: TUR4	872	96.789	99	0	1439
aa1e9b36-2d8f-4033-9d76-35d1c7bca7da	12305	Cucumber mosaic virus genomic RNA, segment: 3, complete sequence, isolate: TUR4	1180	97.288	99	0	1986
3d47dd49-9c59-4c46-a73e-a71391df64f0	12305	Cucumber mosaic virus genomic RNA, segment: 3, complete sequence, isolate: TUR4	1032	97.481	99	0	1749
23370371-ae2d-44fa-8fe2-03032ba7e782	12305	Cucumber mosaic virus genomic RNA, segment: 3, complete sequence, isolate: TUR4	1459	93.009	99	0	2069
87c65ee1-b520-46cc-9227-c3a759e2c7af	12305	Cucumber mosaic virus genomic RNA, segment: 3, complete sequence, isolate: TUR4	972	96.605	99	0	1596
ced8f5cd-a513-4a93-8fa4-afab395fa545	12305	Cucumber mosaic virus genomic RNA, segment: 3, complete sequence, isolate: TUR4	1396	96.848	99	0	2313
a6b8af3a-f66c-49aa-bcb6-96ddce19d6bf	12305	Cucumber mosaic virus genomic RNA, segment: 3, complete sequence, isolate: TUR4	514	97.665	99	0	876
b7b40bbd-c135-4d74-ba94-2bbeb82ce96c	12305	Cucumber mosaic virus genomic RNA, segment: 3, complete sequence, isolate: TUR4	549	93.989	99	0	811
3dc5f61f-7773-46a0-9107-16041f1dfda6	12305	Cucumber mosaic virus genomic RNA, segment: 3, complete sequence, isolate: TUR4	1002	96.208	99	0	1620
d5aa0f57-c15e-47c3-a702-ad0c3311ee96	12305	Cucumber mosaic virus genomic RNA, segment: 3, complete sequence, isolate: TUR4	1253	97.207	99	0	2102
2ff5f30f-a234-4a23-8cd6-dcf9e1250797	12305	Cucumber mosaic virus genomic RNA, segment: 3, complete sequence, isolate: TUR83	1172	97.014	100	0	1958
c98de9f5-78e3-439c-83c8-a8c52273c0ad	12305	Cucumber mosaic virus genomic RNA, segment: 3, complete sequence, isolate: TUR83	1088	88.419	99	0	1254
547b508b-934d-4dfa-8643-6bf0ed6b6cce	12305	Cucumber mosaic virus genomic RNA, segment: 3, complete sequence, isolate: TUR83	774	90.439	99	0	983
9609bab5-ec1d-4b76-96bd-6e2a36029e7d	12305	Cucumber mosaic virus genomic RNA, segment: 3, complete sequence, isolate: TUR83	822	91.484	99	0	1092
41754cdb-220c-4211-a004-ae785e4d4122	12305	Cucumber mosaic virus genomic RNA, segment: 3, complete sequence, isolate: TUR83	1203	94.68	99	0	1836
78c7dacb-9786-497a-b769-0cf93d545eed	12305	Cucumber mosaic virus genomic RNA, segment: 3, complete sequence, isolate: TUR83	1328	90.813	99	0	1724
5284eb2b-7ef8-46d3-8d90-fea3ea7211d9	12305	Cucumber mosaic virus genomic RNA, segment: 3, complete sequence, isolate: TUR83	566	94.523	99	0	857
37578464-8f02-4b2f-9515-998f783157b0	12305	Cucumber mosaic virus genomic RNA, segment: 3, complete sequence, isolate: TUR83	1257	91.806	99	0	1701
537039e9-d33f-45c8-a545-d572627c199f	12305	Cucumber mosaic virus genomic RNA, segment: 3, complete sequence, isolate: TUR83	509	97.446	99	0	859
9f8eaf71-c766-4a90-949d-5f03ca0df4a5	12305	Cucumber mosaic virus genomic RNA, segment: 3, complete sequence, isolate: TUR83	1029	95.821	99	0	1637
cc4243a9-8255-42d4-9440-5f11579a8bf3	12305	Cucumber mosaic virus genomic RNA, segment: 3, complete sequence, isolate: TUR83	745	89.396	99	0	894
aeab323a-7199-4a85-8740-c7858063be3a	12305	Cucumber mosaic virus genomic RNA, segment: 3, complete sequence, isolate: TUR83	495	90.707	100	0	638
3879fbec-0e27-441c-842a-e46f78241210	12305	Cucumber mosaic virus genomic RNA, segment: 3, complete sequence, isolate: TUR83	440	86.818	99	1.72e-126	457
ad5c7388-bb12-4030-9b9a-75ed94117cae	12305	Cucumber mosaic virus genomic RNA, segment: 3, complete sequence, isolate: TUR83	1107	96.658	99	0	1823
953bc57a-7b04-4e6a-a9d4-91116e5effa4	12305	Cucumber mosaic virus genomic RNA, segment: 3, complete sequence, isolate: TUR83	885	93.107	99	0	1266
b5eb2d2c-0c41-4f60-a75a-afbaa93444d6	12305	Cucumber mosaic virus genomic RNA, segment: 3, complete sequence, isolate: TUR83	1298	97.072	99	0	2167
a8609d20-f47d-4e95-b122-55bf8966f61e	12305	Cucumber mosaic virus genomic RNA, segment: 3, complete sequence, isolate: TUR83	614	96.906	98	0	1022
f6f85a1b-c493-4a9d-aa60-601dff186b50	12305	Cucumber mosaic virus genomic RNA, segment: 3, complete sequence, isolate: TUR83	610	93.934	99	0	902
088ec8a5-6f80-4a81-9c44-7c0d041138d2	12305	Cucumber mosaic virus genomic RNA, segment: 3, complete sequence, isolate: TUR83	455	94.725	99	0	691
034cca5f-fd95-4368-8f87-13ed38662dfa	12305	Cucumber mosaic virus genomic RNA, segment: 3, complete sequence, isolate: TUR83	1305	96.858	99	0	2163
85c7758c-93bc-422a-87fa-b006c6ba41d2	12305	Cucumber mosaic virus genomic RNA, segment: 3, complete sequence, isolate: TUR83	686	95.918	100	0	1098
e4efcd47-1103-4379-9329-7956297fbfbe	12305	Cucumber mosaic virus genomic RNA, segment: 3, complete sequence, isolate: TUR83	349	96.562	100	1.74e-160	569
3558a212-bfa8-4b95-acb4-9156c0704589	12305	Cucumber mosaic virus genomic RNA, segment: 3, complete sequence, isolate: TUR83	636	94.969	99	0	976
9dabdb62-f419-40db-b854-1fca19525358	12305	Cucumber mosaic virus genomic RNA, segment: 3, complete sequence, isolate: TUR83	1928	93.205	100	0	2763
52d4dcd8-1f08-46ef-9043-8111e0f5b0d8	12305	Cucumber mosaic virus genomic RNA, segment: 3, complete sequence, isolate: TUR83	978	93.558	100	0	1424
921ff619-552a-480c-8182-4cca2cb937e1	12305	Cucumber mosaic virus genomic RNA, segment: 3, complete sequence, isolate: TUR83	767	85.267	97	0	743
557d3aa7-70fe-4d85-9255-fa4770a27765	12305	Cucumber mosaic virus genomic RNA, segment: 3, complete sequence, isolate: TUR83	1228	96.58	99	0	2015
2d8ede91-c654-412c-95da-cc6e3267a4be	12305	Cucumber mosaic virus genomic RNA, segment: 3, complete sequence, isolate: TUR83	643	96.734	99	0	1059
e3b6e183-44b1-4334-884b-2b23042feb33	12305	Cucumber mosaic virus genomic RNA, segment: 3, complete sequence, isolate: TUR83	1440	91.667	99	0	1925
8a7ae9bb-fd3c-42b8-87c3-e2e0078c5ded	12305	Cucumber mosaic virus genomic RNA, segment: 3, complete sequence, isolate: TUR83	1324	94.94	99	0	2039
3c5dfa12-2ed5-41b0-b335-38b61479337c	12305	Cucumber mosaic virus genomic RNA, segment: 3, complete sequence, isolate: TUR83	408	97.059	99	0	684
ed1c4d0f-500b-4b5d-a8bc-825ddfba8afe	12305	Cucumber mosaic virus genomic RNA, segment: 3, complete sequence, isolate: TUR83	422	98.815	99	0	750
41434cb3-e1d8-49ee-9057-eeec6e51ed68	12305	Cucumber mosaic virus genomic RNA, segment: 3, complete sequence, isolate: TUR83	893	95.185	100	0	1387
6513fdda-e1ba-4168-b333-a4bccdf46cb5	12305	Cucumber mosaic virus genomic RNA, segment: 3, complete sequence, isolate: TUR83	1301	95.849	99	0	2073
8f0db7e8-11fc-457d-b34c-3f602c4f5ba3	12305	Cucumber mosaic virus genomic RNA, segment: 3, complete sequence, isolate: TUR83	1304	95.552	100	0	2060
2c9d8b17-b564-4ea8-bfcc-e61f976d096f	12305	Cucumber mosaic virus genomic RNA, segment: 3, complete sequence, isolate: TUR83	506	98.221	99	0	878
003f4dbe-4955-4529-bb1d-4b0cce2870c2	12305	Cucumber mosaic virus genomic RNA, segment: 3, complete sequence, isolate: TUR83	1323	94.331	99	0	1984
f5c47158-d8bf-433b-b46e-dba47cef7bc5	12305	Cucumber mosaic virus genomic RNA, segment: 3, complete sequence, isolate: TUR83	868	95.737	100	0	1382
7fd6937b-f872-4e73-bdf5-4f2887892068	12305	Cucumber mosaic virus genomic RNA, segment: 3, complete sequence, isolate: TUR83	1402	93.153	99	0	2008
fd7fff85-d862-4c88-b260-0e33f678458e	12305	Cucumber mosaic virus genomic RNA, segment: 3, complete sequence, isolate: TUR83	528	92.424	98	0	737
fd49814b-80d7-4cb3-a085-817dc4cf915d	12305	Cucumber mosaic virus genomic RNA, segment: 3, complete sequence, isolate: TUR83	531	97.74	99	0	911
ac456719-221d-4c9a-81aa-a9eecc5cac0f	12305	Cucumber mosaic virus genomic RNA, segment: 3, complete sequence, isolate: TUR83	477	95.807	99	0	756
02dec5be-2b95-473d-8c8e-0ffc4665a5ac	12305	Cucumber mosaic virus genomic RNA, segment: 3, complete sequence, isolate: TUR83	1315	93.232	99	0	1881
57ec7f1f-bffd-4fb6-a63b-b3d1b67df900	12305	Cucumber mosaic virus genomic RNA, segment: 3, complete sequence, isolate: TUR83	1319	95.072	99	0	2043
a69b95d0-5e7b-4325-b19b-37d288b2dc75	12305	Cucumber mosaic virus genomic RNA, segment: 3, complete sequence, isolate: TUR83	497	94.366	99	0	747
43b6f8ea-2b7c-4860-8dfa-9cad41a76b52	12305	Cucumber mosaic virus genomic RNA, segment: 3, complete sequence, isolate: TUR84	456	97.588	99	0	776
ac42e212-9ca8-4734-a398-6e7fa85563ec	12305	Cucumber mosaic virus genomic RNA, segment: 3, complete sequence, isolate: TUR84	882	86.848	100	0	928
faf18eee-b2d2-42ab-ad67-2794ac5c992d	12305	Cucumber mosaic virus genomic RNA, segment: 3, complete sequence, isolate: TUR84	269	96.283	99	3.87e-121	438
b6717cae-2625-4be7-812f-50f441561af3	12305	Cucumber mosaic virus genomic RNA, segment: 3, complete sequence, isolate: TUR84	1098	94.718	100	0	1668
725c7330-3fe7-4b20-8e4a-c106d91f3beb	12305	Cucumber mosaic virus genomic RNA, segment: 3, complete sequence, isolate: TUR84	1139	96.664	99	0	1877
2aa296a0-5e1e-4dcd-b7ca-8c6272a6d730	12305	Cucumber mosaic virus genomic RNA, segment: 3, complete sequence, isolate: TUR84	476	92.227	99	0	660
6f26550a-1566-49f2-a4f1-c6b1bde53019	12305	Cucumber mosaic virus genomic RNA, segment: 3, complete sequence, isolate: TUR84	584	95.034	99	0	907
5616b1ac-9041-449d-a024-847435cfe80a	12305	Cucumber mosaic virus genomic RNA, segment: 3, complete sequence, isolate: TUR84	571	88.266	100	0	651
b0dba222-8adc-4e84-8031-45dac1e6a753	12305	Cucumber mosaic virus genomic RNA, segment: 3, complete sequence, isolate: TUR84	611	86.416	99	5.05e-178	628
6e3c6096-43de-47af-9977-b1c7a87b88ef	12305	Cucumber mosaic virus genomic RNA, segment: 3, complete sequence, isolate: TUR84	668	96.108	99	0	1077
21e36e84-ed2f-4380-852f-0eb9e0bb19c3	12305	Cucumber mosaic virus genomic RNA, segment: 3, complete sequence, isolate: TUR84	591	98.308	100	0	1031
a35e7eea-e12e-46dd-bc18-6d6c9f6dbd19	12305	Cucumber mosaic virus genomic RNA, segment: 3, complete sequence, isolate: TUR84	564	97.518	98	0	953
a5560d8b-e1a2-44b9-85c8-b8df446843e2	12305	Cucumber mosaic virus genomic RNA, segment: 3, complete sequence, isolate: TUR84	367	96.73	99	1.42e-171	606
10251da1-89c7-4f33-8e48-23834b6553b1	12305	Cucumber mosaic virus genomic RNA, segment: 3, complete sequence, isolate: TUR84	1943	92.229	99	0	2675
dc730203-6357-4d91-948a-c8614dcf93ba	12305	Cucumber mosaic virus genomic RNA, segment: 3, complete sequence, isolate: TUR84	1238	97.334	99	0	2085
b3990825-0888-4aba-9f89-9303a61ff946	12305	Cucumber mosaic virus genomic RNA, segment: 3, complete sequence, isolate: TUR84	889	95.051	100	0	1376
3665063a-b71e-430e-8141-7365448d36bc	12305	Cucumber mosaic virus genomic RNA, segment: 3, complete sequence, isolate: TUR84	417	95.204	95	0	649
28f91f95-7558-438f-9458-580e3863a709	12305	Cucumber mosaic virus genomic RNA, segment: 3, complete sequence, isolate: TUR84	1168	92.894	99	0	1657
9a03de31-0a12-4929-8563-3a609f64f21f	12305	Cucumber mosaic virus genomic RNA, segment: 3, complete sequence, isolate: TUR84	325	94.462	99	2.82e-138	496
d95af05b-3a87-42c7-8f4e-e779fc85feed	12305	Cucumber mosaic virus genomic RNA, segment: 3, complete sequence, isolate: TUR84	466	95.494	99	0	732
6e6fab00-3418-43d4-a312-fad3afa95e94	12305	Cucumber mosaic virus genomic RNA, segment: 3, complete sequence, isolate: TUR84	406	97.537	100	0	688
9144b976-7276-4d7a-9dcd-ddad405f4f7a	12305	Cucumber mosaic virus genomic RNA, segment: 3, complete sequence, isolate: TUR84	1326	87.104	99	0	1423
a4dedb2c-08bb-43e7-abef-a515d790fa97	12305	Cucumber mosaic virus genomic RNA, segment: 3, complete sequence, isolate: TUR84	708	93.503	99	0	1033
803caaa3-d59c-4ccf-bd60-270392bbcf66	12305	Cucumber mosaic virus genomic RNA, segment: 3, complete sequence, isolate: TUR84	902	94.9	99	0	1387
42f5952b-9b1e-444e-b941-2b4e25c15568	12305	Cucumber mosaic virus genomic RNA, segment: 3, complete sequence, isolate: TUR84	326	98.466	99	1.26e-161	573
ba39cb2b-7f94-4888-a5e9-2ec4ad1ae10d	12305	Cucumber mosaic virus genomic RNA, segment: 3, complete sequence, isolate: TUR84	613	93.312	96	0	885
2594b646-1537-4ecf-a731-00e0627e50c6	12305	Cucumber mosaic virus genomic RNA, segment: 3, complete sequence, isolate: TUR84	891	86.083	100	0	902
4fb24403-45a4-418d-8c89-f4d890964e08	12305	Cucumber mosaic virus genomic RNA, segment: 3, complete sequence, isolate: TUR86	416	95.673	100	0	656
599df6c6-d476-4b48-999e-641074f224e4	12305	Cucumber mosaic virus genomic RNA, segment: 3, complete sequence, isolate: TUR86	363	88.981	99	3.11e-118	429
eacc0b99-9aab-4506-bfdf-ee7e61d5de49	12305	Cucumber mosaic virus genomic RNA, segment: 3, complete sequence, isolate: TUR86	1489	93.687	100	0	2182
d422661a-1957-4649-b4e4-f3abf5c845d6	12305	Cucumber mosaic virus genomic RNA, segment: 3, complete sequence, isolate: TUR86	598	93.813	100	0	880
438d402e-8498-4dcc-89d3-80f547cbf679	12305	Cucumber mosaic virus genomic RNA, segment: 3, complete sequence, isolate: TUR86	719	94.993	99	0	1109
1abe0869-dbe4-41ea-b442-9f2329be8ac7	12305	Cucumber mosaic virus genomic RNA, segment: 3, complete sequence, isolate: TUR86	787	95.68	99	0	1249
ba6f2ccc-71c4-431a-990d-29d6b278b64a	12305	Cucumber mosaic virus genomic RNA, segment: 3, complete sequence, isolate: TUR86	143	87.413	99	5.86e-37	158
577013b9-1be9-465b-b693-0d0f6c21b373	12305	Cucumber mosaic virus genomic RNA, segment: 3, complete sequence, isolate: TUR86	820	96.585	99	0	1347
da356282-bdee-4350-bf80-0ba4631ebf7d	12305	Cucumber mosaic virus genomic RNA, segment: 3, complete sequence, isolate: TUR86	438	97.489	100	0	743
caef7222-bc02-41c6-a51e-951843813694	12305	Cucumber mosaic virus genomic RNA, segment: 3, complete sequence, isolate: TUR86	891	97.98	99	0	1539
1cc44fbc-ebd2-4e19-994e-f27f8ac81be5	12305	Cucumber mosaic virus genomic RNA, segment: 3, complete sequence, isolate: TUR86	1387	95.746	99	0	2204
59195f7c-7265-4373-954c-e3e182ff7520	12305	Cucumber mosaic virus genomic RNA, segment: 3, complete sequence, isolate: TUR86	1406	90.896	99	0	1821
d2a702d7-96ae-4a94-bda5-c436f8d83a3b	12305	Cucumber mosaic virus genomic RNA, segment: 3, complete sequence, isolate: TUR86	1922	95.473	100	0	3025
fc98f0f3-70ca-432c-8c9e-19c661650384	12305	Cucumber mosaic virus genomic RNA, segment: 3, complete sequence, isolate: TUR86	1411	94.897	99	0	2165
39fed7e2-22da-44ad-841b-a917b41aae5b	12305	Cucumber mosaic virus genomic RNA, segment: 3, complete sequence, isolate: TUR86	657	94.521	99	0	998
d7421852-24fe-4de2-84f6-1fec679b652e	12305	Cucumber mosaic virus genomic RNA, segment: 3, complete sequence, isolate: TUR86	735	94.694	99	0	1123
5c081846-d5cb-49fb-8b18-e895558fcfae	12305	Cucumber mosaic virus genomic RNA, segment: 3, complete sequence, isolate: TUR86	404	96.04	98	0	647
1d616175-ed9f-4e30-aa16-811142d492d9	12305	Cucumber mosaic virus genomic RNA, segment: 3, complete sequence, isolate: TUR86	495	90.101	98	2.48e-175	619
b3b2f30a-7492-4d8b-a37e-e85be0dbcfa6	12305	Cucumber mosaic virus genomic RNA, segment: 3, complete sequence, isolate: TUR86	647	92.272	100	0	894
d28a28f7-e501-4c97-941d-4f6015f384e6	12305	Cucumber mosaic virus genomic RNA, segment: 3, complete sequence, isolate: TUR86	257	96.498	99	3.67e-116	422
1351cb44-dd6c-4420-abdd-186283f27668	12305	Cucumber mosaic virus genomic RNA, segment: 3, complete sequence, isolate: TUR86	188	89.362	99	7.71e-57	224
740d352b-d3fb-49db-9d94-dce3d1fe7b25	12305	Cucumber mosaic virus genomic RNA, segment: 3, complete sequence, isolate: TUR86	314	95.86	99	5.69e-140	501
de518c3c-953a-40b0-adea-36bf9e0c6ee6	12305	Cucumber mosaic virus genomic RNA, segment: 3, complete sequence, isolate: TUR86	844	94.194	99	0	1269
9dc33e8b-c08d-415c-a7bb-76137bc552aa	12305	Cucumber mosaic virus genomic RNA, segment: 3, complete sequence, isolate: TUR86	1381	96.09	99	0	2230
a3b51860-ca4f-4b26-9a60-82296ff27e8f	12305	Cucumber mosaic virus genomic RNA, segment: 3, complete sequence, isolate: TUR86	1798	86.096	99	0	1823
80d7ca28-6d6d-46d0-a95d-12de03231bef	12305	Cucumber mosaic virus genomic RNA, segment: 3, complete sequence, isolate: TUR86	1471	94.833	99	0	2255
67eff17f-2c3d-4e1a-ac2d-f79dc3bce5e8	12305	Cucumber mosaic virus genomic RNA, segment: 3, complete sequence, isolate: TUR86	1482	93.792	100	0	2178
b85c7df1-caa1-4c65-927d-7cb54ad960a1	12305	Cucumber mosaic virus genomic RNA, segment: 3, complete sequence, isolate: TUR86	610	97.213	99	0	1024
049f5933-71ce-4f1c-9d8d-bae74d3b1d83	12305	Cucumber mosaic virus genomic RNA, segment: 3, complete sequence, isolate: TUR86	1914	96.761	99	0	3158
8ad2cf4e-83b8-46e4-9cf7-8ccac415bf78	12305	Cucumber mosaic virus genomic RNA, segment: 3, complete sequence, isolate: TUR86	2075	93.976	100	0	3077
b168d568-ccbd-4e75-8a3f-d8d48a012ee4	12305	Cucumber mosaic virus genomic RNA, segment: 3, complete sequence, isolate: TUR86	1490	91.074	99	0	1940
0a2bbd10-c8a1-45f6-bdf0-5cb2f8dfcaf7	12305	Cucumber mosaic virus genomic RNA, segment: 3, complete sequence, isolate: TUR86	877	91.334	99	0	1162
94443d74-d225-4ec4-b9a8-df23df4a71f0	12305	Cucumber mosaic virus genomic RNA, segment: 3, complete sequence, isolate: TUR86	396	97.222	99	0	667
255ddc81-a330-413b-a0c4-66f754276c3e	12305	Cucumber mosaic virus genomic RNA, segment: 3, complete sequence, isolate: TUR86	272	90.441	99	8.6e-93	344
a612734b-8fe9-45a3-8f24-e0a23d35a02c	12305	Cucumber mosaic virus genomic RNA, segment: 3, complete sequence, isolate: TUR86	2096	92.987	99	0	2977
f8192ede-016c-4baf-bb3e-92fa49fac0c4	12305	Cucumber mosaic virus genomic RNA, segment: 3, complete sequence, isolate: TUR86	1430	89.231	99	0	1709
aee7a4a7-0950-482c-a79b-c3153a163195	12305	Cucumber mosaic virus genomic RNA, segment: 3, complete sequence, isolate: TUR86	1207	95.195	100	0	1875
00379eb8-cc27-43bc-8222-3f5bc2138839	12305	Cucumber mosaic virus genomic RNA, segment: 3, complete sequence, isolate: TUR86	460	94.783	99	0	704
fbea7231-8f8c-4fa3-8b6c-ae4d7d956ad1	12305	Cucumber mosaic virus genomic RNA, segment: 3, complete sequence, isolate: TUR86	817	89.106	99	0	976
3fd445b1-5699-476e-96fe-afdf1b5d02ec	12305	Cucumber mosaic virus genomic RNA, segment: 3, complete sequence, isolate: TUR86	897	96.544	99	0	1469
d7766c0e-705a-4b7c-9983-c7d3c4a24d73	12305	Cucumber mosaic virus genomic RNA, segment: 3, complete sequence, isolate: TUR86	464	93.75	100	0	682
6cf1d823-677e-4c40-bd11-f2471d724596	12305	Cucumber mosaic virus genomic RNA, segment: 3, complete sequence, isolate: TUR86	387	90.956	99	1.99e-140	503
e2f59139-3090-4414-a4a9-2f212595dad3	12305	Cucumber mosaic virus genomic RNA, segment: 3, complete sequence, isolate: TUR86	252	94.841	98	3.69e-106	388
124a45a7-ae01-4ad8-9610-520ba2ef3d3d	12305	Cucumber mosaic virus genomic RNA, segment: 3, complete sequence, isolate: TUR86	1314	92.085	99	0	1784
e5c3d16d-4ea2-413c-8a89-082ee07714ea	12305	Cucumber mosaic virus genomic RNA, segment: 3, complete sequence, isolate: TUR86	881	97.276	100	0	1482
1abf88b8-9dbf-4bc2-a26a-d0ce64d06cbf	12305	Cucumber mosaic virus genomic RNA, segment: 3, complete sequence, isolate: TUR86	1290	90.853	99	0	1674
f6098362-6b23-44ea-b959-5ffa969b05c8	12305	Cucumber mosaic virus genomic RNA, segment: 3, complete sequence, isolate: TUR86	841	93.46	99	0	1214
515830bb-9a61-4542-9e0f-dde648d7cf0b	12305	Cucumber mosaic virus genomic RNA, segment: 3, complete sequence, isolate: TUR86	860	87.907	100	0	955
ce30bd1e-db74-461d-b5ae-375e853b6485	12305	Cucumber mosaic virus genomic RNA, segment: 3, complete sequence, isolate: TUR86	411	95.864	100	0	654
46d68559-280d-47eb-a5bb-b3e4641bc053	12305	Cucumber mosaic virus genomic RNA, segment: 3, complete sequence, isolate: TUR86	1314	94.901	99	0	2019
73747477-89f7-43b9-80ac-b196980ef0e3	12305	Cucumber mosaic virus genomic RNA, segment: 3, complete sequence, isolate: TUR86	851	88.719	99	0	992
9dd61ab8-707e-44c1-b711-75e70c825408	12305	Cucumber mosaic virus genomic RNA, segment: 3, complete sequence, isolate: TUR86	1310	92.29	99	0	1812
fac3a663-9e9b-44e9-8a71-3997e2361c6f	12305	Cucumber mosaic virus genomic RNA, segment: 3, complete sequence, isolate: TUR86	901	95.893	100	0	1437
60c2fd02-cd53-46b1-a4af-28574072e8c1	12305	Cucumber mosaic virus genomic RNA, segment: 3, complete sequence, isolate: TUR86	506	95.85	99	0	806
39055198-5300-4a55-9cb7-3fc1833a4c32	12305	Cucumber mosaic virus genomic RNA, segment: 3, complete sequence, isolate: TUR86	1466	93.315	100	0	2109
7bf6659b-38fd-476c-86b6-3e23ce05c5a9	12305	Cucumber mosaic virus genomic RNA, segment: 3, complete sequence, isolate: TUR86	603	94.693	99	0	915
872ee754-f002-42de-82d9-5b82ccc3180e	12305	Cucumber mosaic virus genomic RNA, segment: 3, complete sequence, isolate: TUR86	1997	96.445	99	0	3254
26ed025f-3b3d-45ae-ba6b-4ec137b45796	12305	Cucumber mosaic virus genomic RNA, segment: 3, complete sequence, isolate: TUR86	473	98.732	99	0	839
b4d2ad79-1648-4c69-958e-addb9ce263cd	12305	Cucumber mosaic virus genomic RNA, segment: 3, complete sequence, isolate: TUR86	343	97.668	99	6.06e-165	584
03d13d34-bdef-4327-b392-f4a5af528eb0	12305	Cucumber mosaic virus genomic RNA, segment: 3, complete sequence, isolate: TUR86	1960	94.133	99	0	2928
2c853ed5-b7aa-43dd-a286-80a9d17f00fb	12305	Cucumber mosaic virus genomic RNA, segment: 3, complete sequence, isolate: TUR86	369	95.393	99	3.94e-162	575
a7e9b036-50c3-4acf-8801-19de11dd4f96	12305	Cucumber mosaic virus genomic RNA, segment: 3, complete sequence, isolate: TUR86	516	90.698	99	0	660
e27f7211-805a-493c-afdf-ec716fbefc13	12305	Cucumber mosaic virus genomic RNA, segment: 3, complete sequence, isolate: TUR86	846	96.572	99	0	1384
335639f6-9ab2-4955-93d6-8cf7ca714f80	12305	Cucumber mosaic virus genomic RNA, segment: 3, complete sequence, isolate: TUR86	510	96.275	99	0	826
56e3dc29-5a81-4582-9e53-ac00087e0a4d	12305	Cucumber mosaic virus genomic RNA, segment: 3, complete sequence, isolate: TUR86	409	95.844	99	0	652
d39b812c-e78c-4f48-a1e6-0bcd895d1c67	12305	Cucumber mosaic virus genomic RNA, segment: 3, complete sequence, isolate: TUR86	899	95.217	99	0	1399
c28a107a-e7fa-4c1f-bf7a-38d1a075d150	12305	Cucumber mosaic virus genomic RNA, segment: 3, complete sequence, isolate: TUR86	343	96.501	99	2.88e-158	562
801f576e-f050-4a9e-85f2-3923d3b115e6	12305	Cucumber mosaic virus genomic RNA, segment: 3, complete sequence, isolate: TUR86	1475	92.881	99	0	2085
afde0a3b-1561-40e4-9f7a-76470ab88568	12305	Cucumber mosaic virus genomic RNA, segment: 3, complete sequence, isolate: TUR86	512	95.898	99	0	821
ce31799c-72c0-40a0-883f-25836f067f51	12305	Cucumber mosaic virus genomic RNA, segment: 3, complete sequence, isolate: TUR86	1327	95.177	99	0	2061
929058b8-5db3-439d-89b3-eced575bd4fd	12305	Cucumber mosaic virus genomic RNA, segment: 3, complete sequence, isolate: TUR86	1245	92.851	99	0	1755
a8fddb32-6fbc-47a8-be88-a796e57bfaf4	12305	Cucumber mosaic virus genomic RNA, segment: 3, complete sequence, isolate: TUR86	1395	97.061	99	0	2326
55ca7a3d-df48-4bb6-b2bd-8d6cb96b1d7f	12305	Cucumber mosaic virus genomic RNA, segment: 3, complete sequence, isolate: TUR86	1995	96.241	99	0	3225
d7506eab-0008-42f2-9e55-ede89844ef60	12305	Cucumber mosaic virus genomic RNA, segment: 3, complete sequence, isolate: TUR86	2004	93.513	100	0	2924
a2897be8-4125-4bc9-8c58-d810c85cbac3	12305	Cucumber mosaic virus genomic RNA, segment: 3, complete sequence, isolate: TUR86	896	97.545	99	0	1522
8a85546a-ee2e-4f07-81e8-218ceb284c37	12305	Cucumber mosaic virus genomic RNA, segment: 3, complete sequence, isolate: TUR89	796	95.101	99	0	1229
47f16759-97c0-499e-a203-157d47cce6ba	12305	Cucumber mosaic virus genomic RNA, segment: 3, complete sequence, isolate: TUR89	487	97.331	99	0	822
7aef2386-2e89-4251-8adf-9d8c4d3c738b	12305	Cucumber mosaic virus genomic RNA, segment: 3, complete sequence, isolate: TUR89	373	95.174	99	8.63e-164	580
0c965224-945d-49bc-bd05-83f48922ffe0	12305	Cucumber mosaic virus genomic RNA, segment: 3, complete sequence, isolate: TUR89	506	95.455	99	0	791
f9b01001-8844-4e75-9126-20865d0b0cfc	12305	Cucumber mosaic virus genomic RNA, segment: 3, complete sequence, isolate: TUR89	310	96.129	100	2.01e-139	499
a13b33c7-2508-4ef4-9225-f61e96ceed79	12305	Cucumber mosaic virus genomic RNA, segment: 3, complete sequence, isolate: TUR89	803	97.634	100	0	1365
0143945e-b8d7-48a2-8ed3-c15bd60712bb	12305	Cucumber mosaic virus Ho RNA, segment RNA3, complete sequence	228	90.789	97	5.76e-79	298
9ef1b9b2-d6b1-4c0d-b775-ac816e4a6f4e	12305	Cucumber mosaic virus isolate CMV-RZ segment RNA2 2a protein (2a) and 2b protein (2b) genes, complete cds	413	92.494	99	2.69e-164	582
88a07149-1c62-4972-8c6d-638859553761	12305	Cucumber mosaic virus isolate CMV-RZ segment RNA2 2a protein (2a) and 2b protein (2b) genes, complete cds	398	93.216	99	3.33e-163	579
cde1ad74-cc6a-4be6-b686-63b56e64cf39	12305	Cucumber mosaic virus isolate CMV-RZ segment RNA2 2a protein (2a) and 2b protein (2b) genes, complete cds	255	88.627	98	4.96e-80	302
5a68fe12-8d10-41f2-ae69-6f4769545f7c	12305	Cucumber mosaic virus isolate CMV-RZ segment RNA2 2a protein (2a) and 2b protein (2b) genes, complete cds	372	91.398	99	2.49e-139	499
340bbd9e-ea3d-47c1-954e-f34bdaed8a82	12305	Cucumber mosaic virus isolate CMV-RZ segment RNA2 2a protein (2a) and 2b protein (2b) genes, complete cds	374	92.246	100	1.89e-145	520
9b0d5789-c82c-4154-bb80-42bfc6718691	12305	Cucumber mosaic virus isolate CMV-RZ segment RNA2 2a protein (2a) and 2b protein (2b) genes, complete cds	263	92.395	97	1.42e-100	370
e7c3296e-d20e-454c-80ac-8759054dd470	12305	Cucumber mosaic virus isolate CMV-SP segment RNA3, complete sequence	156	97.436	100	3.71e-69	265
41ba76e7-b39d-426b-bef2-f9f7f97f9389	12305	Cucumber mosaic virus isolate CMV-SP segment RNA3, complete sequence	221	88.235	96	1.23e-65	254
21f7cd79-8fa4-4807-b4a5-09a8018b5c97	12305	Cucumber mosaic virus isolate CMV-SP segment RNA3, complete sequence	214	95.327	100	1.42e-89	333
0580b32f-7e93-4c48-880d-99c39c158352	12305	Cucumber mosaic virus isolate CMV-SP segment RNA3, complete sequence	210	94.286	99	3.96e-85	318
6cba8399-b3d3-499f-b9e7-3125b97355a5	12305	Cucumber mosaic virus isolate Gd movement protein (3a) and coat protein (cp) genes, complete cds	748	95.053	100	0	1155
5df3cbc9-9b9f-42d0-ad73-a4333672d2fe	12305	Cucumber mosaic virus isolate Gd movement protein (3a) and coat protein (cp) genes, complete cds	439	95.9	99	0	702
8fe3cbaa-6534-43b7-9862-918fe9603668	12305	Cucumber mosaic virus isolate Gd movement protein (3a) and coat protein (cp) genes, complete cds	669	92.078	99	0	905
bee251d9-229d-4e9a-bed4-47f28261545d	12305	Cucumber mosaic virus isolate Gd movement protein (3a) and coat protein (cp) genes, complete cds	707	92.786	99	0	1000
6fbd319a-127b-4974-9279-579b7c8e15a3	12305	Cucumber mosaic virus isolate Gd movement protein (3a) and coat protein (cp) genes, complete cds	918	94.989	99	0	1419
d9bbadf7-d06f-4dc5-b8a1-5d5c8aaa7c62	12305	Cucumber mosaic virus isolate Gd movement protein (3a) and coat protein (cp) genes, complete cds	411	89.781	99	1.6e-141	507
2a1806a3-2e58-4729-8468-320cf5f49eff	12305	Cucumber mosaic virus isolate Gd movement protein (3a) and coat protein (cp) genes, complete cds	1473	85.743	98	0	1439
3af7c038-076a-4449-8529-db9801bedb1e	12305	Cucumber mosaic virus isolate Gd movement protein (3a) and coat protein (cp) genes, complete cds	441	87.302	99	4.81e-132	475
c0bd274f-6d83-4672-aa2d-1bcb14d1c05c	12305	Cucumber mosaic virus isolate Gd movement protein (3a) and coat protein (cp) genes, complete cds	1398	93.705	99	0	2045
6b080e11-bc15-4cf1-b4a1-894287847d4f	12305	Cucumber mosaic virus isolate Gd movement protein (3a) and coat protein (cp) genes, complete cds	268	92.91	97	8.59e-103	377
71450a95-3083-4c73-b8a3-f70caac799f7	12305	Cucumber mosaic virus isolate Gd movement protein (3a) and coat protein (cp) genes, complete cds	420	92.143	99	9.66e-164	580
6c7879d7-980b-4738-a26d-4d2d33c67eb5	12305	Cucumber mosaic virus isolate Gd movement protein (3a) and coat protein (cp) genes, complete cds	436	95.872	99	0	693
6bc0310e-cb59-473e-8e2f-9a50fdb81f8c	12305	Cucumber mosaic virus isolate Gd movement protein (3a) and coat protein (cp) genes, complete cds	751	95.739	99	0	1190
6b1da7ec-34c6-4e08-8fda-469dd2b251ce	12305	Cucumber mosaic virus isolate Gd movement protein (3a) and coat protein (cp) genes, complete cds	355	95.211	99	1.8e-155	553
5ef67898-063e-4007-a01a-450fe0870b49	12305	Cucumber mosaic virus isolate Gd movement protein (3a) and coat protein (cp) genes, complete cds	214	87.85	99	1.13e-60	237
a4f89fe9-de7a-4bdb-938c-45cbce446921	12305	Cucumber mosaic virus isolate Gd movement protein (3a) and coat protein (cp) genes, complete cds	993	94.058	100	0	1476
8d0d27d4-9dd3-41a7-808d-6844d17da4da	12305	Cucumber mosaic virus isolate Gd movement protein (3a) and coat protein (cp) genes, complete cds	322	95.342	99	3.54e-142	508
2fde5d60-9512-4e42-ae2f-8bc262291820	12305	Cucumber mosaic virus isolate Gd movement protein (3a) and coat protein (cp) genes, complete cds	276	92.029	98	3.91e-101	372
a54f0ec2-aa0d-40cd-b0fb-ea8267ed11f9	12305	Cucumber mosaic virus isolate Gd movement protein (3a) and coat protein (cp) genes, complete cds	405	89.877	99	2.62e-139	499
4b0cc3ee-cd28-49d9-96bb-73edc66b6901	12305	Cucumber mosaic virus isolate Gd movement protein (3a) and coat protein (cp) genes, complete cds	1309	96.409	85	0	2128
2eae046d-aa26-492a-86c0-09e28999e653	12305	Cucumber mosaic virus isolate Gd movement protein (3a) and coat protein (cp) genes, complete cds	1464	95.219	99	0	2281
6e30cce5-d000-454c-bd9a-df4e242b3241	12305	Cucumber mosaic virus isolate Gd movement protein (3a) and coat protein (cp) genes, complete cds	897	98.105	100	0	1555
6cd118b9-5c00-44e1-9129-fc676de48d76	12305	Cucumber mosaic virus isolate Gd movement protein (3a) and coat protein (cp) genes, complete cds	1173	95.396	99	0	1845
31c4e682-07e4-4fb0-8e35-b6bd926edfba	12305	Cucumber mosaic virus isolate Gd movement protein (3a) and coat protein (cp) genes, complete cds	697	95.696	99	0	1105
c1938443-1ace-4182-8860-bc5c1c25d136	12305	Cucumber mosaic virus isolate Gd movement protein (3a) and coat protein (cp) genes, complete cds	186	97.849	91	1.07e-85	320
37563b56-fac8-45ca-8dea-ca4422df2f87	12305	Cucumber mosaic virus isolate Gd movement protein (3a) and coat protein (cp) genes, complete cds	247	89.069	87	8.97e-78	294
2e01af35-bb3f-4bc6-bcae-01164aba9563	12305	Cucumber mosaic virus isolate Gd movement protein (3a) and coat protein (cp) genes, complete cds	295	95.254	99	8.98e-128	460
a4e0de1d-89d8-46fd-adf3-bdc0ab3b9825	12305	Cucumber mosaic virus isolate Gd movement protein (3a) and coat protein (cp) genes, complete cds	875	94.629	100	0	1334
761c8ea6-5cde-49af-b936-3cf897d316e1	12305	Cucumber mosaic virus isolate Gd movement protein (3a) and coat protein (cp) genes, complete cds	514	91.829	99	0	697
cc7a370d-979e-49e5-b00b-bc167c0cf613	12305	Cucumber mosaic virus isolate Gd movement protein (3a) and coat protein (cp) genes, complete cds	408	92.647	100	5.59e-161	571
b31c82d9-c940-4bd9-b6cf-cd3b48780f07	12305	Cucumber mosaic virus isolate Gd movement protein (3a) and coat protein (cp) genes, complete cds	531	93.032	98	0	754
5b88f527-6b34-4152-9ee7-37c66cf268ac	12305	Cucumber mosaic virus isolate Gd movement protein (3a) and coat protein (cp) genes, complete cds	1422	93.108	99	0	2021
ff339cf3-4b4e-4f39-9934-e78e9a0be8e4	12305	Cucumber mosaic virus isolate Gd movement protein (3a) and coat protein (cp) genes, complete cds	808	97.401	99	0	1362
f3440131-7370-42ee-88d5-bf36730a940c	12305	Cucumber mosaic virus isolate Gd movement protein (3a) and coat protein (cp) genes, complete cds	487	96.099	99	0	778
46f857fb-580a-42c8-9f60-db59b7f27e48	12305	Cucumber mosaic virus isolate Gd movement protein (3a) and coat protein (cp) genes, complete cds	1503	93.214	99	0	2150
13f2f26d-f01d-4018-b9bf-5c27f424ba0d	12305	Cucumber mosaic virus isolate Gd movement protein (3a) and coat protein (cp) genes, complete cds	635	96.22	99	0	1026
0105f428-052d-405e-866f-bc33e5921c14	12305	Cucumber mosaic virus isolate Gd movement protein (3a) and coat protein (cp) genes, complete cds	1160	96.466	99	0	1892
7f87ad4a-510e-4f0b-af7e-1bc307bc2545	12305	Cucumber mosaic virus isolate Gd movement protein (3a) and coat protein (cp) genes, complete cds	651	94.316	99	0	981
e909077c-47b0-496b-b5c9-7666a5902069	12305	Cucumber mosaic virus isolate Gd movement protein (3a) and coat protein (cp) genes, complete cds	206	96.602	99	2.96e-91	339
028229a5-d573-4c53-ad1e-8f79b7da5909	12305	Cucumber mosaic virus isolate Gd movement protein (3a) and coat protein (cp) genes, complete cds	659	93.93	99	0	976
6546770c-0b74-4bf2-983d-dcb9d354c518	12305	Cucumber mosaic virus isolate Gd movement protein (3a) and coat protein (cp) genes, complete cds	1399	93.352	100	0	2028
32bc77c5-c33d-41ee-8f60-dbd071a4c146	12305	Cucumber mosaic virus isolate Gd movement protein (3a) and coat protein (cp) genes, complete cds	1410	92.979	99	0	2006
cc9a7cd3-f223-4b1a-ac74-9352250b56c6	12305	Cucumber mosaic virus isolate Gd movement protein (3a) and coat protein (cp) genes, complete cds	544	91.36	99	0	721
187606f1-aa56-4075-8db3-e1b39366936b	12305	Cucumber mosaic virus isolate Gd movement protein (3a) and coat protein (cp) genes, complete cds	1427	90.47	100	0	1823
d907f68e-9091-4ae3-a2a1-d679b1d1dd3c	12305	Cucumber mosaic virus isolate Gd movement protein (3a) and coat protein (cp) genes, complete cds	1426	92.286	94	0	1969
644c25e7-8628-4859-8f2d-8fda1b023d1d	12305	Cucumber mosaic virus isolate Gd movement protein (3a) and coat protein (cp) genes, complete cds	204	98.529	99	2.27e-97	359
601e6061-ab90-4fbb-80fa-27c7d5831c80	12305	Cucumber mosaic virus isolate Gd movement protein (3a) and coat protein (cp) genes, complete cds	446	98.206	99	0	774
305463c8-306c-41c8-95e8-f6211ba0f697	12305	Cucumber mosaic virus isolate Gd movement protein (3a) and coat protein (cp) genes, complete cds	614	97.394	99	0	1037
2b8e1079-99a2-4558-8952-ef8709755bc2	12305	Cucumber mosaic virus isolate Gd movement protein (3a) and coat protein (cp) genes, complete cds	299	91.973	97	3.45e-112	409
68bf518d-f3cd-46b7-8829-79c00d4cf9b8	12305	Cucumber mosaic virus isolate Gd movement protein (3a) and coat protein (cp) genes, complete cds	1463	94.258	99	0	2187
89c20a3b-6db7-4f13-98f2-5d92233067a0	12305	Cucumber mosaic virus isolate Gd movement protein (3a) and coat protein (cp) genes, complete cds	1498	90.053	100	0	1866
550e8ba9-e1ef-41d3-b497-3b5435a465f3	12305	Cucumber mosaic virus isolate Gd movement protein (3a) and coat protein (cp) genes, complete cds	350	95.429	99	8.14e-154	547
a5ea126d-ddd5-49c6-9dd4-ab01b80fed4d	12305	Cucumber mosaic virus isolate Gd movement protein (3a) and coat protein (cp) genes, complete cds	445	95.73	99	0	704
abf85b0f-1205-4fbc-aaed-7c528b6b6b84	12305	Cucumber mosaic virus isolate Gd movement protein (3a) and coat protein (cp) genes, complete cds	451	92.905	99	0	641
600c3054-bc94-4514-a8a4-a9a81236912b	12305	Cucumber mosaic virus isolate Gd movement protein (3a) and coat protein (cp) genes, complete cds	275	96	99	8.56e-123	444
459676e5-392b-4f77-8123-1114e403045a	12305	Cucumber mosaic virus isolate Gd movement protein (3a) and coat protein (cp) genes, complete cds	451	93.348	96	0	647
7dcf9c30-9bab-47b5-8e55-445c6b5ea366	12305	Cucumber mosaic virus isolate Gd movement protein (3a) and coat protein (cp) genes, complete cds	1058	97.637	100	0	1807
4f5c7850-7e20-45bb-89aa-13e3bf682b05	12305	Cucumber mosaic virus isolate Gd movement protein (3a) and coat protein (cp) genes, complete cds	1053	95.726	99	0	1674
6a946a61-3ece-4e2e-80f9-e5377aaddd02	12305	Cucumber mosaic virus isolate Gd movement protein (3a) and coat protein (cp) genes, complete cds	415	96.386	100	0	673
b03c904c-daae-424e-8b72-3c4a41c14a38	12305	Cucumber mosaic virus isolate Gd movement protein (3a) and coat protein (cp) genes, complete cds	1299	93.687	100	0	1905
ad0989f6-e5f8-4876-96ad-e9dfe707d1f4	12305	Cucumber mosaic virus isolate Gd movement protein (3a) and coat protein (cp) genes, complete cds	539	96.289	99	0	872
4540a1c8-a246-4dad-ada2-db488016144e	12305	Cucumber mosaic virus isolate Gd movement protein (3a) and coat protein (cp) genes, complete cds	251	98.406	100	3.56e-121	438
8a6cdff3-0030-4cad-bf9d-ab8d78e59585	12305	Cucumber mosaic virus isolate Gd movement protein (3a) and coat protein (cp) genes, complete cds	1339	95.743	100	0	2132
6023b0a8-eae9-41d1-b2d9-3f55365a6343	12305	Cucumber mosaic virus isolate Gd movement protein (3a) and coat protein (cp) genes, complete cds	748	97.727	99	0	1282
0f47a7a8-bca6-43f8-86a3-5d8e930bcdbb	12305	Cucumber mosaic virus isolate Gd movement protein (3a) and coat protein (cp) genes, complete cds	456	97.807	99	0	780
e8b13729-dcfe-4eaa-ad2b-16557b18f366	12305	Cucumber mosaic virus isolate Gd movement protein (3a) and coat protein (cp) genes, complete cds	678	94.248	99	0	1009
fd0884aa-f620-4099-bba8-cb08b86123c4	12305	Cucumber mosaic virus isolate Gd movement protein (3a) and coat protein (cp) genes, complete cds	429	96.97	99	0	713
643e2575-c526-4ae7-9f61-6426d78093bb	12305	Cucumber mosaic virus isolate Gd movement protein (3a) and coat protein (cp) genes, complete cds	1458	97.325	100	0	2457
60879d44-021c-4f3f-86b9-e66017b223f6	12305	Cucumber mosaic virus isolate Gd movement protein (3a) and coat protein (cp) genes, complete cds	685	92.117	99	0	935
a70390c3-f9c5-4d3b-a349-0976cc49010f	12305	Cucumber mosaic virus isolate Gd movement protein (3a) and coat protein (cp) genes, complete cds	1081	96.855	99	0	1788
42f252e4-41f6-4610-bffd-7e9d82369f83	12305	Cucumber mosaic virus isolate Gd movement protein (3a) and coat protein (cp) genes, complete cds	1441	92.019	99	0	1953
c0ff99f6-f960-4996-8272-df9e3d875590	12305	Cucumber mosaic virus isolate Gd movement protein (3a) and coat protein (cp) genes, complete cds	433	93.303	100	4.57e-177	625
0f7ffac6-9696-46f0-bf4a-b4b5a7803b96	12305	Cucumber mosaic virus isolate Gd movement protein (3a) and coat protein (cp) genes, complete cds	890	96.404	99	0	1448
7589ae86-069f-4a9b-a512-24c6d75fa0d7	12305	Cucumber mosaic virus isolate Gd movement protein (3a) and coat protein (cp) genes, complete cds	1627	95.882	99	0	2595
d0e3ed3b-614a-4650-8632-9d5f65527724	12305	Cucumber mosaic virus isolate Gd movement protein (3a) and coat protein (cp) genes, complete cds	978	93.149	99	0	1400
bb2291fe-02d3-4612-8314-809e096cd5c8	12305	Cucumber mosaic virus isolate Gd movement protein (3a) and coat protein (cp) genes, complete cds	987	96.353	99	0	1604
addede45-7111-4243-ab27-07ad92abacb4	12305	Cucumber mosaic virus isolate Gd movement protein (3a) and coat protein (cp) genes, complete cds	747	94.244	100	0	1114
ae905b71-c5f0-4cf8-a639-9cdc57c0b767	12305	Cucumber mosaic virus isolate Gd movement protein (3a) and coat protein (cp) genes, complete cds	293	91.468	99	1.16e-106	390
51f3758b-2927-41af-bc41-6e1ef8cee40b	12305	Cucumber mosaic virus isolate Gd movement protein (3a) and coat protein (cp) genes, complete cds	270	95.185	100	1.38e-115	420
b48a84d6-05ce-4b48-be6d-7eb5372e47cc	12305	Cucumber mosaic virus isolate Gd movement protein (3a) and coat protein (cp) genes, complete cds	1434	95.467	99	0	2254
b78d2364-57e4-425d-934e-31dabb9f6cef	12305	Cucumber mosaic virus isolate Gd movement protein (3a) and coat protein (cp) genes, complete cds	1631	95.034	100	0	2527
a92e7ad3-71cb-4cfc-be4d-cfd94eb0691c	12305	Cucumber mosaic virus isolate Gd movement protein (3a) and coat protein (cp) genes, complete cds	551	92.74	100	0	774
94d9ce65-882f-4699-9934-ca99d9321fa6	12305	Cucumber mosaic virus isolate Gd movement protein (3a) and coat protein (cp) genes, complete cds	835	86.228	99	0	846
78ca56d0-4e81-4b12-9033-32b2a1160dee	12305	Cucumber mosaic virus isolate Gd movement protein (3a) and coat protein (cp) genes, complete cds	217	94.931	91	4.52e-90	335
9c33e70f-2bc8-4e7c-9d47-a2bd054487ea	12305	Cucumber mosaic virus isolate Gd movement protein (3a) and coat protein (cp) genes, complete cds	285	96.491	99	5.26e-130	468
acfd5f97-4ac8-47b1-91d5-7bede522dbe2	12305	Cucumber mosaic virus isolate Gd movement protein (3a) and coat protein (cp) genes, complete cds	825	88.364	99	0	946
3eca3ebd-3013-42ae-a96c-1e665430b097	12305	Cucumber mosaic virus isolate Gd movement protein (3a) and coat protein (cp) genes, complete cds	519	91.908	99	0	706
9cc83325-a0cc-480b-b5d3-aa12ffcc0402	12305	Cucumber mosaic virus isolate Gd movement protein (3a) and coat protein (cp) genes, complete cds	598	97.659	99	0	1018
2263f8e4-2f7f-4e5e-89d5-efdc35d4fe3b	12305	Cucumber mosaic virus isolate Gd movement protein (3a) and coat protein (cp) genes, complete cds	502	93.426	96	0	730
55c1ec52-b0da-4ead-935e-c1738319374e	12305	Cucumber mosaic virus isolate Gd movement protein (3a) and coat protein (cp) genes, complete cds	1476	95.664	99	0	2344
ea478ebf-e0fc-4503-ad02-e86850c54b8c	12305	Cucumber mosaic virus isolate Gd movement protein (3a) and coat protein (cp) genes, complete cds	1550	95.806	99	0	2470
e6e46066-7388-4d84-a78f-209dd8ab665b	12305	Cucumber mosaic virus isolate Gd movement protein (3a) and coat protein (cp) genes, complete cds	780	95	99	0	1206
ec3867cc-6ea1-4395-8039-92ec646b6561	12305	Cucumber mosaic virus isolate Gd movement protein (3a) and coat protein (cp) genes, complete cds	663	94.721	99	0	1011
cf414ad7-da5c-47d5-ac01-44e5ee23a7da	12305	Cucumber mosaic virus isolate Gd movement protein (3a) and coat protein (cp) genes, complete cds	498	91.566	96	0	667
96e6c728-9a27-482f-b624-2fb5e5717567	12305	Cucumber mosaic virus isolate Gd movement protein (3a) and coat protein (cp) genes, complete cds	473	97.886	99	0	815
f63ecd4c-54e7-41b6-baf2-91b2db3c00d1	12305	Cucumber mosaic virus isolate Gd movement protein (3a) and coat protein (cp) genes, complete cds	426	93.662	99	4.48e-177	625
65ce4976-821c-421b-a245-c8252a09be9d	12305	Cucumber mosaic virus isolate Gd movement protein (3a) and coat protein (cp) genes, complete cds	632	92.247	99	0	869
abad8964-6abc-47f2-8289-3ed3fab8d642	12305	Cucumber mosaic virus isolate Gd movement protein (3a) and coat protein (cp) genes, complete cds	192	90.104	100	2.74e-61	239
5a847733-dbe7-4ddb-8694-f6aa18bab1f7	12305	Cucumber mosaic virus isolate Gd movement protein (3a) and coat protein (cp) genes, complete cds	343	97.376	99	7.92e-164	580
9499006d-73d3-4221-8b87-81854213a4d0	12305	Cucumber mosaic virus isolate Gd movement protein (3a) and coat protein (cp) genes, complete cds	1520	97.368	99	0	2560
607b7ef2-1a7e-48cc-a32f-0baad31dfb7c	12305	Cucumber mosaic virus isolate Gd movement protein (3a) and coat protein (cp) genes, complete cds	1370	95.182	99	0	2128
3e96703f-d77d-4f75-895b-4439c6a244de	12305	Cucumber mosaic virus isolate Gd movement protein (3a) and coat protein (cp) genes, complete cds	491	96.741	100	0	809
6b0a8853-3df0-45b4-bc5b-fb1adb09d772	12305	Cucumber mosaic virus isolate Gd movement protein (3a) and coat protein (cp) genes, complete cds	385	95.325	99	1.88e-170	603
e006a33b-e7df-423d-a01f-0e0b86a1936f	12305	Cucumber mosaic virus isolate Gd movement protein (3a) and coat protein (cp) genes, complete cds	1511	91.396	99	0	2006
2aa4e5fd-eee7-4191-91f8-e027f8c69569	12305	Cucumber mosaic virus isolate Gd movement protein (3a) and coat protein (cp) genes, complete cds	473	95.137	99	0	736
1cdfc40b-69f0-4546-9d33-9b25b7541fa1	12305	Cucumber mosaic virus isolate Gd movement protein (3a) and coat protein (cp) genes, complete cds	281	93.594	99	2.43e-113	412
98b8e88a-4789-495b-9ce0-d9c177eb08cf	12305	Cucumber mosaic virus isolate Gd movement protein (3a) and coat protein (cp) genes, complete cds	541	93.9	99	0	804
47450de5-6ac4-48eb-8d91-bdf5e84f8e77	12305	Cucumber mosaic virus isolate Gd movement protein (3a) and coat protein (cp) genes, complete cds	1403	96.579	99	0	2298
5d650bb5-2d60-49bc-b654-600f4ecaf2c8	12305	Cucumber mosaic virus isolate Gd movement protein (3a) and coat protein (cp) genes, complete cds	385	96.104	98	6.85e-175	617
979b826b-7f27-47f1-a768-ad0f2d21cab9	12305	Cucumber mosaic virus isolate Gd movement protein (3a) and coat protein (cp) genes, complete cds	861	93.031	99	0	1219
556b5c1e-02e8-40a2-9f1d-ca84c20a0e7b	12305	Cucumber mosaic virus isolate Gd movement protein (3a) and coat protein (cp) genes, complete cds	574	98.432	100	0	1009
68d904a7-a899-4d7b-aeb1-b15271b32062	12305	Cucumber mosaic virus isolate Gd movement protein (3a) and coat protein (cp) genes, complete cds	500	88.6	99	1.93e-161	573
fd5e7d6a-b292-4fad-8a4e-7c171d19a178	12305	Cucumber mosaic virus isolate Gd movement protein (3a) and coat protein (cp) genes, complete cds	206	93.689	98	1.41e-79	300
1e513d03-7984-413a-bfce-2f3543cc0719	12305	Cucumber mosaic virus isolate Gd movement protein (3a) and coat protein (cp) genes, complete cds	491	92.057	100	0	669
c4322a15-477c-45df-8431-111e1b0fdac4	12305	Cucumber mosaic virus isolate Gd movement protein (3a) and coat protein (cp) genes, complete cds	415	88.675	99	9.85e-134	481
b8e71919-f149-402e-872c-28257320bc3e	12305	Cucumber mosaic virus isolate Gd movement protein (3a) and coat protein (cp) genes, complete cds	622	85.691	99	5.11e-173	612
be74a2b3-5849-487e-a1b7-42e4c6222e03	12305	Cucumber mosaic virus isolate Gd movement protein (3a) and coat protein (cp) genes, complete cds	1307	94.721	100	0	1999
6971e383-ef5b-4c6c-8e36-d52d79cbe36f	12305	Cucumber mosaic virus isolate Gd movement protein (3a) and coat protein (cp) genes, complete cds	1202	95.923	99	0	1917
bf4a1a16-5de2-4891-8f71-9d4e38e2d3dc	12305	Cucumber mosaic virus isolate Gd movement protein (3a) and coat protein (cp) genes, complete cds	282	96.809	99	6.62e-129	464
bd56992a-443a-487d-9451-540d066c1e81	12305	Cucumber mosaic virus isolate Gd movement protein (3a) and coat protein (cp) genes, complete cds	666	88.138	99	0	750
18adef38-a155-4c71-b681-bef1b57e1240	12305	Cucumber mosaic virus isolate Gd movement protein (3a) and coat protein (cp) genes, complete cds	1438	94.159	99	0	2146
2da61d72-06b7-4975-86bb-2eb5c3ae3b91	12305	Cucumber mosaic virus isolate Gd movement protein (3a) and coat protein (cp) genes, complete cds	1403	95.153	99	0	2169
918edb97-1f9f-4e47-8c0b-c5ad92fb14e7	12305	Cucumber mosaic virus isolate Gd movement protein (3a) and coat protein (cp) genes, complete cds	504	92.46	98	0	702
465eee4e-12f0-4f0f-8a69-d1a7a8d61772	12305	Cucumber mosaic virus isolate Gd movement protein (3a) and coat protein (cp) genes, complete cds	215	92.558	98	1.87e-78	296
84ff8e51-05e9-4bde-bc55-d7e2d6e09963	12305	Cucumber mosaic virus isolate Gd movement protein (3a) and coat protein (cp) genes, complete cds	598	95.987	99	0	955
b383421a-be05-42cb-8ac9-5a06d81be7e3	12305	Cucumber mosaic virus isolate Gd movement protein (3a) and coat protein (cp) genes, complete cds	487	97.331	99	0	822
bb46400a-5ef0-4b93-839d-8ca792faf61f	12305	Cucumber mosaic virus isolate Gd movement protein (3a) and coat protein (cp) genes, complete cds	464	96.121	99	0	743
525f9f6b-d057-4936-a2be-652644d2396a	12305	Cucumber mosaic virus isolate Gd movement protein (3a) and coat protein (cp) genes, complete cds	858	94.755	100	0	1303
30c104aa-7349-4303-b286-816e656728e8	12305	Cucumber mosaic virus isolate Gd movement protein (3a) and coat protein (cp) genes, complete cds	1039	92.3	99	0	1434
6378104c-d5fd-407b-aee7-d2e8594f1492	12305	Cucumber mosaic virus isolate Gd movement protein (3a) and coat protein (cp) genes, complete cds	409	97.066	99	0	682
64b1533b-f47a-43ee-9781-307b07dcba90	12305	Cucumber mosaic virus isolate Gd movement protein (3a) and coat protein (cp) genes, complete cds	684	96.053	100	0	1098
3f458f43-c253-48e6-89e1-3252f76cbb0a	12305	Cucumber mosaic virus isolate Gd movement protein (3a) and coat protein (cp) genes, complete cds	800	93	99	0	1134
f390e1b0-2b46-48a0-9c90-f5be000fe6ba	12305	Cucumber mosaic virus isolate Gd movement protein (3a) and coat protein (cp) genes, complete cds	1489	95.097	99	0	2309
ee74cbc4-7289-4dfd-bcfc-904fcfce08fc	12305	Cucumber mosaic virus isolate Gd movement protein (3a) and coat protein (cp) genes, complete cds	586	96.587	100	0	966
f2c3ff9b-f50d-4120-a5c6-c2ed3a12b030	12305	Cucumber mosaic virus isolate Gd movement protein (3a) and coat protein (cp) genes, complete cds	392	95.663	99	5.32e-176	621
d5a8052c-2bb6-4816-9c35-86d469b39023	12305	Cucumber mosaic virus isolate Gd movement protein (3a) and coat protein (cp) genes, complete cds	304	94.408	97	9.73e-128	460
363fdc4f-63f7-4ef9-9adf-d00fdb67f179	12305	Cucumber mosaic virus isolate Gd movement protein (3a) and coat protein (cp) genes, complete cds	287	92.683	99	1.48e-110	403
634488ba-6d39-4278-9e9a-c87454c59d47	12305	Cucumber mosaic virus isolate Gd movement protein (3a) and coat protein (cp) genes, complete cds	1436	95.682	99	0	2268
e98504f5-7e51-4364-a1bb-69de052831ba	12305	Cucumber mosaic virus isolate Gd movement protein (3a) and coat protein (cp) genes, complete cds	1105	95.113	99	0	1714
23095031-bdc0-4506-923e-599089ed8445	12305	Cucumber mosaic virus isolate Gd movement protein (3a) and coat protein (cp) genes, complete cds	1289	96.974	99	0	2139
9b9d6abd-0c07-4185-aba9-bde68dde0b56	12305	Cucumber mosaic virus isolate Gd movement protein (3a) and coat protein (cp) genes, complete cds	1474	92.809	99	0	2078
32c28e64-36de-4516-8e05-159535d12d9c	12305	Cucumber mosaic virus isolate Gd movement protein (3a) and coat protein (cp) genes, complete cds	275	90.182	100	2.4e-93	346
b6f9a04d-a412-4601-ba98-6e758fd599b7	12305	Cucumber mosaic virus isolate Gd movement protein (3a) and coat protein (cp) genes, complete cds	820	96.22	100	0	1327
27ba1f54-9010-4664-96ac-2496f5f4f1c9	12305	Cucumber mosaic virus isolate Gd movement protein (3a) and coat protein (cp) genes, complete cds	1497	90.848	100	0	1932
22ff6456-5209-4a2c-9437-d1a13bb362c1	12305	Cucumber mosaic virus isolate Gd movement protein (3a) and coat protein (cp) genes, complete cds	1007	94.042	99	0	1495
822dfc51-ce08-4ad5-aecb-d70ee48b9cd6	12305	Cucumber mosaic virus isolate Gd movement protein (3a) and coat protein (cp) genes, complete cds	215	98.14	99	8.62e-102	374
d0eb1bad-64c3-4b9c-ba40-a77ba4e1a044	12305	Cucumber mosaic virus isolate Gd movement protein (3a) and coat protein (cp) genes, complete cds	573	93.194	99	0	822
61bc1034-79aa-4f26-a72a-54f3750338ab	12305	Cucumber mosaic virus isolate Gd movement protein (3a) and coat protein (cp) genes, complete cds	405	92.84	99	2.54e-159	566
7855b195-73db-4b99-9155-66833b1cf27f	12305	Cucumber mosaic virus isolate Gd movement protein (3a) and coat protein (cp) genes, complete cds	1400	95.143	100	0	2167
a2477344-f621-4e8c-8eba-23dd50fa3133	12305	Cucumber mosaic virus isolate Gd movement protein (3a) and coat protein (cp) genes, complete cds	216	97.685	99	4.03e-100	368
d7c9aca8-0c00-4fa6-ad57-7178f96276f8	12305	Cucumber mosaic virus isolate Gd movement protein (3a) and coat protein (cp) genes, complete cds	652	94.325	99	0	976
e90b5b02-e72a-45c0-a2a1-6c4b1a5476a0	12305	Cucumber mosaic virus isolate Gd movement protein (3a) and coat protein (cp) genes, complete cds	1386	94.444	99	0	2095
35e0894e-616d-4b9b-b7f9-249b4132408f	12305	Cucumber mosaic virus isolate Gd movement protein (3a) and coat protein (cp) genes, complete cds	513	96.101	99	0	826
3cef4519-e6cc-4bfd-9794-72e33637ea17	12305	Cucumber mosaic virus isolate Gd movement protein (3a) and coat protein (cp) genes, complete cds	1075	92.279	99	0	1485
9fa811d9-2140-4d75-b9f3-39d12d65bd2c	12305	Cucumber mosaic virus isolate Gd movement protein (3a) and coat protein (cp) genes, complete cds	452	96.903	99	0	749
485e705b-6053-469e-9fa9-d24ff2d8b938	12305	Cucumber mosaic virus isolate Gd movement protein (3a) and coat protein (cp) genes, complete cds	535	96.822	99	0	885
31f9d7fc-e8ee-4a0a-9266-0e5564406248	12305	Cucumber mosaic virus isolate Gd movement protein (3a) and coat protein (cp) genes, complete cds	520	96.154	99	0	843
900174dc-1907-4787-af6a-b8f69e971c56	12305	Cucumber mosaic virus isolate Gd movement protein (3a) and coat protein (cp) genes, complete cds	594	95.118	100	0	918
6aa68f29-de01-416a-ab81-6afd2e356b87	12305	Cucumber mosaic virus isolate Gd movement protein (3a) and coat protein (cp) genes, complete cds	947	94.826	99	0	1450
aefa09be-8c55-4d65-8639-148c29961ad9	12305	Cucumber mosaic virus isolate Gd movement protein (3a) and coat protein (cp) genes, complete cds	936	97.436	99	0	1585
0bf0878a-26ec-4764-823e-ba8e91946b71	12305	Cucumber mosaic virus isolate Gd movement protein (3a) and coat protein (cp) genes, complete cds	1484	90.499	99	0	1886
16d1d23f-3db5-4282-b54e-b8a035dc7f68	12305	Cucumber mosaic virus isolate Gd movement protein (3a) and coat protein (cp) genes, complete cds	436	94.037	100	0	647
b6f8c2c3-1bfb-45ec-8a55-abadb7927eee	12305	Cucumber mosaic virus isolate Gd movement protein (3a) and coat protein (cp) genes, complete cds	1252	96.406	100	0	2039
d725a9d1-4f0c-4dac-bf4d-ba29c4f879ab	12305	Cucumber mosaic virus isolate Gd movement protein (3a) and coat protein (cp) genes, complete cds	227	93.833	97	3.41e-91	339
711992e8-36d9-482c-820d-7d95ecaa65a7	12305	Cucumber mosaic virus isolate Gd movement protein (3a) and coat protein (cp) genes, complete cds	841	95.244	99	0	1306
93772654-c015-4c18-935f-8a8e1b858103	12305	Cucumber mosaic virus isolate Gd movement protein (3a) and coat protein (cp) genes, complete cds	369	96.748	99	5.01e-171	604
cd7eac9b-ab5e-43a8-a600-317afe6e9b63	12305	Cucumber mosaic virus isolate Gd movement protein (3a) and coat protein (cp) genes, complete cds	493	95.943	99	0	787
6a561934-d2ff-4ee4-aa9a-e1372798dcc3	12305	Cucumber mosaic virus isolate Gd movement protein (3a) and coat protein (cp) genes, complete cds	279	95.699	99	1.09e-121	440
c08885ee-3290-4ffc-93f8-d58314dff1eb	12305	Cucumber mosaic virus isolate Gd movement protein (3a) and coat protein (cp) genes, complete cds	733	92.087	98	0	998
cc55214d-c3e9-4769-9bff-c581c3f69124	12305	Cucumber mosaic virus isolate Gd movement protein (3a) and coat protein (cp) genes, complete cds	224	96.875	97	9.26e-102	374
1ffdf48b-ab39-48e5-b8d1-90750f93ca6f	12305	Cucumber mosaic virus isolate Gd movement protein (3a) and coat protein (cp) genes, complete cds	776	96.263	99	0	1256
a188356f-a30d-41c5-85d0-45cf1e4b59b9	12305	Cucumber mosaic virus isolate Gd movement protein (3a) and coat protein (cp) genes, complete cds	852	94.601	99	0	1297
e7effe28-560f-4920-a177-06b96c4df142	12305	Cucumber mosaic virus isolate Gd movement protein (3a) and coat protein (cp) genes, complete cds	889	93.588	99	0	1303
8fa52fed-b53e-4822-b5d3-d4f7853829cf	12305	Cucumber mosaic virus isolate Gd movement protein (3a) and coat protein (cp) genes, complete cds	1309	95.875	99	0	2084
6b3531aa-ce6f-4b96-9fba-84b779d6f804	12305	Cucumber mosaic virus isolate Gd movement protein (3a) and coat protein (cp) genes, complete cds	780	92.692	99	0	1099
10828618-7f0a-4a6a-94df-28283db8febf	12305	Cucumber mosaic virus isolate Gd movement protein (3a) and coat protein (cp) genes, complete cds	618	97.087	100	0	1031
eb20da90-23f9-4a78-8909-fd3e26661cee	12305	Cucumber mosaic virus isolate Gd movement protein (3a) and coat protein (cp) genes, complete cds	423	97.872	100	0	725
33cd8c9e-7a8f-4143-9b36-ee46b3e2dc5c	12305	Cucumber mosaic virus isolate Gd movement protein (3a) and coat protein (cp) genes, complete cds	271	96.31	100	3.84e-121	438
d1122b99-e7ab-4d26-b822-21ce225d8a97	12305	Cucumber mosaic virus isolate Gd movement protein (3a) and coat protein (cp) genes, complete cds	1439	87.422	99	0	1563
c8727f1b-4725-48cd-8dbc-39ab85604ef9	12305	Cucumber mosaic virus isolate Gd movement protein (3a) and coat protein (cp) genes, complete cds	1467	94.956	99	0	2263
b218ae50-8fec-4cff-bd29-a67b98115b5f	12305	Cucumber mosaic virus isolate Gd movement protein (3a) and coat protein (cp) genes, complete cds	421	95.012	99	0	649
024c0a1b-f666-4000-8da5-44c8687f0ca9	12305	Cucumber mosaic virus isolate Gd RNA-dependent RNA polymerase (2a) and virus-induced gene silencing supressor (2b) genes, complete cds	202	92.574	99	3.78e-75	285
a9a3203f-6e21-4bc3-a84d-9169dac939ec	12305	Cucumber mosaic virus isolate Jol186 movement protein (3a) and coat protein (3b) genes, complete cds	200	90	82	1.68e-64	250
fdd9d8e2-d897-41c5-b3ed-7bc722eb66e6	12305	Cucumber mosaic virus isolate Jol186 movement protein (3a) and coat protein (3b) genes, complete cds	254	94.882	99	3.69e-106	388
5cc4a877-db14-46c4-a40a-189be8dbefc7	12305	Cucumber mosaic virus isolate Jol186 movement protein (3a) and coat protein (3b) genes, complete cds	296	91.554	99	1.19e-106	390
81109820-6fd7-4841-ae88-a26c828ce85c	12305	Cucumber mosaic virus isolate Jol186 movement protein (3a) and coat protein (3b) genes, complete cds	301	92.359	99	2.02e-114	416
3515d29a-4db7-474d-839b-2e5510f36e43	N/A	Cucumber mosaic virus isolate MeEs segment RNA1, complete sequence	466	98.712	98	0	826
8e0098c6-8fed-451b-852c-2ef8bbb4c364	N/A	Cucumber mosaic virus isolate PV 0473 1a protein gene, complete cds	1340	96.194	99	0	2163
c2284741-c154-4396-bd61-36824fc0fd61	N/A	Cucumber mosaic virus isolate PV 0473 1a protein gene, complete cds	1514	92.668	99	0	2124
3d31af21-0f19-4e90-88a7-5c6c5b59b82d	N/A	Cucumber mosaic virus isolate PV 0473 1a protein gene, complete cds	1324	94.335	99	0	1997
f3308d1e-0b46-4574-a9d9-d2570c31f584	N/A	Cucumber mosaic virus isolate PV 0473 1a protein gene, complete cds	697	92.826	93	0	985
d9a84df6-0a93-4f75-9fe4-69e662943fd3	N/A	Cucumber mosaic virus isolate PV 0473 1a protein gene, complete cds	586	96.075	99	0	941
ca12504d-1d96-4900-884b-3c53f8a9b038	N/A	Cucumber mosaic virus isolate PV 0473 1a protein gene, complete cds	1474	96.404	99	0	2405
2ab611bd-1aa3-44b4-8ce1-71410a57269b	N/A	Cucumber mosaic virus isolate PV 0473 1a protein gene, complete cds	1488	94.086	99	0	2217
6c952c5e-ca29-494c-a99e-38bc14c5c329	N/A	Cucumber mosaic virus isolate PV 0473 1a protein gene, complete cds	1493	95.847	99	0	2379
23893c3f-2077-4676-8123-43ce607d617b	N/A	Cucumber mosaic virus isolate PV 0473 1a protein gene, complete cds	1364	93.328	99	0	1967
b09c1ea6-4194-4209-9d11-34d264d3a3f3	N/A	Cucumber mosaic virus isolate PV 0473 1a protein gene, complete cds	1129	93.268	99	0	1622
26388cc3-4154-435a-9b5d-e82e8f881f2c	N/A	Cucumber mosaic virus isolate PV 0473 1a protein gene, complete cds	686	94.898	99	0	1053
c308d62b-0442-4ff9-964f-9aabecd56888	N/A	Cucumber mosaic virus isolate PV 0473 1a protein gene, complete cds	1060	96.415	99	0	1731
6192e477-9be8-4288-a893-9cd88be23726	N/A	Cucumber mosaic virus isolate PV 0473 1a protein gene, complete cds	1131	88.506	99	0	1303
586d36b0-9c4b-4e6d-8572-95071c811d14	N/A	Cucumber mosaic virus isolate PV 0473 1a protein gene, complete cds	1083	94.183	99	0	1618
293c27ae-c902-4457-ae61-a78894241a7e	N/A	Cucumber mosaic virus isolate PV 0473 1a protein gene, complete cds	1572	95.229	99	0	2455
3eba4c80-d958-4a6f-a86d-2690214073e6	N/A	Cucumber mosaic virus isolate PV 0473 2a protein and 2b protein genes, complete cds	477	95.597	99	0	756
a8b3c492-f578-4ba2-a90a-44c5b12f0acd	N/A	Cucumber mosaic virus isolate PV 0473 2a protein and 2b protein genes, complete cds	354	89.548	99	6.75e-120	435
fd9fed58-b5a2-4510-a3a7-61f32651b7a0	N/A	Cucumber mosaic virus isolate PV 0473 2a protein and 2b protein genes, complete cds	246	89.837	99	1.61e-79	300
a28fcfca-4123-4b18-b1f2-f83bd0baa352	N/A	Cucumber mosaic virus isolate PV 0473 2a protein and 2b protein genes, complete cds	452	93.142	100	0	645
7f503850-ea28-4548-af20-2f07efa5f044	12305	Cucumber mosaic virus isolate PV-0036 segment RNA2, complete sequence	294	89.116	99	5.44e-95	351
0a503527-fa6f-4432-83c5-8b5de978a67f	12305	Cucumber mosaic virus isolate PV-0036 segment RNA3, complete sequence	214	93.458	100	6.67e-83	311
47885eb3-b1e4-42ed-86c8-6de0ed779c3f	12305	Cucumber mosaic virus isolate PV-0036 segment RNA3, complete sequence	369	97.29	99	5.02e-176	621
49d8a356-f5d5-4d79-a1d1-67bfea52f8d9	12305	Cucumber mosaic virus isolate PV-0036 segment RNA3, complete sequence	234	95.299	97	5.83e-99	364
4b8e534a-351b-4184-b081-04ccbb0f607a	12305	Cucumber mosaic virus isolate PV-0036 segment RNA3, complete sequence	208	93.269	99	5.02e-79	298
e74cc9e3-b5dd-4afa-801a-7350b0065837	12305	Cucumber mosaic virus isolate PV-0036 segment RNA3, complete sequence	269	94.052	99	1.82e-109	399
29745ac3-0c1f-4d42-8452-c4f1eff1b21b	12305	Cucumber mosaic virus isolate PV-0036 segment RNA3, complete sequence	274	97.08	97	4e-126	455
e86aa6c3-f556-4e0d-9068-46f05af10b1e	12305	Cucumber mosaic virus isolate PV-0036 segment RNA3, complete sequence	438	93.836	99	0	643
ce26a584-f987-4bae-aefd-1ab6f6387178	12305	Cucumber mosaic virus isolate PV-0036 segment RNA3, complete sequence	299	90.635	99	5.64e-105	385
ee3297c8-5f4c-441c-9c4c-c5a9eaf6725f	12305	Cucumber mosaic virus isolate PV-0036 segment RNA3, complete sequence	285	93.333	100	8.82e-113	411
8f047c4e-fd61-4f3a-a1d8-b4a4c107d391	12305	Cucumber mosaic virus isolate PV-0036 segment RNA3, complete sequence	196	94.388	99	1.68e-78	296
55cfe814-090a-49a8-b306-d50aa7466834	12305	Cucumber mosaic virus isolate PV-0036 segment RNA3, complete sequence	294	96.259	99	3.21e-132	475
9ffd05dc-5278-4b72-878e-d7bd519e7fef	12305	Cucumber mosaic virus isolate PV-0036 segment RNA3, complete sequence	197	95.939	93	1.83e-83	313
c911994a-7749-44ac-b5e6-0470405cfec6	12305	Cucumber mosaic virus isolate PV-0036 segment RNA3, complete sequence	278	93.165	94	7.08e-109	398
52504fb3-0b30-4e47-8d8b-a947f87b7615	12305	Cucumber mosaic virus isolate PV-0036 segment RNA3, complete sequence	269	95.167	95	6.73e-114	414
a2066a59-9eae-4cbb-a021-11f803fb6904	12305	Cucumber mosaic virus isolate PV-0036 segment RNA3, complete sequence	533	96.811	99	0	880
4e942961-12f5-4858-a3c4-2972bdcd6c41	12305	Cucumber mosaic virus isolate PV-0036 segment RNA3, complete sequence	284	96.127	99	4.03e-126	455
f3117248-6a2c-44d4-b91b-e5a5d7814fd7	12305	Cucumber mosaic virus isolate PV-0036 segment RNA3, complete sequence	277	94.224	100	6.6e-114	414
18899e80-011c-4458-a401-47ee5d809e8f	12305	Cucumber mosaic virus isolate PV-0036 segment RNA3, complete sequence	288	96.528	99	4.1e-131	472
555504a7-ec5d-4fe7-8d9b-f20638838360	12305	Cucumber mosaic virus isolate PV-0036 segment RNA3, complete sequence	294	90.136	99	7.24e-99	364
3f1131aa-d3e0-483f-b9e0-9591ed127abb	12305	Cucumber mosaic virus isolate PV-0036 segment RNA3, complete sequence	211	95.735	100	3.91e-90	335
1fd0fdf5-b6ce-4e3a-bd1c-64e100388328	12305	Cucumber mosaic virus isolate PV-0036 segment RNA3, complete sequence	282	94.681	100	2.42e-118	429
fe8f662e-d41d-4ac9-b70e-58704fb8c234	12305	Cucumber mosaic virus isolate PV-0036 segment RNA3, complete sequence	223	94.17	99	5.32e-89	331
6b4a3e50-9b61-4650-a9b2-4f2e4d07ec5f	12305	Cucumber mosaic virus isolate PV-0036 segment RNA3, complete sequence	388	95.619	100	1.14e-172	610
073f0dd0-d9b8-4acf-bf56-7f7bd506ad80	12305	Cucumber mosaic virus isolate PV-0036 segment RNA3, complete sequence	241	95.021	99	1.26e-100	370
8db5fb2f-0216-4f38-b509-c98b01f8888d	12305	Cucumber mosaic virus isolate PV-0036 segment RNA3, complete sequence	274	95.62	100	5.02e-120	435
a737e049-3da4-4cd4-8fd9-1b66d31ca59e	12305	Cucumber mosaic virus isolate PV-0036 segment RNA3, complete sequence	247	95.142	99	1.62e-104	383
3c2a5586-25c5-4c40-9ce6-f03ab3c18146	12305	Cucumber mosaic virus isolate PV-0036 segment RNA3, complete sequence	285	86.316	98	5.51e-75	285
02eda57f-adaa-4702-ab26-0811aac81bbf	12305	Cucumber mosaic virus isolate PV-0036 segment RNA3, complete sequence	265	92.453	94	5.21e-100	368
ebe4953b-3822-43fc-8101-9953c69d21d0	12305	Cucumber mosaic virus isolate PV-0036 segment RNA3, complete sequence	284	94.366	99	8.76e-118	427
702317ea-c1ca-4505-83ff-94d4264f83fc	12305	Cucumber mosaic virus isolate PV-0036 segment RNA3, complete sequence	285	91.93	99	1.17e-106	390
71e50708-bdd1-4ec2-a911-e9be0ec941d6	12305	Cucumber mosaic virus isolate PV-0036 segment RNA3, complete sequence	278	92.806	100	1.09e-106	390
1e09916b-b3b8-42a9-a738-5c9c566e0fda	12305	Cucumber mosaic virus isolate PV-0036 segment RNA3, complete sequence	332	94.578	99	1.32e-141	507
7f303a04-2c1c-4706-b792-62cd79470102	12305	Cucumber mosaic virus isolate PV-0036 segment RNA3, complete sequence	249	93.976	100	1.29e-100	370
49247230-7fa2-485d-94d9-ef2e051b2665	12305	Cucumber mosaic virus isolate PV-0036 segment RNA3, complete sequence	282	95.39	100	3.06e-122	442
d24f097f-5e68-44a3-b587-9df6d6688a3b	12305	Cucumber mosaic virus isolate PV-0036 segment RNA3, complete sequence	286	94.406	99	2.41e-118	429
58fba909-0494-4b45-9c16-b55e08e220a1	12305	Cucumber mosaic virus isolate PV-0036 segment RNA3, complete sequence	441	93.878	99	0	652
221ffaa4-e04a-4fae-9b87-7c2c70ed322c	12305	Cucumber mosaic virus isolate PV-0036 segment RNA3, complete sequence	271	95.572	99	1.08e-116	424
d38efb85-fb56-4f88-8ba5-e4f03442e5ea	12305	Cucumber mosaic virus isolate PV-0036 segment RNA3, complete sequence	283	94.7	99	6.71e-119	431
e25536fb-490f-42fa-b239-191c848937c6	12305	Cucumber mosaic virus isolate PV-0036 segment RNA3, complete sequence	275	85.818	95	1.17e-71	274
0d9ba254-c1c3-444a-8656-7ea63ad21e00	12305	Cucumber mosaic virus isolate PV-0036 segment RNA3, complete sequence	208	99.038	97	3.07e-101	372
10ffd13a-ee3c-4615-ad37-c2a1b6128a08	12305	Cucumber mosaic virus isolate PV-0036 segment RNA3, complete sequence	429	92.075	99	2.13e-165	586
273be65a-8d27-419e-8dbb-fbfaf8e5680c	12305	Cucumber mosaic virus isolate PV-0036 segment RNA3, complete sequence	276	97.101	98	2.39e-128	462
347a004c-1393-4c5d-9b93-545c20136a99	12305	Cucumber mosaic virus isolate PV-0036 segment RNA3, complete sequence	264	95.455	95	1.87e-114	416
5fbad0c6-8450-4d62-980a-f93e1b5ffc58	12305	Cucumber mosaic virus isolate PV0187 segment RNA3 3a protein and 3b protein genes, complete cds	688	98.547	99	0	1210
12bffdf8-c699-470a-89b5-fe592423d0c0	12305	Cucumber mosaic virus isolate PV0187 segment RNA3 3a protein and 3b protein genes, complete cds	676	98.521	100	0	1188
68d8be31-1f61-4eb0-aefa-8928b0dc96ce	12305	Cucumber mosaic virus isolate PV0187 segment RNA3 3a protein and 3b protein genes, complete cds	680	95.294	100	0	1059
c076dd5a-341c-45fa-97dd-037369f74b08	12305	Cucumber mosaic virus isolate PV0187 segment RNA3 3a protein and 3b protein genes, complete cds	697	95.983	99	0	1118
6bcfb806-c08e-4ae9-adb9-d9a8b38119fa	12305	Cucumber mosaic virus isolate PV0187 segment RNA3 3a protein and 3b protein genes, complete cds	678	94.248	99	0	1018
4c6b8f9a-2a89-4ff5-bd02-9f5644023225	12305	Cucumber mosaic virus isolate PV0187 segment RNA3 3a protein and 3b protein genes, complete cds	700	91	100	0	915
cbc037f9-f5b5-4308-b217-18ea1b37e154	12305	Cucumber mosaic virus isolate PV0187 segment RNA3 3a protein and 3b protein genes, complete cds	672	96.131	99	0	1083
ee918261-6d84-4183-a2c5-a2a62538ffb1	12305	Cucumber mosaic virus isolate PV0187 segment RNA3 3a protein and 3b protein genes, complete cds	668	97.156	99	0	1114
e8c9d734-78df-4a4c-88fd-404516db94fb	12305	Cucumber mosaic virus isolate PV0187 segment RNA3 3a protein and 3b protein genes, complete cds	660	97.424	99	0	1114
2357e9af-6fdd-4291-9389-fd9b5f340d30	12305	Cucumber mosaic virus isolate PV0187 segment RNA3 3a protein and 3b protein genes, complete cds	744	97.581	99	0	1260
69a4ba63-8d25-4e3e-8688-8f2b3a91317d	12305	Cucumber mosaic virus isolate PV0187 segment RNA3 3a protein and 3b protein genes, complete cds	668	95.958	99	0	1068
2251f0e7-e4fc-4c04-bc38-29737a486dcd	12305	Cucumber mosaic virus isolate PV0187 segment RNA3 3a protein and 3b protein genes, complete cds	676	93.491	99	0	981
44b518ec-29ae-41b4-b7c4-d02ef31f220f	12305	Cucumber mosaic virus isolate PV0187 segment RNA3 3a protein and 3b protein genes, complete cds	679	90.427	99	0	863
8b53fbe2-cf18-4674-a9ba-50b561c1a290	12305	Cucumber mosaic virus isolate PV0187 segment RNA3 3a protein and 3b protein genes, complete cds	690	93.478	99	0	1007
bb19cecb-abbf-4af1-8e08-f8f2e8437268	12305	Cucumber mosaic virus isolate PV0187 segment RNA3 3a protein and 3b protein genes, complete cds	688	96.221	99	0	1110
6f93a6f6-64f4-4723-a032-8efa9f6e6255	12305	Cucumber mosaic virus isolate PV0187 segment RNA3 3a protein and 3b protein genes, complete cds	700	95.571	99	0	1105
2406b423-44ac-4326-9d32-bd411bc8e9d7	12305	Cucumber mosaic virus isolate PV0187 segment RNA3 3a protein and 3b protein genes, complete cds	674	94.807	99	0	1038
b6457860-8212-4eae-b8d4-31ed317e7035	12305	Cucumber mosaic virus isolate PV0187 segment RNA3 3a protein and 3b protein genes, complete cds	693	97.403	99	0	1168
f7370aa8-7418-4768-92ce-8ab62b8ea9f6	12305	Cucumber mosaic virus isolate PV0187 segment RNA3 3a protein and 3b protein genes, complete cds	667	95.502	99	0	1050
0df6a9cc-708c-489b-9b9b-a82cfb58898f	12305	Cucumber mosaic virus isolate PV0187 segment RNA3 3a protein and 3b protein genes, complete cds	683	95.168	99	0	1055
1d5c190e-25dc-4145-80a1-c7e5ed5fcb5c	12305	Cucumber mosaic virus isolate RP23 segment RNA3, complete sequence	278	85.971	100	1.39e-70	270
c0cb9a22-440c-4a3a-8a18-6562ec87cf92	N/A	Cucumber mosaic virus isolate Rs segment RNA 2, complete sequence	489	92.638	83	0	684
c7dd6e2e-a768-47a4-a497-1636bfb5ba23	N/A	Cucumber mosaic virus isolate Rs segment RNA 3, complete sequence	226	94.69	99	2.47e-92	342
b18df0e0-8581-41a9-af67-376c8060404b	12305	Cucumber mosaic virus isolate Va segment RNA3, complete sequence	182	89.56	98	2.12e-57	226
6a48df1d-3278-43b6-8e71-b079ae4d9219	12305	Cucumber mosaic virus isolate Va segment RNA3, complete sequence	223	86.996	99	1.98e-58	230
8261c5f0-0e31-4000-ab21-7faba675b223	12305	Cucumber mosaic virus mRNA for movement protein and coat protein, strain I17F	255	94.118	100	2.21e-103	379
b38718bb-6025-4e48-8cfc-7be02f8cd9eb	12305	Cucumber mosaic virus mRNA for movement protein and coat protein, strain I17F	577	96.88	99	0	955
8799cbd7-58f9-4d9b-86ef-87f9ae901a91	12305	Cucumber mosaic virus mRNA for movement protein and coat protein, strain I17F	382	96.859	98	6.78e-180	634
09b732b6-767e-4e45-9855-9be75d7820d9	12305	Cucumber mosaic virus mRNA for movement protein and coat protein, strain I17F	277	97.112	99	2.37e-128	462
7ca2db3a-4920-4b25-b1e9-99c70fd0696d	12305	Cucumber mosaic virus mRNA for movement protein and coat protein, strain I17F	466	96.352	99	0	754
bcebd8af-e447-4000-a9d3-ef99073e2a1b	12305	Cucumber mosaic virus mRNA for movement protein and coat protein, strain I17F	273	94.872	99	1.41e-115	420
f7f9e35f-0c11-4426-bbca-dad4825ab2f1	12305	Cucumber mosaic virus mRNA for movement protein and coat protein, strain I17F	543	93.923	99	0	800
68f8ad96-fb21-460e-acdd-215c0a548c25	12305	Cucumber mosaic virus mRNA for movement protein and coat protein, strain I17F	421	97.15	100	0	704
666ee3b7-bc82-4b09-8269-f76a910ed07b	12305	Cucumber mosaic virus mRNA for movement protein and coat protein, strain I17F	280	97.857	99	6.6e-134	481
8d743c2f-8611-452a-a5c6-9bb7f5d50349	12305	Cucumber mosaic virus mRNA for movement protein and coat protein, strain I17F	355	95.211	97	1.83e-155	553
cb4999c8-1aca-438a-97ae-bddb13022fc8	12305	Cucumber mosaic virus mRNA for movement protein and coat protein, strain I17F	282	98.227	99	1.11e-136	490
54bcb720-8503-4d85-8b75-840370f807fd	12305	Cucumber mosaic virus mRNA for movement protein and coat protein, strain I17F	290	92.414	99	1.93e-109	399
bc467466-0aa9-467e-8bed-53877af0b1a6	12305	Cucumber mosaic virus mRNA for movement protein and coat protein, strain I17F	559	95.528	99	0	878
60875b3c-71c6-40d9-bfde-08d63250bb5f	12305	Cucumber mosaic virus mRNA for movement protein and coat protein, strain I17F	286	96.503	99	5.26e-130	468
87d506b1-5928-4832-a1e4-62725d24d309	12305	Cucumber mosaic virus mRNA for movement protein and coat protein, strain I17F	338	94.379	99	4.82e-141	505
337f4f0b-abe6-45a8-b9ff-84603aacf4e4	12305	Cucumber mosaic virus mRNA for movement protein and coat protein, strain I17F	481	92.723	99	0	676
54791233-ee2d-46d1-b3ee-87b1b2df3aac	12305	Cucumber mosaic virus mRNA for movement protein and coat protein, strain I17F	257	98.444	99	1.7e-124	449
d82926bc-b413-4215-893b-f42f6cad50e5	12305	Cucumber mosaic virus mRNA for movement protein and coat protein, strain I17F	810	96.543	100	0	1327
5db6e44e-2d2e-4e4f-b579-55f58824db3e	12305	Cucumber mosaic virus mRNA for movement protein and coat protein, strain I17F	720	94.306	99	0	1077
b345d879-82c0-4cfe-abfa-338c8c8eaac5	12305	Cucumber mosaic virus mRNA for movement protein and coat protein, strain I17F	280	96.786	99	8.56e-128	460
dbb70e07-3f86-4fe6-a266-5b21f439a4bc	12305	Cucumber mosaic virus mRNA for movement protein and coat protein, strain I17F	448	94.643	100	0	682
d0523454-e5fa-446c-bc30-fa428481315f	12305	Cucumber mosaic virus mRNA for movement protein and coat protein, strain I17F	439	95.216	99	0	688
6e7922c4-acab-4e34-b56f-5a18dbcf0cb5	12305	Cucumber mosaic virus mRNA for movement protein and coat protein, strain I17F	287	97.213	99	6.81e-134	481
2ce7df66-5ca5-4824-b468-90b7eafebf75	12305	Cucumber mosaic virus mRNA for movement protein and coat protein, strain I17F	360	95.556	98	2.33e-159	566
5758871a-5f42-4bfe-b2b3-4d4cfdf3f0b4	12305	Cucumber mosaic virus mRNA for movement protein and coat protein, strain I17F	268	94.03	99	1.78e-109	399
1adecaf5-9f18-419f-96d4-f4746f847595	12305	Cucumber mosaic virus mRNA for movement protein and coat protein, strain I17F	361	95.845	99	1.09e-162	577
848cdd48-ef81-4af2-b29d-9dfcacd28054	12305	Cucumber mosaic virus mRNA for movement protein and coat protein, strain I17F	278	98.921	99	2.35e-138	496
2136ad70-07c1-41e6-af6f-e09626937e11	12305	Cucumber mosaic virus mRNA for movement protein and coat protein, strain I17F	280	96.071	99	5.13e-125	451
8af85844-50f7-42fd-ba2c-00ea4268c301	12305	Cucumber mosaic virus mRNA for movement protein and coat protein, strain I17F	407	96.314	99	0	654
c7fda791-87e2-42f9-a5b6-f61173616bdd	12305	Cucumber mosaic virus mRNA for movement protein and coat protein, strain I17F	277	96.751	99	1.11e-126	457
0a12a4c3-5cf9-4949-bb52-cfe71633c9f2	12305	Cucumber mosaic virus mRNA for movement protein and coat protein, strain I17F	543	97.238	100	0	913
2818f5b3-36bf-4645-a054-acc346f7f6cd	12305	Cucumber mosaic virus mRNA for movement protein and coat protein, strain I17F	971	87.127	99	0	1037
78e8af56-fe15-4421-9ed0-518ee48a7850	12305	Cucumber mosaic virus mRNA for movement protein and coat protein, strain I17F	251	98.406	99	9.99e-122	440
f3d4fbbd-a96b-416a-b8fb-21406197f275	12305	Cucumber mosaic virus mRNA for movement protein and coat protein, strain I17F	144	90.972	99	7.35e-46	187
cf1b8889-e36f-462c-8710-5eaad68b53ac	12305	Cucumber mosaic virus mRNA for movement protein and coat protein, strain I17F	463	96.76	99	0	767
ed4d1160-d34c-40c4-bba0-b44687577095	12305	Cucumber mosaic virus mRNA for movement protein and coat protein, strain I17F	716	96.229	100	0	1157
560510ac-3f54-40bf-b326-286cce8662ef	12305	Cucumber mosaic virus mRNA for movement protein and coat protein, strain I17F	338	93.787	99	1.02e-137	494
a6dd734d-4055-4181-95e3-f4d790880aa7	12305	Cucumber mosaic virus mRNA for movement protein and coat protein, strain I17F	364	95.33	99	5.15e-161	571
2beee279-48a4-4705-958d-fdb78168e91a	12305	Cucumber mosaic virus mRNA for movement protein and coat protein, strain I17F	281	97.153	100	3.97e-131	472
346554e0-a314-4079-8f4f-1284e7e1f38a	12305	Cucumber mosaic virus mRNA for movement protein and coat protein, strain I17F	442	95.023	99	0	680
d41f14bf-1b18-48bd-b3c9-805743e4b267	12305	Cucumber mosaic virus mRNA for movement protein and coat protein, strain I17F	277	97.473	100	1.4e-130	470
c5ec637c-4667-40ea-9c03-3945a5520e3c	12305	Cucumber mosaic virus mRNA for movement protein and coat protein, strain I17F	280	97.5	99	1.1e-131	473
a7a6cecd-65d8-4f47-8d7d-b2b832fe8386	12305	Cucumber mosaic virus mRNA for movement protein and coat protein, strain I17F	280	97.143	99	5.08e-130	468
070c4fa1-7de6-4be6-a479-fc634d9cf95b	12305	Cucumber mosaic virus mRNA for movement protein and coat protein, strain I17F	559	93.202	99	0	798
37db8b9e-8413-4b83-82dd-18c14bd4fe2c	12305	Cucumber mosaic virus mRNA for movement protein and coat protein, strain I17F	636	94.969	100	0	979
23a4137e-ab07-42fb-8e61-e53f5a78b82a	12305	Cucumber mosaic virus mRNA for movement protein and coat protein, strain I17F	283	95.053	99	1.47e-120	436
fbb6f8bf-e595-4ed6-acfd-93123a1fe65b	12305	Cucumber mosaic virus mRNA for movement protein and coat protein, strain I17F	219	93.151	100	5.21e-84	315
b31d47bf-c5c1-4ba3-854c-a7afdcd8b6df	12305	Cucumber mosaic virus mRNA for movement protein and coat protein, strain I17F	277	93.863	100	1.09e-111	407
1c1a8ecc-e98c-46f5-9c63-4da0833e1860	12305	Cucumber mosaic virus mRNA for movement protein and coat protein, strain I17F	296	92.568	99	9.31e-113	411
3f9a4e82-cfdd-442b-9270-06e577a1d479	12305	Cucumber mosaic virus mRNA for movement protein and coat protein, strain I17F	281	96.797	99	1.86e-129	466
f0e16497-f2fd-4b1d-a2af-52e0625eea56	12305	Cucumber mosaic virus mRNA for movement protein and coat protein, strain I17F	285	90.877	95	5.51e-100	368
4ebdd9ae-9653-4f93-9ea2-a162777e8c17	12305	Cucumber mosaic virus mRNA for movement protein and coat protein, strain I17F	281	96.441	99	1.11e-126	457
8c89ffa7-8eb7-497b-8e7b-fa85a9450845	12305	Cucumber mosaic virus mRNA for movement protein and coat protein, strain I17F	270	97.037	99	5.01e-125	451
77a19bdb-ea09-4b36-bff4-9e0456f814ca	12305	Cucumber mosaic virus mRNA for movement protein and coat protein, strain I17F	831	95.788	100	0	1323
ab7ba8b3-9356-444c-bf1c-3e3a3fdd2422	12305	Cucumber mosaic virus mRNA for movement protein and coat protein, strain I17F	620	97.581	99	0	1057
842431ca-b382-40f7-8f9d-721d9ead2bba	12305	Cucumber mosaic virus mRNA for movement protein and coat protein, strain I17F	264	93.182	96	8.37e-103	377
c3447bbd-0211-4002-88ae-b345367e75ab	12305	Cucumber mosaic virus mRNA for movement protein and coat protein, strain I17F	282	94.681	99	2.42e-118	429
08096541-5a2b-4286-9c38-c4be52ac0b1b	12305	Cucumber mosaic virus mRNA for movement protein and coat protein, strain I17F	718	97.911	99	0	1236
f4af950a-4d06-49b8-90e9-12a2db3a3242	12305	Cucumber mosaic virus mRNA for movement protein and coat protein, strain I17F	280	97.143	99	4e-131	472
484882f8-b4ee-41ad-8437-f7a105f693e5	12305	Cucumber mosaic virus mRNA for movement protein and coat protein, strain I17F	279	93.19	98	1.87e-109	399
53c2006d-2fc3-4966-a96a-ddf079b21cab	12305	Cucumber mosaic virus mRNA for movement protein and coat protein, strain I17F	333	96.096	99	4.68e-151	538
04ad7c48-ea38-46cf-89a6-cffb8fe52725	12305	Cucumber mosaic virus mRNA for movement protein and coat protein, strain I17F	724	98.619	99	0	1277
1b2d06e7-f252-4dfe-9563-9eff31d23a3e	12305	Cucumber mosaic virus mRNA for movement protein and coat protein, strain I17F	376	98.138	99	0	651
e0d0425d-abfc-413e-a25b-8f869e9a0bc5	12305	Cucumber mosaic virus mRNA for movement protein and coat protein, strain I17F	288	96.875	100	3.11e-132	475
600dd7ec-d3d7-4e30-9b24-fdf7f9714914	12305	Cucumber mosaic virus mRNA for movement protein and coat protein, strain I17F	241	96.266	99	9.61e-107	390
8cd94c61-281a-4bfd-979e-695a85a585f8	12305	Cucumber mosaic virus mRNA for movement protein and coat protein, strain I17F	287	97.561	99	1.45e-135	486
d2b08207-de08-446e-8b74-7ec1d09b3875	12305	Cucumber mosaic virus mRNA for movement protein and coat protein, strain I17F	268	98.881	97	8.37e-133	477
61f5bc9e-2339-4a5f-88de-081ca7355c14	12305	Cucumber mosaic virus mRNA for movement protein and coat protein, strain I17F	292	93.493	99	3.3e-117	425
aa6be156-10bb-4990-9612-7627512d2862	12305	Cucumber mosaic virus mRNA for movement protein and coat protein, strain I17F	295	97.288	99	7.08e-139	497
339ae45d-8975-4fd7-b2b6-ac5d1b513d17	12305	Cucumber mosaic virus mRNA for movement protein and coat protein, strain I17F	281	98.221	100	3.94e-136	488
9588bde3-a780-4d75-bff9-07b8bb2902a2	12305	Cucumber mosaic virus mRNA for movement protein and coat protein, strain I17F	162	86.42	98	8.63e-41	171
f20c4f7a-325d-4f09-b4fb-0966bf09364c	12305	Cucumber mosaic virus mRNA for movement protein and coat protein, strain I17F	439	90.433	100	7.86e-155	551
d5ff2568-2e8a-469d-81f1-079bfff05cc2	12305	Cucumber mosaic virus mRNA for movement protein and coat protein, strain I17F	286	95.804	99	1.44e-125	453
0667cd84-7d5b-4c40-b501-f454153f44b5	12305	Cucumber mosaic virus mRNA for movement protein and coat protein, strain I17F	427	95.082	100	0	662
f7ce6c69-5a78-439f-9f31-f29938f1ec43	12305	Cucumber mosaic virus mRNA for movement protein and coat protein, strain I17F	264	94.697	100	1.72e-109	399
508c1e94-b23a-46d1-b5a2-c835bcac279c	12305	Cucumber mosaic virus mRNA for movement protein and coat protein, strain I17F	314	96.497	100	9.39e-143	510
69dbad48-5d73-4853-aa6a-de656fa9af33	12305	Cucumber mosaic virus mRNA for movement protein and coat protein, strain I17F	291	90.378	99	5.47e-100	368
5cff431c-590b-498c-8bcd-c68d64b06f24	12305	Cucumber mosaic virus mRNA for movement protein and coat protein, strain I17F	710	96.056	99	0	1140
d239bd9d-0280-4b2c-8ffa-8f0f3a8d9e8b	12305	Cucumber mosaic virus mRNA for movement protein and coat protein, strain I17F	373	96.247	100	6.58e-170	601
9dbef743-68b1-4061-a5a9-fb9d874b3753	12305	Cucumber mosaic virus mRNA for movement protein and coat protein, strain I17F	284	97.183	98	1.14e-131	473
e9c4a193-465c-4583-acd2-c9b9e9ac361d	12305	Cucumber mosaic virus mRNA for movement protein and coat protein, strain I17F	498	96.586	99	0	813
8fd2b7da-496f-42bc-8903-1918c2c6095b	12305	Cucumber mosaic virus mRNA for movement protein and coat protein, strain I17F	286	98.951	100	8.65e-143	510
cfb03f2e-790e-4364-ab90-eacfd85cde08	12305	Cucumber mosaic virus mRNA for movement protein and coat protein, strain I17F	345	94.203	99	2.87e-143	512
bd3f62ec-7e17-4544-a1d8-2939d12a7298	12305	Cucumber mosaic virus mRNA for movement protein and coat protein, strain I17F	287	96.516	99	5.34e-130	468
38a4a93d-133d-4bf3-bc61-38a13c55ac2c	12305	Cucumber mosaic virus mRNA for movement protein and coat protein, strain I17F	228	93.86	99	1.19e-90	337
e8f3ad40-c811-4d0b-965b-6e4f055b3d7d	12305	Cucumber mosaic virus mRNA for movement protein and coat protein, strain I17F	294	97.279	99	2.5e-138	496
857a4fe6-7882-4d74-a7f3-8068b752aea2	12305	Cucumber mosaic virus mRNA for movement protein and coat protein, strain I17F	164	97.561	95	5.32e-73	278
cbc56943-f68a-4b09-8d1f-debe827a41c4	12305	Cucumber mosaic virus mRNA for movement protein and coat protein, strain I17F	285	97.895	99	1.12e-136	490
9e6567a2-17c4-4e9e-b6e0-ef7b72432559	12305	Cucumber mosaic virus mRNA for movement protein and coat protein, strain I17F	521	97.889	99	0	894
12ac1dff-2ad7-4b21-92d6-301915edf62f	12305	Cucumber mosaic virus mRNA for movement protein and coat protein, strain I17F	465	95.699	99	0	737
bec05bc5-878e-4029-8e25-9c4b9d8e8e73	12305	Cucumber mosaic virus mRNA for movement protein and coat protein, strain I17F	453	97.792	99	0	774
542be0d4-3260-4ca3-ba52-864de6b0d665	12305	Cucumber mosaic virus mRNA for movement protein and coat protein, strain I17F	399	96.992	99	0	664
6ffbb18d-140a-40c6-b8a8-55f37f38e7af	12305	Cucumber mosaic virus mRNA for movement protein and coat protein, strain I17F	274	93.066	99	2.39e-108	396
8582b3f4-dd07-405d-a3f6-dae5a169cff8	12305	Cucumber mosaic virus mRNA for movement protein and coat protein, strain I17F	368	96.467	99	2.33e-169	599
cb426fed-6c8b-4702-9420-249178a8d6ad	12305	Cucumber mosaic virus mRNA for movement protein and coat protein, strain I17F	445	94.607	99	0	671
2014be80-9a7d-4eb9-bf1d-fcdce00a5a9a	12305	Cucumber mosaic virus mRNA for movement protein and coat protein, strain I17F	524	97.519	99	0	889
b7e4908d-139a-43cc-8f83-61cf7b433777	12305	Cucumber mosaic virus mRNA for movement protein and coat protein, strain I17F	897	95.652	99	0	1419
3ec7f47b-3a73-4dae-9eb0-a4735aeec94a	12305	Cucumber mosaic virus mRNA for movement protein and coat protein, strain I17F	282	96.454	99	2.42e-128	462
5b92a238-2264-43a4-bfe4-4f77bd4389d8	12305	Cucumber mosaic virus mRNA for movement protein and coat protein, strain I17F	446	97.085	99	0	743
d361e115-bf4f-4385-8280-c7e647b2b16d	12305	Cucumber mosaic virus mRNA for movement protein and coat protein, strain I17F	282	96.809	99	1.84e-129	466
6ffd18ff-5914-456a-8a9c-212f561aa827	12305	Cucumber mosaic virus mRNA for movement protein and coat protein, strain I17F	361	96.953	99	6.39e-170	601
8a781f4c-fe9d-49d6-8616-abd2e4d475d4	12305	Cucumber mosaic virus mRNA for movement protein and coat protein, strain I17F	278	93.885	96	2.48e-113	412
5fe544d5-9992-403d-9898-7fe5d285b8e7	12305	Cucumber mosaic virus mRNA for movement protein and coat protein, strain I17F	527	97.154	97	0	881
4afc71d9-9410-49ed-a30c-0da80ab05dd3	12305	Cucumber mosaic virus mRNA for movement protein and coat protein, strain I17F	274	95.255	100	2.99e-117	425
56563c8c-3e8c-42b1-bbfc-cd4efd2c1702	12305	Cucumber mosaic virus mRNA for movement protein and coat protein, strain I17F	435	94.253	99	0	652
567d2a86-d090-4c58-8844-d4c8a88afbb3	12305	Cucumber mosaic virus mRNA for movement protein and coat protein, strain I17F	709	87.024	98	0	750
5cb4646d-09e6-4ae9-ba5c-794da9613c86	12305	Cucumber mosaic virus mRNA for movement protein and coat protein, strain I17F	412	92.718	99	1.2e-162	577
9b296c13-249f-4ef6-b242-17518fbe1484	12305	Cucumber mosaic virus mRNA for movement protein and coat protein, strain I17F	252	92.857	99	3.76e-96	355
d68ece9c-c116-45d3-b7e6-c4eb28fc0098	12305	Cucumber mosaic virus mRNA for movement protein and coat protein, strain I17F	265	89.057	99	1.83e-84	316
d9a8d701-f02c-45eb-8ed4-172a7067e094	12305	Cucumber mosaic virus mRNA for movement protein and coat protein, strain I17F	278	97.122	100	1.83e-129	466
6c31b6b0-7f2f-4b11-b95c-5d30e301a57d	12305	Cucumber mosaic virus mRNA for movement protein and coat protein, strain I17F	365	96.712	99	6.49e-170	601
14808f59-14e3-49e3-9af4-d37d9c48f127	12305	Cucumber mosaic virus mRNA for movement protein and coat protein, strain I17F	209	91.866	99	5.06e-74	281
07cfd5d5-5c70-4d9b-aca5-f645f684f41d	12305	Cucumber mosaic virus mRNA for movement protein and coat protein, strain I17F	282	97.163	99	3.97e-131	472
8dcc2b5c-24fc-4a69-92bd-f8464d544ea6	12305	Cucumber mosaic virus mRNA for movement protein and coat protein, strain I17F	231	96.97	99	1.55e-104	383
7aedaf2b-9c02-4158-a1b1-8b0ebbdb6580	12305	Cucumber mosaic virus mRNA for movement protein and coat protein, strain I17F	468	98.291	99	0	815
99aa58c7-716a-43f9-af2b-01df5de2ae8c	12305	Cucumber mosaic virus mRNA for movement protein and coat protein, strain I17F	228	95.614	99	7e-98	361
d7a0f9ad-df76-4e12-8894-186a19291875	12305	Cucumber mosaic virus mRNA for movement protein and coat protein, strain I17F	448	85.045	99	1.81e-116	424
329e3e13-6582-4dde-9255-7df1341a6944	12305	Cucumber mosaic virus mRNA for movement protein and coat protein, strain I17F	444	96.396	99	0	725
2dccc841-ffa3-429f-8161-d26d0979a483	12305	Cucumber mosaic virus mRNA for movement protein and coat protein, strain I17F	363	96.143	100	1.79e-165	586
6ec31a50-c01b-4bee-9294-5f01e89931ee	12305	Cucumber mosaic virus mRNA for movement protein and coat protein, strain I17F	283	96.466	99	6.75e-129	464
3e46690f-34db-468f-9454-2a0c101ec81c	12305	Cucumber mosaic virus mRNA for movement protein and coat protein, strain I17F	286	94.406	97	8.86e-118	427
4c7995e3-0a9e-417c-90a9-a7fa5cda9ec1	12305	Cucumber mosaic virus mRNA for movement protein and coat protein, strain I17F	377	96.817	98	5.16e-176	621
3afbaecb-a95f-4b1b-a9ee-d49c9bc7ead4	12305	Cucumber mosaic virus mRNA for movement protein and coat protein, strain I17F	287	95.47	99	1.47e-125	453
47920aa7-ab17-42a4-94c9-dc0750260b7c	12305	Cucumber mosaic virus mRNA for movement protein and coat protein, strain I17F	875	97.029	99	0	1459
e741340f-e395-43e4-a12c-11cb42dfd1b3	12305	Cucumber mosaic virus mRNA for movement protein and coat protein, strain I17F	310	95.806	99	3.4e-137	492
7755fdb3-c43f-4bf0-b92d-3d9af18fa77b	12305	Cucumber mosaic virus mRNA for movement protein and coat protein, strain I17F	289	96.886	99	2.47e-133	479
01d31bf9-a653-415b-93fa-289cbd9f7053	12305	Cucumber mosaic virus mRNA for movement protein and coat protein, strain I17F	367	93.733	99	2.34e-149	532
b9d43f79-b22d-4d13-bbaf-bbdc9d69c3ad	12305	Cucumber mosaic virus mRNA for movement protein and coat protein, strain I17F	235	87.66	98	7.41e-68	261
7df9af8c-3b65-4af0-9cd9-3f92c792813f	12305	Cucumber mosaic virus mRNA for movement protein and coat protein, strain I17F	282	95.745	99	2.38e-123	446
a9a60e49-6491-48f3-b775-46419775b9ca	12305	Cucumber mosaic virus mRNA for movement protein and coat protein, strain I17F	474	90.928	99	8.43e-175	617
7c864ac9-b8b9-4097-bd9e-75062125d122	12305	Cucumber mosaic virus mRNA for movement protein and coat protein, strain I17F	562	97.509	99	0	953
094e6940-d75c-438a-8dd2-a86d3f911346	12305	Cucumber mosaic virus mRNA for movement protein and coat protein, strain I17F	714	96.639	99	0	1171
9e4727a9-a675-40a2-aef5-6bb40e1a2303	12305	Cucumber mosaic virus mRNA for movement protein and coat protein, strain I17F	269	95.167	99	4.93e-115	418
68957bec-d51d-448d-a8d8-77190e2ab0b7	12305	Cucumber mosaic virus mRNA for movement protein and coat protein, strain I17F	446	94.619	99	0	676
e67d5d3b-1837-469d-8a93-02526f4d4570	12305	Cucumber mosaic virus mRNA for movement protein and coat protein, strain I17F	175	94.286	99	5.32e-68	261
9ed03ad5-07c0-400c-b4e4-92a7ff93103f	12305	Cucumber mosaic virus mRNA for movement protein and coat protein, strain I17F	510	93.529	99	0	741
28dab810-eacf-4105-b48e-3a010293732b	12305	Cucumber mosaic virus mRNA for movement protein and coat protein, strain I17F	260	96.538	99	1.02e-116	424
8345062c-d67d-4ef8-8912-fe061c21dc2d	12305	Cucumber mosaic virus mRNA for movement protein and coat protein, strain I17F	318	94.025	100	2.07e-129	466
2b4c5dbd-0e20-40fa-a1da-86bf80db4248	12305	Cucumber mosaic virus mRNA for movement protein and coat protein, strain I17F	791	95.07	99	0	1225
a9ef90fd-a8b4-40a1-a66e-9425fb5b3f7a	12305	Cucumber mosaic virus mRNA for movement protein and coat protein, strain I17F	312	97.756	99	5.69e-150	534
60a4cf38-0c32-4968-8323-ce725ad62fc0	12305	Cucumber mosaic virus mRNA for movement protein and coat protein, strain I17F	816	96.691	99	0	1343
0c0d673a-f0cf-437e-8eb9-41405dd4543f	12305	Cucumber mosaic virus mRNA for movement protein and coat protein, strain I17F	284	97.887	99	1.12e-136	490
759efa77-a563-4592-92a4-7966b5577307	12305	Cucumber mosaic virus mRNA for movement protein and coat protein, strain I17F	456	97.588	98	0	773
3a91883d-7361-4e6d-aedf-6d00eadd82cb	12305	Cucumber mosaic virus mRNA for movement protein and coat protein, strain I17F	403	97.022	99	0	673
a46648a0-f19d-4cdb-9752-c2881ff18b1f	12305	Cucumber mosaic virus mRNA for movement protein and coat protein, strain I17F	685	96.35	99	0	1112
43e7510a-a7ae-4ecd-b4da-c2d981ae6dc1	12305	Cucumber mosaic virus mRNA for movement protein and coat protein, strain I17F	371	96.765	99	3.03e-173	612
82498743-9fbc-4f09-9c3b-a2a308695026	12305	Cucumber mosaic virus mRNA for movement protein and coat protein, strain I17F	464	97.414	100	0	784
c5758512-c7ed-4678-a036-7a1e47a7ec04	12305	Cucumber mosaic virus mRNA for movement protein and coat protein, strain I17F	441	96.599	99	0	721
3d66002b-cc0d-4b38-97b5-155c63cdda21	12305	Cucumber mosaic virus mRNA for movement protein and coat protein, strain I17F	347	93.66	100	1.05e-142	510
8694c0e5-a679-4fff-9dd5-26dbe690bd69	12305	Cucumber mosaic virus mRNA for movement protein and coat protein, strain I17F	490	96.122	99	0	791
0f45561f-5400-4af7-a6c0-c8b55a05c58d	12305	Cucumber mosaic virus mRNA for movement protein and coat protein, strain I17F	351	93.162	99	2.27e-139	499
cbc92c75-8406-475c-917b-669a0c02f981	12305	Cucumber mosaic virus mRNA for movement protein and coat protein, strain I17F	274	97.445	99	1.81e-129	466
7a0a1a14-7bbd-437a-9770-55ce0a52eb52	12305	Cucumber mosaic virus mRNA for movement protein and coat protein, strain I17F	250	94.8	95	4.9e-105	385
285e645e-93a7-45f1-9773-cacf77c14d3e	12305	Cucumber mosaic virus mRNA for movement protein and coat protein, strain I17F	267	91.011	99	1.85e-94	350
fd033a63-a30a-4617-8cec-c4259c1cbb15	12305	Cucumber mosaic virus mRNA for movement protein and coat protein, strain I17F	471	92.781	99	0	664
2b313664-fb6e-46ef-a05a-dd4e09190390	12305	Cucumber mosaic virus mRNA for movement protein and coat protein, strain I17F	181	95.028	98	5.58e-73	278
30ab2969-877a-4642-a9d0-1d1e9efb4f3e	12305	Cucumber mosaic virus mRNA for movement protein and coat protein, strain I17F	346	97.688	99	1.33e-166	590
d105c25a-e11f-4f11-b57b-d979fbc67c74	12305	Cucumber mosaic virus mRNA for movement protein and coat protein, strain I17F	285	89.825	99	1.9e-94	350
da6a9658-3137-4274-a167-2a18c79c9cb4	12305	Cucumber mosaic virus mRNA for movement protein and coat protein, strain I17F	305	98.689	99	4.28e-151	538
27c52302-4834-4fbc-ad92-dff177cdbf43	12305	Cucumber mosaic virus mRNA for movement protein and coat protein, strain I17F	333	96.096	100	4.68e-151	538
831bba91-c9b9-4180-8ab3-aaa655954976	12305	Cucumber mosaic virus mRNA for movement protein and coat protein, strain I17F	505	95.644	99	0	802
c5936396-f042-45d5-8854-f9a48bad2c79	12305	Cucumber mosaic virus mRNA for movement protein and coat protein, strain I17F	441	95.918	99	0	702
1441b95e-ee1a-4a0f-9575-334a6780f4ce	12305	Cucumber mosaic virus mRNA for movement protein and coat protein, strain I17F	277	98.195	99	6.55e-134	481
f37a52a8-b367-4e3c-bbb5-37127a9bae41	12305	Cucumber mosaic virus mRNA for movement protein and coat protein, strain I17F	287	97.909	99	8.75e-138	494
fb7bc45c-814f-4035-8a2f-021de06ae2dc	12305	Cucumber mosaic virus mRNA for movement protein and coat protein, strain I17F	225	96	98	2.53e-97	359
676cda1d-2b8f-4cf4-a346-02fce84e10a4	12305	Cucumber mosaic virus mRNA for movement protein and coat protein, strain I17F	217	99.078	99	3.11e-106	388
8ad5c528-f1e4-47bc-b906-800f7e187f89	12305	Cucumber mosaic virus mRNA for movement protein and coat protein, strain I17F	275	93.818	99	4.97e-110	401
84fcc374-c5b0-4726-a531-5cd1fb59575e	12305	Cucumber mosaic virus mRNA for movement protein and coat protein, strain I17F	428	95.794	99	0	686
81d6c6e3-fe58-4dc5-a5b8-16e063b8ce1b	12305	Cucumber mosaic virus mRNA for movement protein and coat protein, strain I17F	270	95.185	100	1.38e-115	420
f19f3e7e-2bf2-4ca3-b0fe-c1d334ce5173	12305	Cucumber mosaic virus mRNA for movement protein and coat protein, strain I17F	368	95.924	99	1.41e-166	590
8ade8b36-7103-478b-82f0-e38997b8c35d	12305	Cucumber mosaic virus mRNA for movement protein and coat protein, strain I17F	478	85.565	99	1.12e-128	464
d65d189d-7b15-44cb-b95a-a87e0bb85189	12305	Cucumber mosaic virus mRNA for movement protein and coat protein, strain I17F	274	98.175	99	3e-132	475
b455be55-29db-423a-8702-d4feea96199f	12305	Cucumber mosaic virus mRNA for movement protein and coat protein, strain I17F	288	95.139	99	8.87e-123	444
54bccf07-863e-4fce-9470-b13493bbd95a	12305	Cucumber mosaic virus mRNA for movement protein and coat protein, strain I17F	281	97.509	99	8.64e-133	477
94db7771-95fc-49ab-9226-71534c8d77cc	12305	Cucumber mosaic virus mRNA for movement protein and coat protein, strain I17F	248	93.952	99	4.65e-100	368
cc3e8cbe-13a0-4cf1-b227-0f75683462fb	12305	Cucumber mosaic virus mRNA for movement protein and coat protein, strain I17F	277	91.697	99	1.42e-100	370
9de63c95-ad2c-477a-afac-5c1ad4a90506	12305	Cucumber mosaic virus mRNA for movement protein and coat protein, strain I17F	245	93.878	99	2.16e-98	363
caf72862-4791-45a0-b7c4-d5852e722448	12305	Cucumber mosaic virus mRNA for movement protein and coat protein, strain I17F	484	94.421	99	0	732
83e91f56-2fa5-40db-9acf-0f18db52a1b6	12305	Cucumber mosaic virus mRNA for movement protein and coat protein, strain I17F	569	96.837	99	0	941
0e58b8ce-888c-4e07-ab2f-3084335b22dd	12305	Cucumber mosaic virus mRNA for movement protein and coat protein, strain I17F	438	97.717	99	0	747
ddf15540-c158-4a44-9a0c-a755c082f4b4	12305	Cucumber mosaic virus mRNA for movement protein and coat protein, strain I17F	288	92.014	99	1.13e-106	390
4757bca9-fedf-4791-9773-30e111180114	12305	Cucumber mosaic virus mRNA for movement protein and coat protein, strain I17F	238	94.118	86	1.47e-95	353
013c10bb-515d-4f9b-b1ea-2fc7a1addd99	12305	Cucumber mosaic virus mRNA for movement protein and coat protein, strain I17F	228	95.614	99	7.1e-98	361
9c3746f2-b577-40f2-8df1-14d1eb4d3ff8	12305	Cucumber mosaic virus mRNA for movement protein and coat protein, strain I17F	225	96.889	99	8.99e-102	374
ac2f5376-b2d0-4b54-8d19-aa3227be4641	12305	Cucumber mosaic virus mRNA for movement protein and coat protein, strain I17F	348	93.678	98	1.09e-142	510
2c9c13b3-c23b-4d82-8cf5-700849009909	12305	Cucumber mosaic virus mRNA for movement protein and coat protein, strain I17F	263	94.677	99	1.36e-110	403
0f7230bf-1b1b-4741-ae91-365bb5c3cb44	12305	Cucumber mosaic virus mRNA for movement protein and coat protein, strain I17F	363	95.592	99	4.96e-161	571
fc2333d8-0ca6-4c11-b5b3-8f4e184372d6	12305	Cucumber mosaic virus mRNA for movement protein and coat protein, strain I17F	288	95.833	99	3.15e-127	459
497c58d2-8a62-41bb-98b0-e7a981512c01	12305	Cucumber mosaic virus mRNA for movement protein and coat protein, strain I17F	414	96.135	99	0	665
09c2ec70-18df-4dd3-b1c2-85e9ea443d3a	12305	Cucumber mosaic virus mRNA for movement protein and coat protein, strain I17F	209	92.344	99	8.6e-77	291
431f34e0-7d53-428e-b76d-15ac377635fb	12305	Cucumber mosaic virus mRNA for movement protein and coat protein, strain I17F	531	94.539	99	0	798
d92f108c-858c-443e-a45f-14793db737f2	12305	Cucumber mosaic virus mRNA for movement protein and coat protein, strain I17F	266	94.361	100	1.79e-109	399
3675b543-5685-4876-8c37-6561c3dceff2	12305	Cucumber mosaic virus mRNA for movement protein and coat protein, strain I17F	368	91.033	95	9.19e-134	481
28a513b8-795a-4c80-8866-5206bfe74259	12305	Cucumber mosaic virus mRNA for movement protein and coat protein, strain I17F	351	95.157	99	8.24e-154	547
687d0b5f-6aac-4ace-bd80-b628beecd3d8	12305	Cucumber mosaic virus mRNA for movement protein and coat protein, strain I17F	288	96.181	99	6.78e-129	464
37918186-b3a6-4530-82fb-c9e66dc1d1d3	12305	Cucumber mosaic virus mRNA for movement protein and coat protein, strain I17F	810	93.704	99	0	1190
fc7ba6d9-c9e1-428e-bdd9-9b6a26e7602d	12305	Cucumber mosaic virus mRNA for movement protein and coat protein, strain I17F	270	98.148	99	4.91e-130	468
f4af32b8-b8a1-4778-9f28-e1edda8e23b5	12305	Cucumber mosaic virus mRNA for movement protein and coat protein, strain I17F	273	97.436	99	8.36e-128	460
55dd1c3c-0c60-46cd-be36-77b491b6096b	12305	Cucumber mosaic virus mRNA for movement protein and coat protein, strain I17F	274	90.876	99	1.1e-96	357
33d79410-4ba3-4775-ad1a-0390fa0b91a3	12305	Cucumber mosaic virus mRNA for movement protein and coat protein, strain I17F	446	93.946	99	0	662
c045eee6-b43b-453f-ae16-4c4d51dd0a40	12305	Cucumber mosaic virus mRNA for movement protein and coat protein, strain I17F	254	94.488	99	4.75e-105	385
d4e73c8e-ac77-4289-b6a5-6d953fa91054	12305	Cucumber mosaic virus mRNA for movement protein and coat protein, strain I17F	270	96.296	99	1.37e-120	436
0485f7ce-8bfb-448d-93b4-f63beb9458fa	12305	Cucumber mosaic virus mRNA for movement protein and coat protein, strain I17F	246	95.122	99	2.09e-103	379
9dc86c3b-9269-45e9-b7dc-fb6eeef5fb04	12305	Cucumber mosaic virus mRNA for movement protein and coat protein, strain I17F	429	93.706	99	3.49e-178	628
120a1822-36f5-4f5c-acef-20dbe56d48fd	12305	Cucumber mosaic virus mRNA for movement protein and coat protein, strain I17F	517	94.391	100	0	773
ddc29000-f691-473e-940f-e440e9d18d3c	12305	Cucumber mosaic virus mRNA for movement protein and coat protein, strain I17F	416	98.077	99	0	719
3a310a57-93fd-44cf-8fe0-66d20a76d0f9	12305	Cucumber mosaic virus mRNA for movement protein and coat protein, strain I17F	295	85.085	100	9.33e-73	278
5e31eb4f-033a-4731-a051-897beee465f8	12305	Cucumber mosaic virus mRNA for movement protein and coat protein, strain I17F	369	96.748	99	5.01e-171	604
08378a53-bd09-47c8-8331-643512841d11	12305	Cucumber mosaic virus mRNA for movement protein and coat protein, strain I17F	303	87.459	99	3.57e-87	326
9b2cd4f4-70ce-4a94-960d-e3a9b4e07761	12305	Cucumber mosaic virus mRNA for movement protein and coat protein, strain I17F	445	94.831	99	0	684
9e66ae7c-7298-47a8-b62c-704ed7e1c307	12305	Cucumber mosaic virus mRNA for movement protein and coat protein, strain I17F	407	97.052	99	0	678
c0b04a42-5c78-4644-aee0-c9517dcab518	12305	Cucumber mosaic virus mRNA for movement protein and coat protein, strain I17F	200	96	99	3.64e-85	318
fb09cf3f-abf5-4ec2-9309-46ae93695f40	12305	Cucumber mosaic virus mRNA for movement protein and coat protein, strain I17F	296	93.243	99	9.24e-118	427
8ef5113d-0f5c-453a-94d8-84a6420a7028	12305	Cucumber mosaic virus mRNA for movement protein and coat protein, strain I17F	275	97.455	99	6.51e-129	464
2bdae680-0dc9-4343-b6b2-a95d8a57cb80	12305	Cucumber mosaic virus mRNA for movement protein and coat protein, strain I17F	439	94.077	99	0	656
f88be1e1-c730-4f7c-9cc2-1052e1f464e2	12305	Cucumber mosaic virus mRNA for movement protein and coat protein, strain I17F	419	96.659	98	0	689
2e67d5d0-199b-414b-a105-73c38fba448e	12305	Cucumber mosaic virus mRNA for movement protein and coat protein, strain I17F	426	96.244	99	0	689
5afadf81-a103-4514-bc2f-59727f1f7ad5	12305	Cucumber mosaic virus mRNA for movement protein and coat protein, strain I17F	334	98.503	99	1.68e-165	586
4f875155-6985-4eb5-9df3-173ffcacc299	12305	Cucumber mosaic virus mRNA for movement protein and coat protein, strain I17F	341	97.067	99	1.71e-160	569
5b0aa3bf-d0f8-4690-9534-d99312a7351e	12305	Cucumber mosaic virus mRNA for movement protein and coat protein, strain I17F	502	97.41	100	0	850
7d5190b9-e727-47f4-bfb7-bb70d29745c9	12305	Cucumber mosaic virus mRNA for movement protein and coat protein, strain I17F	342	95.614	95	1.4e-151	540
2b06e781-6081-40d1-a8b7-ca700fd8de30	12305	Cucumber mosaic virus mRNA for movement protein and coat protein, strain I17F	287	95.47	99	1.87e-124	449
9d1c0248-34f5-48c2-81b2-9f0fba63770a	12305	Cucumber mosaic virus mRNA for movement protein and coat protein, strain I17F	292	95.548	98	3.28e-127	459
ca00a5a5-e562-4563-aa25-87e5b8c1317e	12305	Cucumber mosaic virus mRNA for movement protein and coat protein, strain I17F	423	97.4	98	0	712
618140a2-b226-435f-a246-452076284eb7	12305	Cucumber mosaic virus mRNA for movement protein and coat protein, strain I17F	291	97.251	99	4.07e-136	488
da961379-91c5-46a8-ba7e-c1ad0e648902	12305	Cucumber mosaic virus mRNA for movement protein and coat protein, strain I17F	359	94.986	99	1.79e-155	553
6f7ba3ab-bfeb-4bc8-ac1b-c82379cdf669	12305	Cucumber mosaic virus mRNA for movement protein and coat protein, strain I17F	373	94.102	99	4.03e-157	558
cb454b81-f809-4a55-a4ab-45aa39f6cc98	12305	Cucumber mosaic virus mRNA for movement protein and coat protein, strain I17F	285	97.544	99	1.45e-135	486
35d9bae9-52c5-4ea0-9d0c-6c9a4aaa3ed3	12305	Cucumber mosaic virus mRNA for movement protein and coat protein, strain I17F	296	94.932	100	1.51e-125	453
bf6b2317-ceed-457b-b648-f01048f323d0	12305	Cucumber mosaic virus mRNA for movement protein and coat protein, strain I17F	225	94.222	100	3.3e-91	339
ab134d35-b3c5-4ee7-a9be-7915e0d68a56	12305	Cucumber mosaic virus mRNA for movement protein and coat protein, strain I17F	288	97.222	100	5.31e-135	484
9ca0f23e-47da-4f12-84e9-1d0a0233ebcb	12305	Cucumber mosaic virus mRNA for movement protein and coat protein, strain I17F	505	97.624	99	0	856
0d2cc007-e3d3-4df1-b37e-04f8e197d511	12305	Cucumber mosaic virus mRNA for movement protein and coat protein, strain I17F	279	96.774	99	8.56e-128	460
1cea5277-a88f-49df-a88b-c5967756ea36	12305	Cucumber mosaic virus mRNA for movement protein and coat protein, strain I17F	623	94.382	100	0	935
a3d7f47a-6abe-4b78-baa7-56f0e370bdaf	12305	Cucumber mosaic virus mRNA for movement protein and coat protein, strain I17F	283	97.88	99	1.44e-135	486
4968695e-9b48-495b-8e25-d8192cc92fe2	12305	Cucumber mosaic virus mRNA for movement protein and coat protein, strain I17F	270	95.185	96	4.02e-116	422
5b94d3d0-e30a-4349-8fa9-1f4afbaebbc7	12305	Cucumber mosaic virus mRNA for movement protein and coat protein, strain I17F	414	98.309	99	0	721
17d87290-125b-4720-9195-a358c89cd523	12305	Cucumber mosaic virus mRNA for movement protein and coat protein, strain I17F	354	98.588	100	1.34e-176	623
552c562e-2117-4be7-be43-23fc8f0dc0ae	12305	Cucumber mosaic virus mRNA for movement protein and coat protein, strain I17F	280	98.571	100	3.06e-137	492
e61e9183-1493-4fa7-bfcf-051e1e097579	12305	Cucumber mosaic virus mRNA for movement protein and coat protein, strain I17F	818	96.21	99	0	1319
7e276e7b-02be-41ee-8380-cc616f1facd7	12305	Cucumber mosaic virus mRNA for movement protein and coat protein, strain I17F	318	95.283	100	7.5e-139	497
13df2923-b72c-4ff2-9bab-9b8645f97012	12305	Cucumber mosaic virus mRNA for movement protein and coat protein, strain I17F	596	90.94	99	0	771
c868dc2b-d21b-4877-983c-f3bf1a338180	12305	Cucumber mosaic virus mRNA for movement protein and coat protein, strain I17F	357	96.639	99	1.76e-165	586
f8cf13f1-4727-486f-a509-50f5012bcf2e	12305	Cucumber mosaic virus mRNA for movement protein and coat protein, strain I17F	345	97.391	97	2.28e-164	582
1139831e-7bd1-4702-aadc-4d8fa054b63f	12305	Cucumber mosaic virus mRNA for movement protein and coat protein, strain I17F	455	97.802	99	0	780
37323068-7d76-4556-9c90-99c355aa7caa	12305	Cucumber mosaic virus mRNA for movement protein and coat protein, strain I17F	330	94.848	99	1.68e-140	503
b3a576a2-e847-4aad-b655-bccb78215f4b	12305	Cucumber mosaic virus mRNA for movement protein and coat protein, strain I17F	634	89.59	99	0	771
e4af729c-cfa4-4365-b678-b6412872a3fb	12305	Cucumber mosaic virus mRNA for movement protein and coat protein, strain I17F	470	94.255	98	0	704
ccd7a276-e1b3-4f65-95a0-17e2bc9c6839	12305	Cucumber mosaic virus mRNA for movement protein and coat protein, strain I17F	280	88.929	93	9.68e-88	327
f5348aa4-2335-4613-8ef2-de80cd9239be	12305	Cucumber mosaic virus mRNA for movement protein and coat protein, strain I17F	721	90.153	99	0	900
c5052ba4-e294-4fd0-b758-adcfee7a486a	12305	Cucumber mosaic virus mRNA for movement protein and coat protein, strain I17F	289	96.886	100	8.78e-133	477
0808639d-1464-4bab-ae25-638673a3f017	12305	Cucumber mosaic virus mRNA for movement protein and coat protein, strain I17F	245	94.286	87	5.34e-100	368
9685cc5c-6353-4fad-9dc4-66485287fc1a	12305	Cucumber mosaic virus mRNA for movement protein and coat protein, strain I17F	429	93.473	99	1.62e-176	623
053b1067-64e4-4c02-9610-9d9979e90ddb	12305	Cucumber mosaic virus mRNA for movement protein and coat protein, strain I17F	360	96.944	99	8.24e-169	597
e3ab102d-6b3d-43b0-98c8-e0825781b542	12305	Cucumber mosaic virus mRNA for movement protein and coat protein, strain I17F	233	90.558	100	1.98e-78	296
e3e894d7-bc42-410a-ad85-db1d3f91be82	12305	Cucumber mosaic virus mRNA for movement protein and coat protein, strain I17F	379	96.57	98	1.88e-175	619
4508883c-e283-436c-aed7-4eb7623f5661	12305	Cucumber mosaic virus mRNA for movement protein and coat protein, strain I17F	333	94.595	98	4.7e-141	505
087d2f5d-8bab-49ce-8d2a-d15e41dcd493	12305	Cucumber mosaic virus mRNA for movement protein and coat protein, strain I17F	281	92.883	100	1.89e-109	399
2a0f09b8-77ef-4395-8bfc-dae1775ade08	12305	Cucumber mosaic virus mRNA for movement protein and coat protein, strain I17F	247	96.356	99	1.62e-109	399
a2551ca4-8e0e-4495-b35c-78e109701e78	12305	Cucumber mosaic virus mRNA for movement protein and coat protein, strain I17F	576	96.701	99	0	946
7ea176ff-15e5-42ae-817c-4a5deab2be12	12305	Cucumber mosaic virus mRNA for movement protein and coat protein, strain I17F	438	96.804	99	0	723
e037a548-e500-4416-915b-6652c51a5e7c	12305	Cucumber mosaic virus mRNA for movement protein and coat protein, strain I17F	427	96.721	100	0	702
afb57a0a-deca-44b8-ba5d-f82e0ac16830	12305	Cucumber mosaic virus mRNA for movement protein and coat protein, strain I17F	363	96.143	99	6.42e-165	584
bc16355e-9d92-4d7c-af15-f16389ee2b63	12305	Cucumber mosaic virus mRNA for movement protein and coat protein, strain I17F	279	93.907	99	8.64e-113	411
df8cd9fe-9a18-4d84-bf25-54b352202d89	12305	Cucumber mosaic virus mRNA for movement protein and coat protein, strain I17F	392	95.408	99	2.49e-174	616
70054b31-bbd8-472a-8fb7-856554f1d448	12305	Cucumber mosaic virus mRNA for movement protein and coat protein, strain I17F	740	94.324	99	0	1114
6fc8bba0-065d-4f95-a1f2-b911160cad50	12305	Cucumber mosaic virus mRNA for movement protein and coat protein, strain I17F	242	98.347	99	3.47e-116	422
6da1bffa-9bfb-41dc-a845-a8d547f9a526	12305	Cucumber mosaic virus mRNA for movement protein and coat protein, strain I17F	273	96.703	99	1.82e-124	449
98512a6e-3bea-4f61-a908-05585d5ba592	12305	Cucumber mosaic virus mRNA for movement protein and coat protein, strain I17F	283	98.233	98	3.16e-137	492
c83ea776-59fd-4eed-83bd-7330213014fe	12305	Cucumber mosaic virus mRNA for movement protein and coat protein, strain I17F	246	96.748	99	1.25e-110	403
0dabebab-08aa-4808-88b3-aa186dff8f55	12305	Cucumber mosaic virus mRNA for movement protein and coat protein, strain I17F	243	87.654	99	1.66e-69	267
7bef5565-fe30-4a1d-8a1d-0ff8977d95a1	12305	Cucumber mosaic virus mRNA for movement protein and coat protein, strain I17F	468	98.291	99	0	815
9baa676e-d175-45a0-8141-09a72ac51074	12305	Cucumber mosaic virus mRNA for movement protein and coat protein, strain I17F	279	94.982	100	1.87e-119	433
38070b08-2ba4-425f-8554-87370dca99c0	12305	Cucumber mosaic virus mRNA for movement protein and coat protein, strain I17F	301	94.684	99	1.2e-126	457
9693f96e-2b85-4fe7-a66d-0f869a9af806	12305	Cucumber mosaic virus mRNA for movement protein and coat protein, strain I17F	726	91.598	99	0	972
e5780660-4f4b-4fc8-a559-191194df8866	12305	Cucumber mosaic virus mRNA for movement protein and coat protein, strain I17F	437	95.881	100	0	695
7525fd09-3bc3-46e1-875d-fd881c185161	12305	Cucumber mosaic virus mRNA for movement protein and coat protein, strain I17F	469	96.162	99	0	758
85a8604c-175b-4410-9c80-22f9fa486049	12305	Cucumber mosaic virus mRNA for movement protein and coat protein, strain I17F	451	93.348	100	0	647
1d06879d-228a-4d80-8d02-7040c2b946e7	12305	Cucumber mosaic virus mRNA for movement protein and coat protein, strain I17F	282	97.163	99	4.02e-131	472
3e947e16-22ea-4c99-90f5-e76dbe376a6b	12305	Cucumber mosaic virus mRNA for movement protein and coat protein, strain I17F	282	93.972	99	1.85e-114	416
c079ab39-dd98-417c-a6f7-31d17f8eb1d7	12305	Cucumber mosaic virus mRNA for movement protein and coat protein, strain I17F	247	91.903	99	1.64e-89	333
a93d0f88-1082-4193-9546-f7f5cc0cbc2d	12305	Cucumber mosaic virus mRNA for movement protein and coat protein, strain I17F	235	99.574	99	2.02e-118	429
ccdfca26-eead-4f3a-80cb-15cc42e8e4a2	12305	Cucumber mosaic virus mRNA for movement protein and coat protein, strain I17F	847	96.694	100	0	1395
ae7f5a27-9656-48f7-b22f-a16b5bc3e8a1	12305	Cucumber mosaic virus mRNA for movement protein and coat protein, strain I17F	463	89.849	99	5e-162	575
2a746025-2f0a-4a23-8546-222a0cf545fe	12305	Cucumber mosaic virus mRNA for movement protein and coat protein, strain I17F	250	97.6	99	7.74e-118	427
d013e70c-7edb-4a66-982b-3018b601bbbf	12305	Cucumber mosaic virus mRNA for movement protein and coat protein, strain I17F	288	95.833	99	3.18e-127	459
c3649c2b-5caa-49cd-abc9-464a26c4634d	12305	Cucumber mosaic virus mRNA for movement protein and coat protein, strain I17F	291	89.003	99	9.11e-93	344
942d19be-eca2-4900-8bb7-806f45e27433	12305	Cucumber mosaic virus mRNA for movement protein and coat protein, strain I17F	362	96.685	91	9.17e-169	597
31d67f7f-3704-4274-972e-6ad7eb2d241d	12305	Cucumber mosaic virus mRNA for movement protein and coat protein, strain I17F	676	95.858	99	0	1083
173704d3-08df-4d56-936f-02849de8ae36	12305	Cucumber mosaic virus mRNA for movement protein and coat protein, strain I17F	281	96.085	100	1.43e-125	453
9aef3f7e-b689-40f9-9671-884978a58e2d	12305	Cucumber mosaic virus mRNA for movement protein and coat protein, strain I17F	308	96.429	99	2e-139	499
5ef02cdc-c22d-4553-b5ce-706a232d3513	12305	Cucumber mosaic virus mRNA for movement protein and coat protein, strain I17F	442	94.118	99	0	656
69dd4bef-8c14-45f7-976b-49bbe3289d35	12305	Cucumber mosaic virus mRNA for movement protein and coat protein, strain I17F	278	92.806	100	1.13e-106	390
a3182413-40fe-42c2-bfd7-362182891e19	12305	Cucumber mosaic virus mRNA for movement protein and coat protein, strain I17F	418	92.823	98	1.26e-167	593
2015ea43-578d-4b4b-85d1-c5528ef1aca2	12305	Cucumber mosaic virus mRNA for movement protein and coat protein, strain I17F	224	95.982	99	2.47e-97	359
dafe76c6-edee-4ed8-bc2a-11aa8e3673e3	12305	Cucumber mosaic virus mRNA for movement protein and coat protein, strain I17F	283	98.94	99	3.98e-141	505
bc9fc60e-b942-4953-9c0c-efd2b86a7b54	12305	Cucumber mosaic virus mRNA for movement protein and coat protein, strain I17F	435	96.552	100	0	712
8ad54a1c-c654-4ff8-85f2-ae3be1ebf9f8	12305	Cucumber mosaic virus mRNA for movement protein and coat protein, strain I17F	426	96.244	99	0	689
ab88d1dc-c4e3-4bb2-afc2-491bee90a486	12305	Cucumber mosaic virus mRNA for movement protein and coat protein, strain I17F	638	94.357	99	0	961
aa75d431-b821-418d-940c-aa721bfc7f64	12305	Cucumber mosaic virus mRNA for movement protein and coat protein, strain I17F	373	96.515	98	3.98e-172	608
6e27d2e8-cc44-4a8f-992e-8c0209040a36	12305	Cucumber mosaic virus mRNA for movement protein and coat protein, strain I17F	240	97.083	99	4.44e-110	401
b3b59d24-cfb4-4fdf-9622-f824a1cb362f	12305	Cucumber mosaic virus mRNA for movement protein and coat protein, strain I17F	435	96.322	99	0	706
96769cd4-dbf8-4057-a395-dc22e225f39e	12305	Cucumber mosaic virus mRNA for movement protein and coat protein, strain I17F	406	95.813	99	0	643
41166609-3253-4cfb-a6d8-5efd166621a0	12305	Cucumber mosaic virus mRNA for movement protein and coat protein, strain I17F	295	92.542	95	3.4e-112	409
2dabcc94-354e-4f7c-ab55-7ab2ea19232c	12305	Cucumber mosaic virus mRNA for movement protein and coat protein, strain I17F	287	97.909	100	8.68e-138	494
ac212cea-0adc-45cb-8c6a-663e41b8dca0	12305	Cucumber mosaic virus mRNA for movement protein and coat protein, strain I17F	302	96.689	99	2.55e-138	496
4e622131-7f2f-4448-88cc-2b5df3efcb2d	12305	Cucumber mosaic virus mRNA for movement protein and coat protein, strain I17F	451	95.344	100	0	702
8e8f2950-b1fa-4b71-b728-ce77b9c4c587	12305	Cucumber mosaic virus mRNA for movement protein and coat protein, strain I17F	460	97.826	99	0	787
edd84777-6031-438d-8a92-47fbe93b0bb2	12305	Cucumber mosaic virus mRNA for movement protein and coat protein, strain I17F	590	92.881	99	0	843
0391f07f-b780-4d3b-a31b-4d87e353452d	12305	Cucumber mosaic virus mRNA for movement protein and coat protein, strain I17F	342	93.275	100	1.04e-137	494
a215c3a2-1b4e-417e-9441-7db321bc0e25	12305	Cucumber mosaic virus mRNA for movement protein and coat protein, strain I17F	363	96.143	99	1.82e-165	586
62e0d724-cbed-4e81-a932-c8a42bfc7ec6	12305	Cucumber mosaic virus mRNA for movement protein and coat protein, strain I17F	352	96.875	99	6.3e-165	584
279d857a-83ed-435a-ae3e-8baaeef14758	12305	Cucumber mosaic virus mRNA for movement protein and coat protein, strain I17F	350	94.286	98	1.09e-147	527
7a2a9f34-9645-4deb-b1e1-465ea32520ba	12305	Cucumber mosaic virus mRNA for movement protein and coat protein, strain I17F	440	97.5	99	0	747
d5afa597-ce29-4e2b-aee5-90ec9a2fd6a6	12305	Cucumber mosaic virus mRNA for movement protein and coat protein, strain I17F	288	94.792	99	4.13e-121	438
f52350c7-934f-4add-b3df-a6f00aff4f7f	12305	Cucumber mosaic virus mRNA for movement protein and coat protein, strain I17F	364	94.231	99	3.92e-152	542
073025ab-7189-47a9-ba4c-58f1c97d2f70	12305	Cucumber mosaic virus mRNA for movement protein and coat protein, strain I17F	326	94.172	99	4.64e-136	488
1554db84-f7e7-4cbc-8a3d-ac3e34fe0704	12305	Cucumber mosaic virus mRNA for movement protein and coat protein, strain I17F	830	97.952	100	0	1428
5cb2ee14-847e-4db3-9864-1bdc4114946e	12305	Cucumber mosaic virus mRNA for movement protein and coat protein, strain I17F	273	96.337	99	2.99e-122	442
48288069-44df-485f-8be6-da5481ba4870	12305	Cucumber mosaic virus mRNA for movement protein and coat protein, strain I17F	420	96.429	99	0	686
188a2bf0-d73f-43c9-b990-b1b6842fab80	12305	Cucumber mosaic virus mRNA for movement protein and coat protein, strain I17F	406	95.32	99	1.98e-180	636
fa140e41-9330-49c1-980f-0d0ae40ba95e	12305	Cucumber mosaic virus mRNA for movement protein and coat protein, strain I17F	442	93.891	99	0	652
aaa7975a-8be9-4e98-84e4-dc01ed52e24e	12305	Cucumber mosaic virus mRNA for movement protein and coat protein, strain I17F	261	95.785	99	6.25e-114	414
10f66282-d629-4281-8222-101b2b2cfb7f	12305	Cucumber mosaic virus mRNA for movement protein and coat protein, strain I17F	202	92.574	99	1.7e-73	279
b81b2c6d-cb1d-45e0-9cfb-aad02753b349	12305	Cucumber mosaic virus mRNA for movement protein and coat protein, strain I17F	459	97.386	99	0	774
26076b31-04fa-44f1-8c81-d461a4bc155a	12305	Cucumber mosaic virus mRNA for movement protein and coat protein, strain I17F	458	94.76	99	0	701
9c952c14-aeee-4bc5-af4c-8774b765287b	12305	Cucumber mosaic virus mRNA for movement protein and coat protein, strain I17F	454	98.458	100	0	795
f60b232d-9915-4c43-8e57-5633855d01cd	12305	Cucumber mosaic virus mRNA for movement protein and coat protein, strain I17F	234	96.154	99	2.03e-103	379
fc08b716-b37f-4b67-89c5-e9487bdf505b	12305	Cucumber mosaic virus mRNA for movement protein and coat protein, strain I17F	445	94.831	99	0	686
3dcf0fc0-a11d-4dd2-be0a-1bfcec1d5f30	12305	Cucumber mosaic virus mRNA for movement protein and coat protein, strain I17F	294	97.619	99	5.35e-140	501
90e3cbf5-8327-4dd1-8a99-5ac946f795fa	12305	Cucumber mosaic virus mRNA for movement protein and coat protein, strain I17F	346	97.688	100	1.32e-166	590
223ed3d1-d991-4bd7-b3fa-29f1b7ad9a80	12305	Cucumber mosaic virus mRNA for movement protein and coat protein, strain I17F	244	93.852	100	7.54e-98	361
[truncated: 1,292 more rows]

## Sheet: NB10
Read id	Taxonomy id	Subject description	Alignment length (bp)	Alignment identity perc.	Query coverage perc.	E-value	Bitscore
[truncated: 18,694 more rows]

[truncated: 2 more sheets: NB11, NB12]
