# Supplementary material for: The Virome of ‘Lamon Bean’: Application of MinION Sequencing to Investigate the Virus Population Associated with Symptomatic Beans in the Lamon Area, Italy
Source: Plants (Basel). 2022 Mar 15;11(6):779. doi: 10.3390/plants11060779 (PMC8951528; doi:10.3390/plants11060779)
Supplement: Supplementary file 1 [file plants-11-00779-s001.zip › plants-1599864-supplementary/Table_S1..xlsx]

## Sheet: Legend
Sample barcode	Raw Reads	Reads classified VS Viral DB	%Classified reads	Correction factor
NB05	303575	216	0.000711521	1.84411
NB06	423412	356	0.000840789	1.32218
NB07	328683	188	0.00057198	1.70324
NB08	276823	3228	0.0116609	2.02232
NB10	912237	18694	0.0204925	0.613684
NB11	1008090	2867	0.00284399	0.555332
NB12	665954	25488	0.0382729	0.840636
Total	3918774	51037
Average	559825	7291
Software	BLAST 2.9.0+
Database	RefSeq Viral genome sequences
Minimum alignment identity	0.85
Minimum query coverage	0.8
Maximum e-value	1e-05
Base-calling	Guppy v4.2 high-accuracy
Demultiplexing	Double index required
				Raw Reads			303575		423412		328683		276823		912237		1008090		665954
				Reads classified VS Viral DB			216		356		188		3228		18694		2867		25488
				%Classified reads			0.000711521		0.000840789		0.00057198		0.0116609		0.0204925		0.00284399		0.0382729

## Sheet: NB05
Read Counts	Read Counts Corrected	Full description	Kingdom	Species	Phylum	Class	Order	Family	Genus	Average alignment identity perc.	Average query coverage perc.
110	202.852	Saccharomyces cerevisiae virus L-A strain ScV-LAlus1, complete genome	Unclassified							92.4	90.88
46	84.8289	Citrus exocortis Yucatan viroid isolate 15, complete genome	Viruses	Citrus exocortis viroid				Pospiviroidae	Pospiviroid	95.12	93
13	23.9734	Peanut stunt virus PT genomic RNA, segment RNA1, complete sequence	Viruses	Peanut stunt virus	Kitrinoviricota	Alsuviricetes	Martellivirales	Bromoviridae	Cucumovirus	93.66	99.15
8	14.7529	Peanut stunt virus genes for 3a protein and coat protein, complete cds	Viruses	Peanut stunt virus	Kitrinoviricota	Alsuviricetes	Martellivirales	Bromoviridae	Cucumovirus	94.24	98.12
7	12.9088	Peanut stunt virus PK genomic RNA, segment RNA3, complete sequence	Viruses	Peanut stunt virus	Kitrinoviricota	Alsuviricetes	Martellivirales	Bromoviridae	Cucumovirus	92.55	98.28
5	9.22054	Peanut stunt virus 2a protein (PSVs2gp1) gene, complete cds	Unclassified							94.38	99.2
5	9.22054	Peanut stunt virus Y62 genomic RNA, segment RNA3, complete sequence	Viruses	Peanut stunt virus	Kitrinoviricota	Alsuviricetes	Martellivirales	Bromoviridae	Cucumovirus	93.19	97.2
5	9.22054	Peanut stunt virus PnT genomic RNA, segment RNA3, complete sequence	Viruses	Peanut stunt virus	Kitrinoviricota	Alsuviricetes	Martellivirales	Bromoviridae	Cucumovirus	94.5	99.2
4	7.37643	Peanut stunt virus Y11 genomic RNA, segment RNA3, complete sequence	Viruses	Peanut stunt virus	Kitrinoviricota	Alsuviricetes	Martellivirales	Bromoviridae	Cucumovirus	91.78	99
3	5.53232	Alfalfa mosaic virus isolate 295 segment RNA1, complete sequence	Unclassified							96.88	83
3	5.53232	Peanut stunt virus RNA 1, complete sequence	Viruses	Peanut stunt virus	Kitrinoviricota	Alsuviricetes	Martellivirales	Bromoviridae	Cucumovirus	92.33	99
1	1.84411	Peanut stunt virus isolate GYGI-p segment RNA1, complete sequence	Unclassified							92.68	98
1	1.84411	Peanut stunt virus 1a protein (PSVs1gp1) gene, complete cds	Unclassified							94.6	99
1	1.84411	Peanut stunt virus PT genomic RNA, segment RNA3, complete sequence	Viruses	Peanut stunt virus	Kitrinoviricota	Alsuviricetes	Martellivirales	Bromoviridae	Cucumovirus	89.01	96
1	1.84411	Prunus necrotic ringspot virus isolate Q15R3N segment RNA3, complete sequence	Viruses	Prunus necrotic ringspot virus	Kitrinoviricota	Alsuviricetes	Martellivirales	Bromoviridae	Ilarvirus	89.18	98
1	1.84411	Citrus exocortis viroid, complete genome	Viruses	Citrus exocortis viroid				Pospiviroidae	Pospiviroid	91.84	81
1	1.84411	Lassa virus strain Soromba-R segment S, complete sequence	Viruses	Lassa mammarenavirus	Negarnaviricota	Ellioviricetes	Bunyavirales	Arenaviridae	Mammarenavirus	89.26	86
1	1.84411	Tete virus strain SaAn 3518 glycoprotein precursor, gene, complete cds	Viruses	Tete orthobunyavirus	Negarnaviricota	Ellioviricetes	Bunyavirales	Peribunyaviridae	Orthobunyavirus	96.04	83

## Sheet: NB06
Read Counts	Read Counts Corrected	Full description	Kingdom	Species	Phylum	Class	Order	Family	Genus	Average alignment identity perc.	Average query coverage perc.
248	327.899	Saccharomyces cerevisiae virus L-A strain ScV-LAlus1, complete genome	Unclassified							92.1	90.35
91	120.318	Citrus exocortis Yucatan viroid isolate 15, complete genome	Viruses	Citrus exocortis viroid				Pospiviroidae	Pospiviroid	95.05	93.01
6	7.93305	Alfalfa mosaic virus isolate 295 segment RNA1, complete sequence	Unclassified							92.95	89.83
2	2.64435	Bean yellow mosaic virus isolate BYMV-CB1, complete genome	Unclassified							85.96	98
2	2.64435	Bean yellow mosaic virus isolate BYSun, complete genome	Viruses	Bean yellow mosaic virus	Pisuviricota	Stelpaviricetes	Patatavirales	Potyviridae	Potyvirus	88.32	93
2	2.64435	Bean yellow mosaic virus gene for polyprotein, isolate LP	Viruses	Bean yellow mosaic virus	Pisuviricota	Stelpaviricetes	Patatavirales	Potyviridae	Potyvirus	85.87	93.5
2	2.64435	Bean yellow mosaic virus gene for polyprotein, complete cds, strain: 92-1	Viruses	Bean yellow mosaic virus	Pisuviricota	Stelpaviricetes	Patatavirales	Potyviridae	Potyvirus	86.61	99.5
1	1.32218	Bean yellow mosaic virus isolate BYMV-SW9, complete genome	Viruses	Bean yellow mosaic virus	Pisuviricota	Stelpaviricetes	Patatavirales	Potyviridae	Potyvirus	88.1	99
2	2.64435	Tete virus strain SaAn 3518 glycoprotein precursor, gene, complete cds	Viruses	Tete orthobunyavirus	Negarnaviricota	Ellioviricetes	Bunyavirales	Peribunyaviridae	Orthobunyavirus	94.75	84

## Sheet: NB07
Read Counts	Read Counts Corrected	Full description	Kingdom	Species	Phylum	Class	Order	Family	Genus	Average alignment identity perc.	Average query coverage perc.
114	194.169	Saccharomyces cerevisiae virus L-A strain ScV-LAlus1, complete genome	Unclassified							92.26	90.29
67	114.117	Citrus exocortis Yucatan viroid isolate 15, complete genome	Viruses	Citrus exocortis viroid				Pospiviroidae	Pospiviroid	94.41	95.61
3	5.10971	Alfalfa mosaic virus isolate 295 segment RNA1, complete sequence	Unclassified							91.73	85
2	3.40647	Prunus necrotic ringspot virus isolate Q15R3N segment RNA3, complete sequence	Viruses	Prunus necrotic ringspot virus	Kitrinoviricota	Alsuviricetes	Martellivirales	Bromoviridae	Ilarvirus	90.54	89.5
2	3.40647	Tete virus strain SaAn 3518 glycoprotein precursor, gene, complete cds	Viruses	Tete orthobunyavirus	Negarnaviricota	Ellioviricetes	Bunyavirales	Peribunyaviridae	Orthobunyavirus	92.77	81

## Sheet: NB08
Read Counts	Read Counts Corrected	Full description	Kingdom	Species	Phylum	Class	Order	Family	Genus	Average alignment identity perc.	Average query coverage perc.
1	2.02232	Alfalfa mosaic virus isolate 295 segment RNA1, complete sequence	Unclassified							96.29	84
25	50.558	Bean common mosaic virus isolate BCMV/Tigerskin-A, complete genome	Unclassified							94.14	98.92
1	2.02232	Bean common mosaic virus isolate HXH-2 pooled RNA reads size 21-24 combined, complete genome	Unclassified							92.5	99
1	2.02232	Bean common mosaic virus isolate RU1-OR-B polyprotein gene, complete cds	Viruses	Bean common mosaic virus	Pisuviricota	Stelpaviricetes	Patatavirales	Potyviridae	Potyvirus	94.23	99
1	2.02232	Bean common mosaic virus strain NL1, complete genome	Viruses	Bean common mosaic virus	Pisuviricota	Stelpaviricetes	Patatavirales	Potyviridae	Potyvirus	94.3	99
51	103.138	Bean common mosaic virus strain NL4 from Colombia, complete genome	Viruses	Bean common mosaic virus	Pisuviricota	Stelpaviricetes	Patatavirales	Potyviridae	Potyvirus	94.04	99.07
2	4.04464	Bean common mosaic virus strain RU1, complete genome	Viruses	Bean common mosaic virus	Pisuviricota	Stelpaviricetes	Patatavirales	Potyviridae	Potyvirus	93.54	99
1	2.02232	Citrus exocortis viroid, complete genome	Viruses	Citrus exocortis viroid				Pospiviroidae	Pospiviroid	90.57	81
33	66.7366	Citrus exocortis Yucatan viroid isolate 15, complete genome	Viruses	Citrus exocortis viroid				Pospiviroidae	Pospiviroid	95.03	93.42
1	2.02232	Cucumber mosaic cucumovirus 3a gene for movement protein and cp gene for coat protein, genomic RNA	Viruses	Cucumber mosaic virus	Kitrinoviricota	Alsuviricetes	Martellivirales	Bromoviridae	Cucumovirus	95.57	100
24	48.5357	Cucumber mosaic virus (strain Mf), complete RNA3 segment	Viruses	Cucumber mosaic virus	Kitrinoviricota	Alsuviricetes	Martellivirales	Bromoviridae	Cucumovirus	94.37	98.37
61	123.362	Cucumber mosaic virus (strain Ri-8) genomic RNA segment RNA3, strain Ri-8, complete sequence	Viruses	Cucumber mosaic virus	Kitrinoviricota	Alsuviricetes	Martellivirales	Bromoviridae	Cucumovirus	95.15	98.75
412	833.196	Cucumber mosaic virus 3a gene for movement protein and cp gene for coat protein, genomic RNA	Unclassified							95.2	98.91
66	133.473	Cucumber mosaic virus 3a gene for movement protein and cp gene for coat protein, genomic RNA, strain 207	Viruses	Cucumber mosaic virus	Kitrinoviricota	Alsuviricetes	Martellivirales	Bromoviridae	Cucumovirus	94.64	98.83
2	4.04464	Cucumber mosaic virus 3a gene for movement protein and cp gene for coat protein, genomic RNA, strain 242	Viruses	Cucumber mosaic virus	Kitrinoviricota	Alsuviricetes	Martellivirales	Bromoviridae	Cucumovirus	90.82	96
2	4.04464	Cucumber mosaic virus 3a gene for movement protein and cp gene for coat protein, genomic RNA, strain Pf	Viruses	Cucumber mosaic virus	Kitrinoviricota	Alsuviricetes	Martellivirales	Bromoviridae	Cucumovirus	97.63	98.5
1	2.02232	Cucumber mosaic virus 3a gene for movement protein and cp gene for coat protein, genomic RNA, strain Twa	Viruses	Cucumber mosaic virus	Kitrinoviricota	Alsuviricetes	Martellivirales	Bromoviridae	Cucumovirus	91.45	99
1	2.02232	Cucumber mosaic virus 3a protein and capsid protein genes, complete cds	Viruses	Cucumber mosaic virus	Kitrinoviricota	Alsuviricetes	Martellivirales	Bromoviridae	Cucumovirus	90.97	89
4	8.08928	Cucumber mosaic virus 3A protein and coat protein genes, complete cds	Viruses	Cucumber mosaic virus	Kitrinoviricota	Alsuviricetes	Martellivirales	Bromoviridae	Cucumovirus	91.95	97.75
3	6.06696	Cucumber mosaic virus banana strain satellite RNA	Viruses	Cucumber mosaic virus satellite RNA						86.97	98.33
9	18.2009	Cucumber mosaic virus capsid protein and 3a protein genes, complete cds	Viruses	Cucumber mosaic virus	Kitrinoviricota	Alsuviricetes	Martellivirales	Bromoviridae	Cucumovirus	92.93	99.11
1	2.02232	Cucumber mosaic virus E-satellite (E-satRNA) RNA	Viruses	Cucumber mosaic virus satellite RNA						86.24	82
8	16.1786	Cucumber mosaic virus gene for viral replicase subunit, complete cds	Viruses	Cucumber mosaic virus	Kitrinoviricota	Alsuviricetes	Martellivirales	Bromoviridae	Cucumovirus	92.98	99
1	2.02232	Cucumber mosaic virus genes for 3a protein and coat protein, complete cds, strain D8	Viruses	Cucumber mosaic virus	Kitrinoviricota	Alsuviricetes	Martellivirales	Bromoviridae	Cucumovirus	93.72	99
5	10.1116	Cucumber mosaic virus genes for 3a protein and coat protein, complete cds, strain KM	Viruses	Cucumber mosaic virus	Kitrinoviricota	Alsuviricetes	Martellivirales	Bromoviridae	Cucumovirus	94.36	99.2
1	2.02232	Cucumber mosaic virus genes for 3a protein, coat protein, complete cds	Viruses	Cucumber mosaic virus	Kitrinoviricota	Alsuviricetes	Martellivirales	Bromoviridae	Cucumovirus	91.09	100
1	2.02232	Cucumber mosaic virus genomic RNA 3, complete sequence	Viruses	Cucumber mosaic virus	Kitrinoviricota	Alsuviricetes	Martellivirales	Bromoviridae	Cucumovirus	92.23	100
4	8.08928	Cucumber mosaic virus genomic RNA for 2a protein and 2b protein, complete cds	Viruses	Cucumber mosaic virus	Kitrinoviricota	Alsuviricetes	Martellivirales	Bromoviridae	Cucumovirus	91.42	97.25
4	8.08928	Cucumber mosaic virus genomic RNA, segment RNA 3, complete sequence, strain: M	Viruses	Cucumber mosaic virus	Kitrinoviricota	Alsuviricetes	Martellivirales	Bromoviridae	Cucumovirus	90.19	92.5
2	4.04464	Cucumber mosaic virus genomic RNA, segment RNA3, complete sequence, isolate: 42CM	Viruses	Cucumber mosaic virus	Kitrinoviricota	Alsuviricetes	Martellivirales	Bromoviridae	Cucumovirus	93.73	98
2	4.04464	Cucumber mosaic virus genomic RNA, segment: 1, complete sequence, isolate: IRN-BRE5	Viruses	Cucumber mosaic virus	Kitrinoviricota	Alsuviricetes	Martellivirales	Bromoviridae	Cucumovirus	93.05	98.5
4	8.08928	Cucumber mosaic virus genomic RNA, segment: 1, complete sequence, isolate: IRN-Khs1	Viruses	Cucumber mosaic virus	Kitrinoviricota	Alsuviricetes	Martellivirales	Bromoviridae	Cucumovirus	96.46	98.75
62	125.384	Cucumber mosaic virus genomic RNA, segment: 1, complete sequence, isolate: IRN-REY10	Viruses	Cucumber mosaic virus	Kitrinoviricota	Alsuviricetes	Martellivirales	Bromoviridae	Cucumovirus	95.07	98.83
48	97.0714	Cucumber mosaic virus genomic RNA, segment: 1, complete sequence, isolate: IRN-REY6	Viruses	Cucumber mosaic virus	Kitrinoviricota	Alsuviricetes	Martellivirales	Bromoviridae	Cucumovirus	94.39	99.06
2	4.04464	Cucumber mosaic virus genomic RNA, segment: 1, complete sequence, isolate: IRN-SisSh64	Viruses	Cucumber mosaic virus	Kitrinoviricota	Alsuviricetes	Martellivirales	Bromoviridae	Cucumovirus	95	93
1	2.02232	Cucumber mosaic virus genomic RNA, segment: 1, complete sequence, isolate: IRN-TIm1	Viruses	Cucumber mosaic virus	Kitrinoviricota	Alsuviricetes	Martellivirales	Bromoviridae	Cucumovirus	94.73	100
26	52.5803	Cucumber mosaic virus genomic RNA, segment: 1, complete sequence, isolate: IRN-TVRa26	Viruses	Cucumber mosaic virus	Kitrinoviricota	Alsuviricetes	Martellivirales	Bromoviridae	Cucumovirus	95.68	98.76
1	2.02232	Cucumber mosaic virus genomic RNA, segment: 1, complete sequence, isolate: IRN-WRN8	Viruses	Cucumber mosaic virus	Kitrinoviricota	Alsuviricetes	Martellivirales	Bromoviridae	Cucumovirus	94.95	98
8	16.1786	Cucumber mosaic virus genomic RNA, segment: 1, complete sequence, isolate: IRN-WRSh41	Viruses	Cucumber mosaic virus	Kitrinoviricota	Alsuviricetes	Martellivirales	Bromoviridae	Cucumovirus	93.38	99
7	14.1562	Cucumber mosaic virus genomic RNA, segment: 1, complete sequence, isolate: IRN-WRWA5	Viruses	Cucumber mosaic virus	Kitrinoviricota	Alsuviricetes	Martellivirales	Bromoviridae	Cucumovirus	96.84	99.28
4	8.08928	Cucumber mosaic virus genomic RNA, segment: 1, complete sequence, isolate: TUR4	Viruses	Cucumber mosaic virus	Kitrinoviricota	Alsuviricetes	Martellivirales	Bromoviridae	Cucumovirus	93.66	99
9	18.2009	Cucumber mosaic virus genomic RNA, segment: 1, complete sequence, isolate: TUR54	Viruses	Cucumber mosaic virus	Kitrinoviricota	Alsuviricetes	Martellivirales	Bromoviridae	Cucumovirus	95.67	99
1	2.02232	Cucumber mosaic virus genomic RNA, segment: 1, complete sequence, isolate: TUR89	Viruses	Cucumber mosaic virus	Kitrinoviricota	Alsuviricetes	Martellivirales	Bromoviridae	Cucumovirus	94.51	96
57	115.272	Cucumber mosaic virus genomic RNA, segment: 2, complete sequence, isolate: IRN-WRN15	Viruses	Cucumber mosaic virus	Kitrinoviricota	Alsuviricetes	Martellivirales	Bromoviridae	Cucumovirus	94.7	99.08
16	32.3571	Cucumber mosaic virus genomic RNA, segment: 2, complete sequence, isolate: IRN-WRN9	Viruses	Cucumber mosaic virus	Kitrinoviricota	Alsuviricetes	Martellivirales	Bromoviridae	Cucumovirus	93.74	97.12
1	2.02232	Cucumber mosaic virus genomic RNA, segment: 3, complete sequence, isolate: AKD822J	Viruses	Cucumber mosaic virus	Kitrinoviricota	Alsuviricetes	Martellivirales	Bromoviridae	Cucumovirus	92.48	98
1	2.02232	Cucumber mosaic virus genomic RNA, segment: 3, complete sequence, isolate: IRN-TVRa26	Viruses	Cucumber mosaic virus	Kitrinoviricota	Alsuviricetes	Martellivirales	Bromoviridae	Cucumovirus	92.3	99
74	149.652	Cucumber mosaic virus genomic RNA, segment: 3, complete sequence, isolate: NID045J	Viruses	Cucumber mosaic virus	Kitrinoviricota	Alsuviricetes	Martellivirales	Bromoviridae	Cucumovirus	94.6	98.67
2	4.04464	Cucumber mosaic virus genomic RNA, segment: 3, complete sequence, isolate: NND454J	Viruses	Cucumber mosaic virus	Kitrinoviricota	Alsuviricetes	Martellivirales	Bromoviridae	Cucumovirus	93.37	99
1	2.02232	Cucumber mosaic virus genomic RNA, segment: 3, complete sequence, isolate: OGI12J3	Viruses	Cucumber mosaic virus	Kitrinoviricota	Alsuviricetes	Martellivirales	Bromoviridae	Cucumovirus	96.15	99
180	364.018	Cucumber mosaic virus genomic RNA, segment: 3, complete sequence, isolate: TUR4	Viruses	Cucumber mosaic virus	Kitrinoviricota	Alsuviricetes	Martellivirales	Bromoviridae	Cucumovirus	94.79	98.96
45	91.0044	Cucumber mosaic virus genomic RNA, segment: 3, complete sequence, isolate: TUR83	Viruses	Cucumber mosaic virus	Kitrinoviricota	Alsuviricetes	Martellivirales	Bromoviridae	Cucumovirus	94.23	99.11
27	54.6027	Cucumber mosaic virus genomic RNA, segment: 3, complete sequence, isolate: TUR84	Viruses	Cucumber mosaic virus	Kitrinoviricota	Alsuviricetes	Martellivirales	Bromoviridae	Cucumovirus	93.93	98.96
75	151.674	Cucumber mosaic virus genomic RNA, segment: 3, complete sequence, isolate: TUR86	Viruses	Cucumber mosaic virus	Kitrinoviricota	Alsuviricetes	Martellivirales	Bromoviridae	Cucumovirus	94.09	99.17
6	12.1339	Cucumber mosaic virus genomic RNA, segment: 3, complete sequence, isolate: TUR89	Viruses	Cucumber mosaic virus	Kitrinoviricota	Alsuviricetes	Martellivirales	Bromoviridae	Cucumovirus	96.13	99.33
1	2.02232	Cucumber mosaic virus Ho RNA, segment RNA3, complete sequence	Viruses	Cucumber mosaic virus	Kitrinoviricota	Alsuviricetes	Martellivirales	Bromoviridae	Cucumovirus	90.78	97
6	12.1339	Cucumber mosaic virus isolate CMV-RZ segment RNA2 2a protein (2a) and 2b protein (2b) genes, complete cds	Viruses	Cucumber mosaic virus	Kitrinoviricota	Alsuviricetes	Martellivirales	Bromoviridae	Cucumovirus	91.72	98.66
4	8.08928	Cucumber mosaic virus isolate CMV-SP segment RNA3, complete sequence	Viruses	Cucumber mosaic virus	Kitrinoviricota	Alsuviricetes	Martellivirales	Bromoviridae	Cucumovirus	93.82	98.75
181	366.04	Cucumber mosaic virus isolate Gd movement protein (3a) and coat protein (cp) genes, complete cds	Viruses	Cucumber mosaic virus	Kitrinoviricota	Alsuviricetes	Martellivirales	Bromoviridae	Cucumovirus	94.34	98.79
1	2.02232	Cucumber mosaic virus isolate Gd RNA-dependent RNA polymerase (2a) and virus-induced gene silencing supressor (2b) genes, complete cds	Viruses	Cucumber mosaic virus	Kitrinoviricota	Alsuviricetes	Martellivirales	Bromoviridae	Cucumovirus	92.57	99
4	8.08928	Cucumber mosaic virus isolate Jol186 movement protein (3a) and coat protein (3b) genes, complete cds	Viruses	Cucumber mosaic virus	Kitrinoviricota	Alsuviricetes	Martellivirales	Bromoviridae	Cucumovirus	92.19	94.75
1	2.02232	Cucumber mosaic virus isolate MeEs segment RNA1, complete sequence	Unclassified							98.71	98
15	30.3348	Cucumber mosaic virus isolate PV 0473 1a protein gene, complete cds	Unclassified							94.28	98.6
4	8.08928	Cucumber mosaic virus isolate PV 0473 2a protein and 2b protein genes, complete cds	Unclassified							92.03	99.25
1	2.02232	Cucumber mosaic virus isolate PV-0036 segment RNA2, complete sequence	Viruses	Cucumber mosaic virus	Kitrinoviricota	Alsuviricetes	Martellivirales	Bromoviridae	Cucumovirus	89.11	99
43	86.9598	Cucumber mosaic virus isolate PV-0036 segment RNA3, complete sequence	Viruses	Cucumber mosaic virus	Kitrinoviricota	Alsuviricetes	Martellivirales	Bromoviridae	Cucumovirus	94.25	98.39
20	40.4464	Cucumber mosaic virus isolate PV0187 segment RNA3 3a protein and 3b protein genes, complete cds	Viruses	Cucumber mosaic virus	Kitrinoviricota	Alsuviricetes	Martellivirales	Bromoviridae	Cucumovirus	95.49	99.15
1	2.02232	Cucumber mosaic virus isolate RP23 segment RNA3, complete sequence	Viruses	Cucumber mosaic virus	Kitrinoviricota	Alsuviricetes	Martellivirales	Bromoviridae	Cucumovirus	85.97	100
1	2.02232	Cucumber mosaic virus isolate Rs segment RNA 2, complete sequence	Unclassified							92.63	83
1	2.02232	Cucumber mosaic virus isolate Rs segment RNA 3, complete sequence	Unclassified							94.69	99
2	4.04464	Cucumber mosaic virus isolate Va segment RNA3, complete sequence	Viruses	Cucumber mosaic virus	Kitrinoviricota	Alsuviricetes	Martellivirales	Bromoviridae	Cucumovirus	88.27	98.5
702	1419.67	Cucumber mosaic virus mRNA for movement protein and coat protein, strain I17F	Viruses	Cucumber mosaic virus	Kitrinoviricota	Alsuviricetes	Martellivirales	Bromoviridae	Cucumovirus	95.27	98.84
109	220.433	Cucumber mosaic virus partial MP gene for 3a protein and CP gene for coat protein, genomic RNA, isolate BAR96/1	Viruses	Cucumber mosaic virus	Kitrinoviricota	Alsuviricetes	Martellivirales	Bromoviridae	Cucumovirus	94.52	98.81
4	8.08928	Cucumber mosaic virus partial MP gene for 3a protein and CP gene for coat protein, genomic RNA, isolate MAD01/2	Viruses	Cucumber mosaic virus	Kitrinoviricota	Alsuviricetes	Martellivirales	Bromoviridae	Cucumovirus	93.26	97.5
20	40.4464	Cucumber mosaic virus partial MP gene for 3a protein and CP gene for coat protein, genomic RNA, isolate MAD01/4	Viruses	Cucumber mosaic virus	Kitrinoviricota	Alsuviricetes	Martellivirales	Bromoviridae	Cucumovirus	93.75	99.05
3	6.06696	Cucumber mosaic virus partial MP gene for 3a protein and CP gene for coat protein, genomic RNA, isolate MAD96/2	Viruses	Cucumber mosaic virus	Kitrinoviricota	Alsuviricetes	Martellivirales	Bromoviridae	Cucumovirus	93.63	99.33
17	34.3795	Cucumber mosaic virus partial MP gene for 3a protein and CP gene for coat protein, genomic RNA, isolate MAD96/3	Viruses	Cucumber mosaic virus	Kitrinoviricota	Alsuviricetes	Martellivirales	Bromoviridae	Cucumovirus	94.19	98.64
36	72.8035	Cucumber mosaic virus partial MP gene for 3a protein and CP gene for coat protein, genomic RNA, isolate MAD99/1	Viruses	Cucumber mosaic virus	Kitrinoviricota	Alsuviricetes	Martellivirales	Bromoviridae	Cucumovirus	95.44	99.22
12	24.2678	Cucumber mosaic virus partial MP gene for 3a protein and CP gene for coat protein, genomic RNA, isolate MAD99/2	Viruses	Cucumber mosaic virus	Kitrinoviricota	Alsuviricetes	Martellivirales	Bromoviridae	Cucumovirus	94.64	99
13	26.2902	Cucumber mosaic virus partial MP gene for 3a protein and CP gene for coat protein, genomic RNA, isolate MAD99/3	Viruses	Cucumber mosaic virus	Kitrinoviricota	Alsuviricetes	Martellivirales	Bromoviridae	Cucumovirus	92.86	98.23
14	28.3125	Cucumber mosaic virus partial MP gene for 3a protein and CP gene for coat protein, genomic RNA, isolate MAD99/4	Viruses	Cucumber mosaic virus	Kitrinoviricota	Alsuviricetes	Martellivirales	Bromoviridae	Cucumovirus	95.05	99.07
19	38.4241	Cucumber mosaic virus replicase mRNA, complete cds	Viruses	Cucumber mosaic virus	Kitrinoviricota	Alsuviricetes	Martellivirales	Bromoviridae	Cucumovirus	93.19	98.63
6	12.1339	Cucumber mosaic virus RNA 1 segment, complete sequence	Viruses	Cucumber mosaic virus	Kitrinoviricota	Alsuviricetes	Martellivirales	Bromoviridae	Cucumovirus	94.25	97
1	2.02232	Cucumber mosaic virus RNA 3, complete sequence, strain: Li	Viruses	Cucumber mosaic virus	Kitrinoviricota	Alsuviricetes	Martellivirales	Bromoviridae	Cucumovirus	93.51	94
77	155.719	Cucumber mosaic virus RNA1 segment, complete sequence, isolate:Fuka4-4	Viruses	Cucumber mosaic virus	Kitrinoviricota	Alsuviricetes	Martellivirales	Bromoviridae	Cucumovirus	94.33	98.55
4	8.08928	Cucumber mosaic virus RNA2 segment, complete sequence, isolate:Fuka4-4	Viruses	Cucumber mosaic virus	Kitrinoviricota	Alsuviricetes	Martellivirales	Bromoviridae	Cucumovirus	95.03	99
7	14.1562	Cucumber mosaic virus RNA2 segment, complete sequence, isolate:Mi	Viruses	Cucumber mosaic virus	Kitrinoviricota	Alsuviricetes	Martellivirales	Bromoviridae	Cucumovirus	93.72	99.14
4	8.08928	Cucumber mosaic virus RNA3 segment, complete sequence, isolate:Mi	Viruses	Cucumber mosaic virus	Kitrinoviricota	Alsuviricetes	Martellivirales	Bromoviridae	Cucumovirus	94.27	98.5
2	4.04464	Cucumber mosaic virus RNA3 strain MY17 3a protein and coat protein genes, complete cds	Viruses	Cucumber mosaic virus	Kitrinoviricota	Alsuviricetes	Martellivirales	Bromoviridae	Cucumovirus	91.45	97.5
3	6.06696	Cucumber mosaic virus RNA3, complete sequence	Unclassified							92.05	98.66
1	2.02232	Cucumber mosaic virus RNA3, complete sequence, strain: PepY	Viruses	Cucumber mosaic virus	Kitrinoviricota	Alsuviricetes	Martellivirales	Bromoviridae	Cucumovirus	92.89	99
4	8.08928	Cucumber mosaic virus satellite RNA (strain T4)	Viruses	Cucumber mosaic virus satellite RNA						86.93	94.25
9	18.2009	Cucumber mosaic virus satellite RNA (strain T8A)	Viruses	Cucumber mosaic virus satellite RNA						86.16	96.55
6	12.1339	Cucumber mosaic virus satellite RNA clone pBsat2	Viruses	Cucumber mosaic virus satellite RNA						86.28	98
5	10.1116	Cucumber mosaic virus satellite RNA isolate IR-WI, complete sequence	Viruses	Cucumber mosaic virus satellite RNA						86.32	89
3	6.06696	Cucumber mosaic virus satellite RNA sequence	Viruses	Cucumber mosaic virus satellite RNA						85.33	99
28	56.625	Cucumber mosaic virus satellite RNA, partial sequence	Viruses	Cucumber mosaic virus satellite RNA						86.53	97.6
1	2.02232	Cucumber mosaic virus satellite RNA, WL3-satellite	Viruses	Cucumber mosaic virus satellite RNA						85.51	99
1	2.02232	Cucumber mosaic virus segment RNA1, complete sequence	Viruses	Cucumber mosaic virus	Kitrinoviricota	Alsuviricetes	Martellivirales	Bromoviridae	Cucumovirus	93.44	98
1	2.02232	Cucumber mosaic virus segment RNA2, complete sequence	Viruses	Cucumber mosaic virus	Kitrinoviricota	Alsuviricetes	Martellivirales	Bromoviridae	Cucumovirus	93.75	99
102	206.277	Cucumber mosaic virus segment RNA2, genomic RNA, isolate Bn57	Viruses	Cucumber mosaic virus	Kitrinoviricota	Alsuviricetes	Martellivirales	Bromoviridae	Cucumovirus	94.81	98.78
24	48.5357	Cucumber mosaic virus truncated protein 3a and coat protein mRNA, complete cds	Viruses	Cucumber mosaic virus	Kitrinoviricota	Alsuviricetes	Martellivirales	Bromoviridae	Cucumovirus	95.42	98.87
69	139.54	Nucleic acid, polypeptide, and recombinant vector containing the nucleic acid	Viruses	Cucumber mosaic virus	Kitrinoviricota	Alsuviricetes	Martellivirales	Bromoviridae	Cucumovirus	94.14	99.08
52	105.161	Saccharomyces cerevisiae virus L-A strain ScV-LAlus1, complete genome	Unclassified							92.43	90.25
265	535.915	Sequence 6 from Patent WO9429464	Viruses	Cucumber mosaic virus	Kitrinoviricota	Alsuviricetes	Martellivirales	Bromoviridae	Cucumovirus	95.55	98.78

## Sheet: NB10
Read Counts	Read Counts Corrected	Full description	Kingdom	Species	Phylum	Class	Order	Family	Genus	Average alignment identity perc.	Average query coverage perc.
24	14.7284	Alfalfa mosaic virus isolate 295 segment RNA1, complete sequence	Unclassified							93.83	85.79
1	0.613684	Bean common mosaic virus cowpea isolate Y, complete genome	Viruses	Bean common mosaic virus	Pisuviricota	Stelpaviricetes	Patatavirales	Potyviridae	Potyvirus	92.1	83
220	135.01	Bean common mosaic virus isolate BCMV/Tigerskin-A, complete genome	Unclassified							93.92	98.59
2	1.22737	Bean common mosaic virus isolate BCMV/Tigerskin-B, complete genome	Unclassified							92.97	99
98	60.141	Bean common mosaic virus isolate HXH-2 pooled RNA reads size 21-24 combined, complete genome	Unclassified							92.2	99
22	13.501	Bean common mosaic virus isolate NL7n, complete genome	Viruses	Bean common mosaic virus	Pisuviricota	Stelpaviricetes	Patatavirales	Potyviridae	Potyvirus	91.97	98.63
1	0.613684	Bean common mosaic virus isolate NY15p, complete genome	Viruses	Bean common mosaic virus	Pisuviricota	Stelpaviricetes	Patatavirales	Potyviridae	Potyvirus	85.02	92
10	6.13684	Bean common mosaic virus isolate Salzlandkreis-2_17 polyprotein gene, complete cds	Unclassified							93.1	98.1
12	7.3642	Bean common mosaic virus isolate US1, complete genome	Viruses	Bean common mosaic virus	Pisuviricota	Stelpaviricetes	Patatavirales	Potyviridae	Potyvirus	90.52	98.5
67	41.1168	Bean common mosaic virus strain NL1, complete genome	Viruses	Bean common mosaic virus	Pisuviricota	Stelpaviricetes	Patatavirales	Potyviridae	Potyvirus	92.15	98.73
70	42.9578	Bean common mosaic virus strain NL4 from Colombia, complete genome	Viruses	Bean common mosaic virus	Pisuviricota	Stelpaviricetes	Patatavirales	Potyviridae	Potyvirus	93.26	97.77
2	1.22737	Bean common mosaic virus strain RU-1 polyprotein gene, complete cds	Viruses	Bean common mosaic virus	Pisuviricota	Stelpaviricetes	Patatavirales	Potyviridae	Potyvirus	95.28	99
8	4.90947	Citrus exocortis viroid, complete genome	Viruses	Citrus exocortis viroid				Pospiviroidae	Pospiviroid	89.7	83.37
640	392.757	Citrus exocortis Yucatan viroid isolate 15, complete genome	Viruses	Citrus exocortis viroid				Pospiviroidae	Pospiviroid	93.93	94.6
1	0.613684	Peanut stunt virus 1a protein (PSVs1gp1) gene, complete cds	Unclassified							85.06	82
3162	1940.47	Peanut stunt virus 2a protein (PSVs2gp1) gene, complete cds	Unclassified							92.44	98.57
818	501.993	Peanut stunt virus genes for 3a protein and coat protein, complete cds	Viruses	Peanut stunt virus	Kitrinoviricota	Alsuviricetes	Martellivirales	Bromoviridae	Cucumovirus	92.86	98.12
1428	876.34	Peanut stunt virus GF genomic RNA, segment RNA1, complete sequence	Viruses	Peanut stunt virus	Kitrinoviricota	Alsuviricetes	Martellivirales	Bromoviridae	Cucumovirus	93.93	98.79
1	0.613684	Peanut stunt virus GF genomic RNA, segment RNA2, complete sequence	Viruses	Peanut stunt virus	Kitrinoviricota	Alsuviricetes	Martellivirales	Bromoviridae	Cucumovirus	90.17	96
2	1.22737	Peanut stunt virus GF genomic RNA, segment RNA3, complete sequence	Viruses	Peanut stunt virus	Kitrinoviricota	Alsuviricetes	Martellivirales	Bromoviridae	Cucumovirus	92.8	99.5
164	100.644	Peanut stunt virus isolate CHBU-139 segment RNA2, complete sequence	Unclassified							91	98.54
4	2.45473	Peanut stunt virus isolate CHBU-139 segment RNA3, complete sequence	Unclassified							93.02	99
2	1.22737	Peanut stunt virus isolate GYGI-p segment RNA1, complete sequence	Unclassified							90.6	99
15	9.20525	Peanut stunt virus isolate GYGI-p segment RNA2, complete sequence	Unclassified							90.27	97.26
2	1.22737	Peanut stunt virus isolate GYGI-p segment RNA3, complete sequence	Unclassified							90.49	99.5
1937	1188.71	Peanut stunt virus P1 genomic RNA, segment RNA1, complete sequence	Viruses	Peanut stunt virus	Kitrinoviricota	Alsuviricetes	Martellivirales	Bromoviridae	Cucumovirus	93.72	98.64
23	14.1147	Peanut stunt virus P1 genomic RNA, segment RNA2, complete sequence	Viruses	Peanut stunt virus	Kitrinoviricota	Alsuviricetes	Martellivirales	Bromoviridae	Cucumovirus	91.45	96.47
1	0.613684	Peanut stunt virus P1 genomic RNA, segment RNA3, complete sequence	Viruses	Peanut stunt virus	Kitrinoviricota	Alsuviricetes	Martellivirales	Bromoviridae	Cucumovirus	88.88	90
637	390.916	Peanut stunt virus PK genomic RNA, segment RNA1, complete sequence	Viruses	Peanut stunt virus	Kitrinoviricota	Alsuviricetes	Martellivirales	Bromoviridae	Cucumovirus	93.49	98.84
6183	3794.41	Peanut stunt virus PK genomic RNA, segment RNA3, complete sequence	Viruses	Peanut stunt virus	Kitrinoviricota	Alsuviricetes	Martellivirales	Bromoviridae	Cucumovirus	93.66	98.65
26	15.9558	Peanut stunt virus PnT genomic RNA, segment RNA1, complete sequence	Viruses	Peanut stunt virus	Kitrinoviricota	Alsuviricetes	Martellivirales	Bromoviridae	Cucumovirus	93.04	98.61
1325	813.131	Peanut stunt virus PnT genomic RNA, segment RNA3, complete sequence	Viruses	Peanut stunt virus	Kitrinoviricota	Alsuviricetes	Martellivirales	Bromoviridae	Cucumovirus	93.77	98.78
1	0.613684	Peanut stunt virus PT genomic RNA, segment RNA1, complete sequence	Viruses	Peanut stunt virus	Kitrinoviricota	Alsuviricetes	Martellivirales	Bromoviridae	Cucumovirus	85.16	99
21	12.8874	Peanut stunt virus PT genomic RNA, segment RNA2, complete sequence	Viruses	Peanut stunt virus	Kitrinoviricota	Alsuviricetes	Martellivirales	Bromoviridae	Cucumovirus	90.19	98.19
16	9.81894	Peanut stunt virus PT genomic RNA, segment RNA3, complete sequence	Viruses	Peanut stunt virus	Kitrinoviricota	Alsuviricetes	Martellivirales	Bromoviridae	Cucumovirus	91.91	96.5
1	0.613684	Peanut stunt virus RNA 1, complete sequence	Viruses	Peanut stunt virus	Kitrinoviricota	Alsuviricetes	Martellivirales	Bromoviridae	Cucumovirus	85.02	92
2	1.22737	Peanut stunt virus RNA 2, complete sequence	Viruses	Peanut stunt virus	Kitrinoviricota	Alsuviricetes	Martellivirales	Bromoviridae	Cucumovirus	87.39	86
1	0.613684	Peanut stunt virus segment RNA 2, complete genome	Viruses	Peanut stunt virus	Kitrinoviricota	Alsuviricetes	Martellivirales	Bromoviridae	Cucumovirus	90.52	99
1	0.613684	Peanut stunt virus strain Ag segment RNA1, complete sequence	Viruses	Peanut stunt virus	Kitrinoviricota	Alsuviricetes	Martellivirales	Bromoviridae	Cucumovirus	93.41	100
6	3.6821	Peanut stunt virus strain K1 segment RNA3, complete sequence	Viruses	Peanut stunt virus	Kitrinoviricota	Alsuviricetes	Martellivirales	Bromoviridae	Cucumovirus	91.52	95.83
1	0.613684	Peanut stunt virus strain P segment RNA1, complete sequence	Viruses	Peanut stunt virus	Kitrinoviricota	Alsuviricetes	Martellivirales	Bromoviridae	Cucumovirus	96.21	89
2	1.22737	Peanut stunt virus Y11 genomic RNA, segment RNA2, complete sequence	Viruses	Peanut stunt virus	Kitrinoviricota	Alsuviricetes	Martellivirales	Bromoviridae	Cucumovirus	88.13	99.5
2	1.22737	Peanut stunt virus Y11 genomic RNA, segment RNA3, complete sequence	Viruses	Peanut stunt virus	Kitrinoviricota	Alsuviricetes	Martellivirales	Bromoviridae	Cucumovirus	90.51	97
82	50.3221	Peanut stunt virus Y62 genomic RNA, segment RNA3, complete sequence	Viruses	Peanut stunt virus	Kitrinoviricota	Alsuviricetes	Martellivirales	Bromoviridae	Cucumovirus	93.42	98.08
5	3.06842	Prunus necrotic ringspot virus isolate Q15R3N segment RNA3, complete sequence	Viruses	Prunus necrotic ringspot virus	Kitrinoviricota	Alsuviricetes	Martellivirales	Bromoviridae	Ilarvirus	89.59	92.6
1616	991.713	Saccharomyces cerevisiae virus L-A strain ScV-LAlus1, complete genome	Unclassified							91.73	90.85
26	15.9558	Tete virus strain SaAn 3518 glycoprotein precursor, gene, complete cds	Viruses	Tete orthobunyavirus	Negarnaviricota	Ellioviricetes	Bunyavirales	Peribunyaviridae	Orthobunyavirus	94.07	85.07
3	1.84105	Turnip mosaic virus isolate NSW3, complete genome	Viruses	Turnip mosaic virus	Pisuviricota	Stelpaviricetes	Patatavirales	Potyviridae	Potyvirus	93.65	82.33

## Sheet: NB11
Read Counts	Read Counts Corrected	Full description	Kingdom	Species	Phylum	Class	Order	Family	Genus	Average alignment identity perc.	Average query coverage perc.
24	13.328	Alfalfa mosaic virus isolate 295 segment RNA1, complete sequence	Unclassified							92.25	87.58
459	254.897	Bean common mosaic virus isolate BCMV/Tigerskin-A, complete genome	Unclassified							93.54	98.62
11	6.10865	Bean common mosaic virus isolate BCMV/Tigerskin-B, complete genome	Unclassified							92.82	99.27
20	11.1066	Bean common mosaic virus isolate HXH-2 pooled RNA reads size 21-24 combined, complete genome	Unclassified							92.17	98.65
5	2.77666	Bean common mosaic virus isolate NL7n, complete genome	Viruses	Bean common mosaic virus	Pisuviricota	Stelpaviricetes	Patatavirales	Potyviridae	Potyvirus	91.61	98.6
5	2.77666	Bean common mosaic virus isolate Salzlandkreis-2_17 polyprotein gene, complete cds	Unclassified							95.21	99.6
4	2.22133	Bean common mosaic virus isolate US1, complete genome	Viruses	Bean common mosaic virus	Pisuviricota	Stelpaviricetes	Patatavirales	Potyviridae	Potyvirus	93.89	97.5
1	0.555332	Bean common mosaic virus strain NL-1n, complete genome	Viruses	Bean common mosaic virus	Pisuviricota	Stelpaviricetes	Patatavirales	Potyviridae	Potyvirus	91.14	100
36	19.992	Bean common mosaic virus strain NL1, complete genome	Viruses	Bean common mosaic virus	Pisuviricota	Stelpaviricetes	Patatavirales	Potyviridae	Potyvirus	93.25	98.16
368	204.362	Bean common mosaic virus strain NL4 from Colombia, complete genome	Viruses	Bean common mosaic virus	Pisuviricota	Stelpaviricetes	Patatavirales	Potyviridae	Potyvirus	93.16	98.57
4	2.22133	Bean common mosaic virus strain RU-1 polyprotein gene, complete cds	Viruses	Bean common mosaic virus	Pisuviricota	Stelpaviricetes	Patatavirales	Potyviridae	Potyvirus	93.85	98.75
28	15.5493	Bean yellow mosaic potyvirus polyprotein mRNA, complete cds	Viruses	Bean yellow mosaic virus	Pisuviricota	Stelpaviricetes	Patatavirales	Potyviridae	Potyvirus	90.06	99.07
10	5.55332	Bean yellow mosaic virus gene for polyprotein, complete cds, strain: 92-1	Viruses	Bean yellow mosaic virus	Pisuviricota	Stelpaviricetes	Patatavirales	Potyviridae	Potyvirus	86.7	95.5
1	0.555332	Bean yellow mosaic virus gene for polyprotein, genomic RNA	Viruses	Bean yellow mosaic virus	Pisuviricota	Stelpaviricetes	Patatavirales	Potyviridae	Potyvirus	87.41	98
3	1.666	Bean yellow mosaic virus gene for polyprotein, isolate ES55C	Viruses	Bean yellow mosaic virus	Pisuviricota	Stelpaviricetes	Patatavirales	Potyviridae	Potyvirus	88.69	92.66
13	7.21932	Bean yellow mosaic virus gene for polyprotein, isolate LP	Unclassified							86.58	95.69
2	1.11066	Bean yellow mosaic virus gene for polyprotein, isolate LPexFB	Viruses	Bean yellow mosaic virus	Pisuviricota	Stelpaviricetes	Patatavirales	Potyviridae	Potyvirus	88.77	99.5
9	4.99799	Bean yellow mosaic virus isolate BYMV-2018/1, complete genome	Unclassified							86.13	96.77
4	2.22133	Bean yellow mosaic virus isolate BYMV-ALP, complete genome	Unclassified							85.43	98.25
29	16.1046	Bean yellow mosaic virus isolate BYMV-CB1, complete genome	Unclassified							87.8	99.06
3	1.666	Bean yellow mosaic virus isolate BYMV-SW9, complete genome	Viruses	Bean yellow mosaic virus	Pisuviricota	Stelpaviricetes	Patatavirales	Potyviridae	Potyvirus	86.33	96
14	7.77465	Bean yellow mosaic virus isolate BYSun, complete genome	Viruses	Bean yellow mosaic virus	Pisuviricota	Stelpaviricetes	Patatavirales	Potyviridae	Potyvirus	88.79	99.14
1	0.555332	Bean yellow mosaic virus, complete genome	Viruses	Bean yellow mosaic virus	Pisuviricota	Stelpaviricetes	Patatavirales	Potyviridae	Potyvirus	85.95	99
1	0.555332	Citrus exocortis viroid, complete genome	Viruses	Citrus exocortis viroid				Pospiviroidae	Pospiviroid	85.71	82
612	339.863	Citrus exocortis Yucatan viroid isolate 15, complete genome	Viruses	Citrus exocortis viroid				Pospiviroidae	Pospiviroid	94.19	93.71
6	3.33199	Lassa virus strain Soromba-R segment S, complete sequence	Viruses	Lassa mammarenavirus	Negarnaviricota	Ellioviricetes	Bunyavirales	Arenaviridae	Mammarenavirus	87.79	85.16
5	2.77666	Prunus necrotic ringspot virus isolate Q15R3N segment RNA3, complete sequence	Viruses	Prunus necrotic ringspot virus	Kitrinoviricota	Alsuviricetes	Martellivirales	Bromoviridae	Ilarvirus	89.2	89.8
1184	657.513	Saccharomyces cerevisiae virus L-A strain ScV-LAlus1, complete genome	Unclassified							90.98	90.12
6	3.33199	Tete virus strain SaAn 3518 glycoprotein precursor, gene, complete cds	Viruses	Tete orthobunyavirus	Negarnaviricota	Ellioviricetes	Bunyavirales	Peribunyaviridae	Orthobunyavirus	94.48	84.5
1	0.555332	Turnip mosaic virus isolate NSW3, complete genome	Viruses	Turnip mosaic virus	Pisuviricota	Stelpaviricetes	Patatavirales	Potyviridae	Potyvirus	89.53	83

## Sheet: NB12
Read Counts	Read Counts Corrected	Full description	Kingdom	Species	Phylum	Class	Order	Family	Genus	Average alignment identity perc.	Average query coverage perc.
5	4.20318	Alfalfa mosaic virus isolate 295 segment RNA1, complete sequence	Unclassified							92.2	82
180	151.314	Bean common mosaic virus isolate BCMV/Tigerskin-A, complete genome	Unclassified							93.87	98.75
1	0.840636	Bean common mosaic virus isolate BCMV/Tigerskin-B, complete genome	Unclassified							89.47	99
6	5.04382	Bean common mosaic virus isolate HXH-2 pooled RNA reads size 21-24 combined, complete genome	Unclassified							92.77	96.33
4	3.36254	Bean common mosaic virus isolate Salzlandkreis-2_17 polyprotein gene, complete cds	Unclassified							91.63	99
1	0.840636	Bean common mosaic virus isolate US1, complete genome	Viruses	Bean common mosaic virus	Pisuviricota	Stelpaviricetes	Patatavirales	Potyviridae	Potyvirus	94.27	98
13	10.9283	Bean common mosaic virus strain NL1, complete genome	Viruses	Bean common mosaic virus	Pisuviricota	Stelpaviricetes	Patatavirales	Potyviridae	Potyvirus	93.65	97.46
157	131.98	Bean common mosaic virus strain NL4 from Colombia, complete genome	Viruses	Bean common mosaic virus	Pisuviricota	Stelpaviricetes	Patatavirales	Potyviridae	Potyvirus	93.54	98.18
1	0.840636	Bean common mosaic virus strain RU-1 polyprotein gene, complete cds	Viruses	Bean common mosaic virus	Pisuviricota	Stelpaviricetes	Patatavirales	Potyviridae	Potyvirus	96.56	100
2	1.68127	Citrus exocortis viroid, complete genome	Viruses	Citrus exocortis viroid				Pospiviroidae	Pospiviroid	89.01	81
253	212.681	Citrus exocortis Yucatan viroid isolate 15, complete genome	Viruses	Citrus exocortis viroid				Pospiviroidae	Pospiviroid	94	95.22
4	3.36254	Cucumber mosaic cucumovirus 3a gene for movement protein and cp gene for coat protein, genomic RNA	Viruses	Cucumber mosaic virus	Kitrinoviricota	Alsuviricetes	Martellivirales	Bromoviridae	Cucumovirus	93.43	99.25
1	0.840636	Cucumber mosaic cucumovirus RNA3 3a gene and gene encoding coat protein	Viruses	Cucumber mosaic virus	Kitrinoviricota	Alsuviricetes	Martellivirales	Bromoviridae	Cucumovirus	93.16	100
1	0.840636	Cucumber mosaic virus (strain C7-2) RNA3 encoding movement protein 3a and viral coat protein, complete cds	Viruses	Cucumber mosaic virus	Kitrinoviricota	Alsuviricetes	Martellivirales	Bromoviridae	Cucumovirus	97.63	97
16	13.4502	Cucumber mosaic virus (strain E5) RNA3 encoding movement protein 3a and viral coat protein, complete cds	Viruses	Cucumber mosaic virus	Kitrinoviricota	Alsuviricetes	Martellivirales	Bromoviridae	Cucumovirus	92.88	96.37
1	0.840636	Cucumber mosaic virus (strain Mf), complete RNA1 segment	Viruses	Cucumber mosaic virus	Kitrinoviricota	Alsuviricetes	Martellivirales	Bromoviridae	Cucumovirus	85.65	90
46	38.6693	Cucumber mosaic virus (strain Mf), complete RNA3 segment	Viruses	Cucumber mosaic virus	Kitrinoviricota	Alsuviricetes	Martellivirales	Bromoviridae	Cucumovirus	95.33	98.76
1	0.840636	Cucumber mosaic virus (strain Pl-1) genomic RNA segment RNA3, strain Pl-1, complete sequence	Viruses	Cucumber mosaic virus	Kitrinoviricota	Alsuviricetes	Martellivirales	Bromoviridae	Cucumovirus	87.65	97
27	22.6972	Cucumber mosaic virus (strain Ri-8) genomic RNA segment RNA1, strain Ri-8, complete sequence	Viruses	Cucumber mosaic virus	Kitrinoviricota	Alsuviricetes	Martellivirales	Bromoviridae	Cucumovirus	93.56	96.51
39	32.7848	Cucumber mosaic virus (strain Ri-8) genomic RNA segment RNA3, strain Ri-8, complete sequence	Viruses	Cucumber mosaic virus	Kitrinoviricota	Alsuviricetes	Martellivirales	Bromoviridae	Cucumovirus	93.2	98.35
360	302.629	Cucumber mosaic virus 1a gene, genomic RNA	Viruses	Cucumber mosaic virus	Kitrinoviricota	Alsuviricetes	Martellivirales	Bromoviridae	Cucumovirus	94.13	98.62
1	0.840636	Cucumber mosaic virus 2a protein and 2b protein genes, complete cds	Viruses	Cucumber mosaic virus	Kitrinoviricota	Alsuviricetes	Martellivirales	Bromoviridae	Cucumovirus	92.05	100
1722	1447.58	Cucumber mosaic virus 3a gene for movement protein and cp gene for coat protein, genomic RNA	Unclassified							94.37	98.83
429	360.633	Cucumber mosaic virus 3a gene for movement protein and cp gene for coat protein, genomic RNA, strain 207	Viruses	Cucumber mosaic virus	Kitrinoviricota	Alsuviricetes	Martellivirales	Bromoviridae	Cucumovirus	94.38	98.75
1	0.840636	Cucumber mosaic virus 3a gene for movement protein and cp gene for coat protein, genomic RNA, strain 237	Viruses	Cucumber mosaic virus	Kitrinoviricota	Alsuviricetes	Martellivirales	Bromoviridae	Cucumovirus	88.23	99
14	11.7689	Cucumber mosaic virus 3a gene for movement protein and cp gene for coat protein, genomic RNA, strain 242	Viruses	Cucumber mosaic virus	Kitrinoviricota	Alsuviricetes	Martellivirales	Bromoviridae	Cucumovirus	92.29	96.42
59	49.5975	Cucumber mosaic virus 3a gene for movement protein and cp gene for coat protein, genomic RNA, strain Pf	Viruses	Cucumber mosaic virus	Kitrinoviricota	Alsuviricetes	Martellivirales	Bromoviridae	Cucumovirus	94.69	98.61
1	0.840636	Cucumber mosaic virus 3a protein and capsid protein genes, complete cds	Viruses	Cucumber mosaic virus	Kitrinoviricota	Alsuviricetes	Martellivirales	Bromoviridae	Cucumovirus	85.37	99
13	10.9283	Cucumber mosaic virus 3A protein and coat protein genes, complete cds	Viruses	Cucumber mosaic virus	Kitrinoviricota	Alsuviricetes	Martellivirales	Bromoviridae	Cucumovirus	91.83	98.61
1	0.840636	Cucumber mosaic virus 3a, CP genes for 3a protein, coat protein, complete cds	Viruses	Cucumber mosaic virus	Kitrinoviricota	Alsuviricetes	Martellivirales	Bromoviridae	Cucumovirus	87.16	99
17	14.2908	Cucumber mosaic virus capsid protein and 3a protein genes, complete cds	Viruses	Cucumber mosaic virus	Kitrinoviricota	Alsuviricetes	Martellivirales	Bromoviridae	Cucumovirus	93.26	99.11
1	0.840636	Cucumber mosaic virus clone pNaRNA2 segment RNA2, complete sequence	Viruses	Cucumber mosaic virus	Kitrinoviricota	Alsuviricetes	Martellivirales	Bromoviridae	Cucumovirus	88.72	83
21	17.6534	Cucumber mosaic virus CMV 1a_Cd 1a gene for helicase, complete cds	Viruses	Cucumber mosaic virus	Kitrinoviricota	Alsuviricetes	Martellivirales	Bromoviridae	Cucumovirus	93.99	99.09
1	0.840636	Cucumber mosaic virus gene for 1a protein, complete cds	Viruses	Cucumber mosaic virus	Kitrinoviricota	Alsuviricetes	Martellivirales	Bromoviridae	Cucumovirus	88.88	98
27	22.6972	Cucumber mosaic virus gene for viral replicase subunit, complete cds	Viruses	Cucumber mosaic virus	Kitrinoviricota	Alsuviricetes	Martellivirales	Bromoviridae	Cucumovirus	93.24	98.11
5	4.20318	Cucumber mosaic virus genes for 3a protein and coat protein, complete cds, strain KM	Viruses	Cucumber mosaic virus	Kitrinoviricota	Alsuviricetes	Martellivirales	Bromoviridae	Cucumovirus	91.96	97.6
3	2.52191	Cucumber mosaic virus genes for movement protein and viral coat protein, complete cds	Viruses	Cucumber mosaic virus	Kitrinoviricota	Alsuviricetes	Martellivirales	Bromoviridae	Cucumovirus	96.08	88.33
3	2.52191	Cucumber mosaic virus genomic RNA 3, complete sequence	Viruses	Cucumber mosaic virus	Kitrinoviricota	Alsuviricetes	Martellivirales	Bromoviridae	Cucumovirus	93.86	97.66
16	13.4502	Cucumber mosaic virus genomic RNA for 2a protein and 2b protein, complete cds	Viruses	Cucumber mosaic virus	Kitrinoviricota	Alsuviricetes	Martellivirales	Bromoviridae	Cucumovirus	95.07	98.62
1	0.840636	Cucumber mosaic virus genomic RNA, segment 3, complete sequence	Viruses	Cucumber mosaic virus	Kitrinoviricota	Alsuviricetes	Martellivirales	Bromoviridae	Cucumovirus	88.14	100
9	7.56572	Cucumber mosaic virus genomic RNA, segment RNA 3, complete sequence, strain: M	Viruses	Cucumber mosaic virus	Kitrinoviricota	Alsuviricetes	Martellivirales	Bromoviridae	Cucumovirus	92.28	96
7	5.88445	Cucumber mosaic virus genomic RNA, segment RNA3, complete sequence, isolate: 42CM	Viruses	Cucumber mosaic virus	Kitrinoviricota	Alsuviricetes	Martellivirales	Bromoviridae	Cucumovirus	93.21	98.42
1	0.840636	Cucumber mosaic virus genomic RNA, segment RNA3, complete sequence, strain: m1	Viruses	Cucumber mosaic virus	Kitrinoviricota	Alsuviricetes	Martellivirales	Bromoviridae	Cucumovirus	93.91	99
1	0.840636	Cucumber mosaic virus genomic RNA, segment: 1, complete sequence, isolate: IRN-BRE5	Viruses	Cucumber mosaic virus	Kitrinoviricota	Alsuviricetes	Martellivirales	Bromoviridae	Cucumovirus	96.57	100
1	0.840636	Cucumber mosaic virus genomic RNA, segment: 1, complete sequence, isolate: IRN-SisSh64	Viruses	Cucumber mosaic virus	Kitrinoviricota	Alsuviricetes	Martellivirales	Bromoviridae	Cucumovirus	96.77	99
1	0.840636	Cucumber mosaic virus genomic RNA, segment: 1, complete sequence, isolate: IWD041J	Viruses	Cucumber mosaic virus	Kitrinoviricota	Alsuviricetes	Martellivirales	Bromoviridae	Cucumovirus	92.94	95
1	0.840636	Cucumber mosaic virus genomic RNA, segment: 1, complete sequence, isolate: MED303J	Viruses	Cucumber mosaic virus	Kitrinoviricota	Alsuviricetes	Martellivirales	Bromoviridae	Cucumovirus	91.2	99
1	0.840636	Cucumber mosaic virus genomic RNA, segment: 1, complete sequence, isolate: MS655J	Viruses	Cucumber mosaic virus	Kitrinoviricota	Alsuviricetes	Martellivirales	Bromoviridae	Cucumovirus	94.5	99
2	1.68127	Cucumber mosaic virus genomic RNA, segment: 1, complete sequence, isolate: TRT611J	Viruses	Cucumber mosaic virus	Kitrinoviricota	Alsuviricetes	Martellivirales	Bromoviridae	Cucumovirus	95.06	99
12	10.0876	Cucumber mosaic virus genomic RNA, segment: 1, complete sequence, isolate: TUR83	Viruses	Cucumber mosaic virus	Kitrinoviricota	Alsuviricetes	Martellivirales	Bromoviridae	Cucumovirus	93.56	98.16
18	15.1314	Cucumber mosaic virus genomic RNA, segment: 1, complete sequence, isolate: TUR84	Viruses	Cucumber mosaic virus	Kitrinoviricota	Alsuviricetes	Martellivirales	Bromoviridae	Cucumovirus	93.65	98.88
20	16.8127	Cucumber mosaic virus genomic RNA, segment: 1, complete sequence, isolate: TUR86	Viruses	Cucumber mosaic virus	Kitrinoviricota	Alsuviricetes	Martellivirales	Bromoviridae	Cucumovirus	93.49	98.9
11	9.247	Cucumber mosaic virus genomic RNA, segment: 2, complete sequence, isolate: IRN-TVRa26	Viruses	Cucumber mosaic virus	Kitrinoviricota	Alsuviricetes	Martellivirales	Bromoviridae	Cucumovirus	93.04	96.63
27	22.6972	Cucumber mosaic virus genomic RNA, segment: 2, complete sequence, isolate: IRN-WRN15	Viruses	Cucumber mosaic virus	Kitrinoviricota	Alsuviricetes	Martellivirales	Bromoviridae	Cucumovirus	93.07	98.25
55	46.235	Cucumber mosaic virus genomic RNA, segment: 2, complete sequence, isolate: IRN-WRN8	Viruses	Cucumber mosaic virus	Kitrinoviricota	Alsuviricetes	Martellivirales	Bromoviridae	Cucumovirus	92.78	97.89
28	23.5378	Cucumber mosaic virus genomic RNA, segment: 2, complete sequence, isolate: IRN-WRN9	Viruses	Cucumber mosaic virus	Kitrinoviricota	Alsuviricetes	Martellivirales	Bromoviridae	Cucumovirus	93.86	98.64
3	2.52191	Cucumber mosaic virus genomic RNA, segment: 3, complete sequence, isolate: AKD822J	Viruses	Cucumber mosaic virus	Kitrinoviricota	Alsuviricetes	Martellivirales	Bromoviridae	Cucumovirus	92.34	95.33
2	1.68127	Cucumber mosaic virus genomic RNA, segment: 3, complete sequence, isolate: EHD732J	Viruses	Cucumber mosaic virus	Kitrinoviricota	Alsuviricetes	Martellivirales	Bromoviridae	Cucumovirus	92.08	93.5
1	0.840636	Cucumber mosaic virus genomic RNA, segment: 3, complete sequence, isolate: IRN-TIm1	Viruses	Cucumber mosaic virus	Kitrinoviricota	Alsuviricetes	Martellivirales	Bromoviridae	Cucumovirus	91.35	99
2	1.68127	Cucumber mosaic virus genomic RNA, segment: 3, complete sequence, isolate: IRN-TVRa26	Viruses	Cucumber mosaic virus	Kitrinoviricota	Alsuviricetes	Martellivirales	Bromoviridae	Cucumovirus	89.71	98
1	0.840636	Cucumber mosaic virus genomic RNA, segment: 3, complete sequence, isolate: IRN-WRN8	Viruses	Cucumber mosaic virus	Kitrinoviricota	Alsuviricetes	Martellivirales	Bromoviridae	Cucumovirus	86.34	91
2	1.68127	Cucumber mosaic virus genomic RNA, segment: 3, complete sequence, isolate: MED303J	Viruses	Cucumber mosaic virus	Kitrinoviricota	Alsuviricetes	Martellivirales	Bromoviridae	Cucumovirus	95.56	99.5
5	4.20318	Cucumber mosaic virus genomic RNA, segment: 3, complete sequence, isolate: ND278J	Viruses	Cucumber mosaic virus	Kitrinoviricota	Alsuviricetes	Martellivirales	Bromoviridae	Cucumovirus	94.07	97.4
175	147.111	Cucumber mosaic virus genomic RNA, segment: 3, complete sequence, isolate: NID045J	Viruses	Cucumber mosaic virus	Kitrinoviricota	Alsuviricetes	Martellivirales	Bromoviridae	Cucumovirus	94.73	98.26
1	0.840636	Cucumber mosaic virus genomic RNA, segment: 3, complete sequence, isolate: NND454J	Viruses	Cucumber mosaic virus	Kitrinoviricota	Alsuviricetes	Martellivirales	Bromoviridae	Cucumovirus	88.63	98
1	0.840636	Cucumber mosaic virus genomic RNA, segment: 3, complete sequence, isolate: NRB648J	Viruses	Cucumber mosaic virus	Kitrinoviricota	Alsuviricetes	Martellivirales	Bromoviridae	Cucumovirus	93.22	93
1	0.840636	Cucumber mosaic virus genomic RNA, segment: 3, complete sequence, isolate: OD291J	Viruses	Cucumber mosaic virus	Kitrinoviricota	Alsuviricetes	Martellivirales	Bromoviridae	Cucumovirus	91.3	93
1	0.840636	Cucumber mosaic virus genomic RNA, segment: 3, complete sequence, isolate: TRT611J	Viruses	Cucumber mosaic virus	Kitrinoviricota	Alsuviricetes	Martellivirales	Bromoviridae	Cucumovirus	89.31	100
109	91.6293	Cucumber mosaic virus genomic RNA, segment: 3, complete sequence, isolate: TUR4	Viruses	Cucumber mosaic virus	Kitrinoviricota	Alsuviricetes	Martellivirales	Bromoviridae	Cucumovirus	94.16	98.64
93	78.1791	Cucumber mosaic virus genomic RNA, segment: 3, complete sequence, isolate: TUR83	Viruses	Cucumber mosaic virus	Kitrinoviricota	Alsuviricetes	Martellivirales	Bromoviridae	Cucumovirus	94.84	99
41	34.4661	Cucumber mosaic virus genomic RNA, segment: 3, complete sequence, isolate: TUR84	Viruses	Cucumber mosaic virus	Kitrinoviricota	Alsuviricetes	Martellivirales	Bromoviridae	Cucumovirus	95.12	99
440	369.88	Cucumber mosaic virus genomic RNA, segment: 3, complete sequence, isolate: TUR86	Viruses	Cucumber mosaic virus	Kitrinoviricota	Alsuviricetes	Martellivirales	Bromoviridae	Cucumovirus	94.69	98.67
77	64.729	Cucumber mosaic virus genomic RNA, segment: 3, complete sequence, isolate: TUR89	Viruses	Cucumber mosaic virus	Kitrinoviricota	Alsuviricetes	Martellivirales	Bromoviridae	Cucumovirus	93.94	98.41
1	0.840636	Cucumber mosaic virus genomic RNA, segment: 3, complete sequence, isolate: TYD083J	Viruses	Cucumber mosaic virus	Kitrinoviricota	Alsuviricetes	Martellivirales	Bromoviridae	Cucumovirus	89.73	99
2	1.68127	Cucumber mosaic virus genomic RNA, segment: 3, complete sequence, isolate: YMD069J	Viruses	Cucumber mosaic virus	Kitrinoviricota	Alsuviricetes	Martellivirales	Bromoviridae	Cucumovirus	92.63	99.5
1	0.840636	Cucumber mosaic virus Ho RNA, defective interfering particle DI6	Viruses	Cucumber mosaic virus	Kitrinoviricota	Alsuviricetes	Martellivirales	Bromoviridae	Cucumovirus	90.2	99
3	2.52191	Cucumber mosaic virus Ho RNA, segment RNA3, complete sequence	Viruses	Cucumber mosaic virus	Kitrinoviricota	Alsuviricetes	Martellivirales	Bromoviridae	Cucumovirus	96.85	97.33
1	0.840636	Cucumber mosaic virus isolate Bzh-5 nonfunctional 1a protein gene, complete sequence	Viruses	Cucumber mosaic virus	Kitrinoviricota	Alsuviricetes	Martellivirales	Bromoviridae	Cucumovirus	86.47	97
1	0.840636	Cucumber mosaic virus isolate CMV-KoPF segment RNA3, complete sequence	Viruses	Cucumber mosaic virus	Kitrinoviricota	Alsuviricetes	Martellivirales	Bromoviridae	Cucumovirus	91.96	98
1	0.840636	Cucumber mosaic virus isolate CMV-QZ 1a protein (1a) gene, complete cds	Viruses	Cucumber mosaic virus	Kitrinoviricota	Alsuviricetes	Martellivirales	Bromoviridae	Cucumovirus	91.12	99
7	5.88445	Cucumber mosaic virus isolate CMV-RZ segment RNA2 2a protein (2a) and 2b protein (2b) genes, complete cds	Viruses	Cucumber mosaic virus	Kitrinoviricota	Alsuviricetes	Martellivirales	Bromoviridae	Cucumovirus	93.05	98.42
1	0.840636	Cucumber mosaic virus isolate CMV-SP segment RNA1, complete sequence	Viruses	Cucumber mosaic virus	Kitrinoviricota	Alsuviricetes	Martellivirales	Bromoviridae	Cucumovirus	86.91	98
18	15.1314	Cucumber mosaic virus isolate CMV-SP segment RNA3, complete sequence	Viruses	Cucumber mosaic virus	Kitrinoviricota	Alsuviricetes	Martellivirales	Bromoviridae	Cucumovirus	93.2	97.88
1	0.840636	Cucumber mosaic virus isolate CMV-St segment RNA2, complete sequence	Viruses	Cucumber mosaic virus	Kitrinoviricota	Alsuviricetes	Martellivirales	Bromoviridae	Cucumovirus	96.18	99
1	0.840636	Cucumber mosaic virus isolate CMV21 segment RNA3, complete sequence	Unclassified							90.09	97
29	24.3784	Cucumber mosaic virus isolate Gd 1a protein (1a) gene, complete cds	Viruses	Cucumber mosaic virus	Kitrinoviricota	Alsuviricetes	Martellivirales	Bromoviridae	Cucumovirus	94.18	98.13
93	78.1791	Cucumber mosaic virus isolate Gd movement protein (3a) and coat protein (cp) genes, complete cds	Viruses	Cucumber mosaic virus	Kitrinoviricota	Alsuviricetes	Martellivirales	Bromoviridae	Cucumovirus	94.21	98.38
1	0.840636	Cucumber mosaic virus isolate GTN segment RNA1, complete sequence	Viruses	Cucumber mosaic virus	Kitrinoviricota	Alsuviricetes	Martellivirales	Bromoviridae	Cucumovirus	96	99
14	11.7689	Cucumber mosaic virus isolate Jol186 movement protein (3a) and coat protein (3b) genes, complete cds	Viruses	Cucumber mosaic virus	Kitrinoviricota	Alsuviricetes	Martellivirales	Bromoviridae	Cucumovirus	92.68	98.64
10	8.40636	Cucumber mosaic virus isolate PV 0473 2a protein and 2b protein genes, complete cds	Unclassified							94.25	98.7
65	54.6413	Cucumber mosaic virus isolate PV-0036 segment RNA3, complete sequence	Viruses	Cucumber mosaic virus	Kitrinoviricota	Alsuviricetes	Martellivirales	Bromoviridae	Cucumovirus	94.2	98.58
59	49.5975	Cucumber mosaic virus isolate PV0187 segment RNA1 1a protein gene, complete cds	Viruses	Cucumber mosaic virus	Kitrinoviricota	Alsuviricetes	Martellivirales	Bromoviridae	Cucumovirus	94.4	98.57
64	53.8007	Cucumber mosaic virus isolate PV0187 segment RNA3 3a protein and 3b protein genes, complete cds	Viruses	Cucumber mosaic virus	Kitrinoviricota	Alsuviricetes	Martellivirales	Bromoviridae	Cucumovirus	94.18	99.15
4	3.36254	Cucumber mosaic virus isolate RP23 segment RNA3, complete sequence	Viruses	Cucumber mosaic virus	Kitrinoviricota	Alsuviricetes	Martellivirales	Bromoviridae	Cucumovirus	88.73	99.25
2	1.68127	Cucumber mosaic virus isolate RP28 segment RNA2, complete sequence	Viruses	Cucumber mosaic virus	Kitrinoviricota	Alsuviricetes	Martellivirales	Bromoviridae	Cucumovirus	91.35	92
1	0.840636	Cucumber mosaic virus isolate RP28 segment RNA3, complete sequence	Viruses	Cucumber mosaic virus	Kitrinoviricota	Alsuviricetes	Martellivirales	Bromoviridae	Cucumovirus	94.03	97
6	5.04382	Cucumber mosaic virus isolate Rs segment RNA 3, complete sequence	Unclassified							93.55	98
4	3.36254	Cucumber mosaic virus isolate San_Vicente1 segment RNA1, complete sequence	Unclassified							92.37	99.25
1	0.840636	Cucumber mosaic virus isolate San_Vicente1 segment RNA3, complete sequence	Unclassified							86.62	100
11	9.247	Cucumber mosaic virus isolate Tsh segment RNA2, complete sequence	Viruses	Cucumber mosaic virus	Kitrinoviricota	Alsuviricetes	Martellivirales	Bromoviridae	Cucumovirus	93.34	98.18
3	2.52191	Cucumber mosaic virus isolate Va segment RNA3, complete sequence	Viruses	Cucumber mosaic virus	Kitrinoviricota	Alsuviricetes	Martellivirales	Bromoviridae	Cucumovirus	90.4	94.66
1279	1075.17	Cucumber mosaic virus mRNA for movement protein and coat protein, strain I17F	Viruses	Cucumber mosaic virus	Kitrinoviricota	Alsuviricetes	Martellivirales	Bromoviridae	Cucumovirus	94.63	98.56
36	30.2629	Cucumber mosaic virus ORF1 gene for helicase, segment RNA1, genomic RNA, strain I17F	Viruses	Cucumber mosaic virus	Kitrinoviricota	Alsuviricetes	Martellivirales	Bromoviridae	Cucumovirus	93.91	98.86
55	46.235	Cucumber mosaic virus partial 3a gene and partial cp gene for coat protein, genomic RNA, strain Le02 RNA3	Viruses	Cucumber mosaic virus	Kitrinoviricota	Alsuviricetes	Martellivirales	Bromoviridae	Cucumovirus	94.45	98.67
157	131.98	Cucumber mosaic virus partial MP gene for 3a protein and CP gene for coat protein, genomic RNA, isolate BAR96/1	Viruses	Cucumber mosaic virus	Kitrinoviricota	Alsuviricetes	Martellivirales	Bromoviridae	Cucumovirus	94.37	98.63
4	3.36254	Cucumber mosaic virus partial MP gene for 3a protein and CP gene for coat protein, genomic RNA, isolate MAD01/1	Viruses	Cucumber mosaic virus	Kitrinoviricota	Alsuviricetes	Martellivirales	Bromoviridae	Cucumovirus	91.89	98.5
17	14.2908	Cucumber mosaic virus partial MP gene for 3a protein and CP gene for coat protein, genomic RNA, isolate MAD01/2	Viruses	Cucumber mosaic virus	Kitrinoviricota	Alsuviricetes	Martellivirales	Bromoviridae	Cucumovirus	92.55	98.7
1	0.840636	Cucumber mosaic virus partial MP gene for 3a protein and CP gene for coat protein, genomic RNA, isolate MAD01/3	Viruses	Cucumber mosaic virus	Kitrinoviricota	Alsuviricetes	Martellivirales	Bromoviridae	Cucumovirus	94.66	99
7	5.88445	Cucumber mosaic virus partial MP gene for 3a protein and CP gene for coat protein, genomic RNA, isolate MAD01/4	Viruses	Cucumber mosaic virus	Kitrinoviricota	Alsuviricetes	Martellivirales	Bromoviridae	Cucumovirus	92.95	98.28
7	5.88445	Cucumber mosaic virus partial MP gene for 3a protein and CP gene for coat protein, genomic RNA, isolate MAD96/1	Viruses	Cucumber mosaic virus	Kitrinoviricota	Alsuviricetes	Martellivirales	Bromoviridae	Cucumovirus	93.79	98.42
4	3.36254	Cucumber mosaic virus partial MP gene for 3a protein and CP gene for coat protein, genomic RNA, isolate MAD96/2	Viruses	Cucumber mosaic virus	Kitrinoviricota	Alsuviricetes	Martellivirales	Bromoviridae	Cucumovirus	91.29	99
32	26.9003	Cucumber mosaic virus partial MP gene for 3a protein and CP gene for coat protein, genomic RNA, isolate MAD96/3	Viruses	Cucumber mosaic virus	Kitrinoviricota	Alsuviricetes	Martellivirales	Bromoviridae	Cucumovirus	92.43	98.09
41	34.4661	Cucumber mosaic virus partial MP gene for 3a protein and CP gene for coat protein, genomic RNA, isolate MAD99/1	Viruses	Cucumber mosaic virus	Kitrinoviricota	Alsuviricetes	Martellivirales	Bromoviridae	Cucumovirus	95.27	98.46
31	26.0597	Cucumber mosaic virus partial MP gene for 3a protein and CP gene for coat protein, genomic RNA, isolate MAD99/2	Viruses	Cucumber mosaic virus	Kitrinoviricota	Alsuviricetes	Martellivirales	Bromoviridae	Cucumovirus	92.42	98.61
21	17.6534	Cucumber mosaic virus partial MP gene for 3a protein and CP gene for coat protein, genomic RNA, isolate MAD99/3	Viruses	Cucumber mosaic virus	Kitrinoviricota	Alsuviricetes	Martellivirales	Bromoviridae	Cucumovirus	92.75	98.57
32	26.9003	Cucumber mosaic virus partial MP gene for 3a protein and CP gene for coat protein, genomic RNA, isolate MAD99/4	Viruses	Cucumber mosaic virus	Kitrinoviricota	Alsuviricetes	Martellivirales	Bromoviridae	Cucumovirus	94.23	98.71
32	26.9003	Cucumber mosaic virus replicase mRNA, complete cds	Viruses	Cucumber mosaic virus	Kitrinoviricota	Alsuviricetes	Martellivirales	Bromoviridae	Cucumovirus	93.29	98.59
3	2.52191	Cucumber mosaic virus RNA 1 segment, complete sequence	Viruses	Cucumber mosaic virus	Kitrinoviricota	Alsuviricetes	Martellivirales	Bromoviridae	Cucumovirus	88.6	93
109	91.6293	Cucumber mosaic virus RNA 1, complete sequence	Unclassified							93.97	98.92
3	2.52191	Cucumber mosaic virus RNA 1, complete sequence, strain: LiCB	Viruses	Cucumber mosaic virus	Kitrinoviricota	Alsuviricetes	Martellivirales	Bromoviridae	Cucumovirus	93.88	99.33
14	11.7689	Cucumber mosaic virus RNA 3, complete sequence	Viruses	Cucumber mosaic virus	Kitrinoviricota	Alsuviricetes	Martellivirales	Bromoviridae	Cucumovirus	93.78	98.28
44	36.988	Cucumber mosaic virus RNA2 segment, complete sequence, isolate:Fuka4-4	Viruses	Cucumber mosaic virus	Kitrinoviricota	Alsuviricetes	Martellivirales	Bromoviridae	Cucumovirus	94.27	98.25
89	74.8166	Cucumber mosaic virus RNA2 segment, complete sequence, isolate:Mi	Viruses	Cucumber mosaic virus	Kitrinoviricota	Alsuviricetes	Martellivirales	Bromoviridae	Cucumovirus	93.8	98.51
1	0.840636	Cucumber mosaic virus RNA2, complete sequence, strain:36a1	Viruses	Cucumber mosaic virus	Kitrinoviricota	Alsuviricetes	Martellivirales	Bromoviridae	Cucumovirus	92.38	99
2	1.68127	Cucumber mosaic virus RNA3 segment, complete sequence, isolate:Mi	Viruses	Cucumber mosaic virus	Kitrinoviricota	Alsuviricetes	Martellivirales	Bromoviridae	Cucumovirus	92.45	100
6	5.04382	Cucumber mosaic virus RNA3 strain MY17 3a protein and coat protein genes, complete cds	Viruses	Cucumber mosaic virus	Kitrinoviricota	Alsuviricetes	Martellivirales	Bromoviridae	Cucumovirus	93.94	99.33
1	0.840636	Cucumber mosaic virus RNA3 strain pepo 3a protein and coat protein genes, complete cds	Viruses	Cucumber mosaic virus	Kitrinoviricota	Alsuviricetes	Martellivirales	Bromoviridae	Cucumovirus	92.76	96
36	30.2629	Cucumber mosaic virus RNA3, complete sequence	Unclassified							92.8	97.05
4	3.36254	Cucumber mosaic virus RNA3, complete sequence, strain: P	Unclassified							91.31	98.5
2	1.68127	Cucumber mosaic virus RNA3, complete sequence, strain: Paf	Viruses	Cucumber mosaic virus	Kitrinoviricota	Alsuviricetes	Martellivirales	Bromoviridae	Cucumovirus	88.93	98.5
4	3.36254	Cucumber mosaic virus RNA3, complete sequence, strain: V	Viruses	Cucumber mosaic virus	Kitrinoviricota	Alsuviricetes	Martellivirales	Bromoviridae	Cucumovirus	91.18	93.75
9	7.56572	Cucumber mosaic virus segment RNA 1 complete sequence	Viruses	Cucumber mosaic virus	Kitrinoviricota	Alsuviricetes	Martellivirales	Bromoviridae	Cucumovirus	93.72	97.77
1	0.840636	Cucumber mosaic virus segment RNA 3 complete sequence	Viruses	Cucumber mosaic virus	Kitrinoviricota	Alsuviricetes	Martellivirales	Bromoviridae	Cucumovirus	89.25	86
7	5.88445	Cucumber mosaic virus segment RNA1, complete sequence	Viruses	Cucumber mosaic virus	Kitrinoviricota	Alsuviricetes	Martellivirales	Bromoviridae	Cucumovirus	91.02	97.85
1	0.840636	Cucumber mosaic virus segment RNA1, genomic RNA, isolate Bn57	Viruses	Cucumber mosaic virus	Kitrinoviricota	Alsuviricetes	Martellivirales	Bromoviridae	Cucumovirus	85.57	98
226	189.984	Cucumber mosaic virus segment RNA2, genomic RNA, isolate Bn57	Viruses	Cucumber mosaic virus	Kitrinoviricota	Alsuviricetes	Martellivirales	Bromoviridae	Cucumovirus	93.66	98.5
2	1.68127	Cucumber mosaic virus segment RNA3, complete sequence	Viruses	Cucumber mosaic virus	Kitrinoviricota	Alsuviricetes	Martellivirales	Bromoviridae	Cucumovirus	92.72	99
9	7.56572	Cucumber mosaic virus strain Ly2 genomic segment for 1a protein, genomic RNA	Viruses	Cucumber mosaic virus	Kitrinoviricota	Alsuviricetes	Martellivirales	Bromoviridae	Cucumovirus	94.2	98.66
2	1.68127	Cucumber mosaic virus strain Z1 segment RNA-1, complete sequence	Viruses	Cucumber mosaic virus	Kitrinoviricota	Alsuviricetes	Martellivirales	Bromoviridae	Cucumovirus	90.93	99.5
93	78.1791	Cucumber mosaic virus truncated protein 3a and coat protein mRNA, complete cds	Viruses	Cucumber mosaic virus	Kitrinoviricota	Alsuviricetes	Martellivirales	Bromoviridae	Cucumovirus	94.11	98.69
175	147.111	Nucleic acid, polypeptide, and recombinant vector containing the nucleic acid	Viruses	Cucumber mosaic virus	Kitrinoviricota	Alsuviricetes	Martellivirales	Bromoviridae	Cucumovirus	93.8	98.48
5	4.20318	Peanut stunt virus 2a protein (PSVs2gp1) gene, complete cds	Unclassified							88.68	98.6
6290	5287.6	Peanut stunt virus genes for 3a protein and coat protein, complete cds	Viruses	Peanut stunt virus	Kitrinoviricota	Alsuviricetes	Martellivirales	Bromoviridae	Cucumovirus	92.74	98.48
30	25.2191	Peanut stunt virus genomic RNA, segment RNA2, complete sequence	Viruses	Peanut stunt virus	Kitrinoviricota	Alsuviricetes	Martellivirales	Bromoviridae	Cucumovirus	90.05	98.4
1194	1003.72	Peanut stunt virus GF genomic RNA, segment RNA1, complete sequence	Viruses	Peanut stunt virus	Kitrinoviricota	Alsuviricetes	Martellivirales	Bromoviridae	Cucumovirus	93.58	98.78
494	415.274	Peanut stunt virus GF genomic RNA, segment RNA2, complete sequence	Viruses	Peanut stunt virus	Kitrinoviricota	Alsuviricetes	Martellivirales	Bromoviridae	Cucumovirus	90.9	98.46
1	0.840636	Peanut stunt virus GF genomic RNA, segment RNA3, complete sequence	Viruses	Peanut stunt virus	Kitrinoviricota	Alsuviricetes	Martellivirales	Bromoviridae	Cucumovirus	86.93	92
1	0.840636	Peanut stunt virus isolate CHBU-139 segment RNA1, complete sequence	Unclassified							85.28	89
4	3.36254	Peanut stunt virus isolate CHBU-139 segment RNA2, complete sequence	Unclassified							90.66	97.5
77	64.729	Peanut stunt virus isolate CHBU-139 segment RNA3, complete sequence	Unclassified							92.33	98.76
12	10.0876	Peanut stunt virus isolate GYGI-p segment RNA3, complete sequence	Unclassified							92.92	99.08
2080	1748.52	Peanut stunt virus P1 genomic RNA, segment RNA1, complete sequence	Viruses	Peanut stunt virus	Kitrinoviricota	Alsuviricetes	Martellivirales	Bromoviridae	Cucumovirus	93.98	98.71
143	120.211	Peanut stunt virus P1 genomic RNA, segment RNA2, complete sequence	Viruses	Peanut stunt virus	Kitrinoviricota	Alsuviricetes	Martellivirales	Bromoviridae	Cucumovirus	90.5	98.27
1	0.840636	Peanut stunt virus P1 genomic RNA, segment RNA3, complete sequence	Viruses	Peanut stunt virus	Kitrinoviricota	Alsuviricetes	Martellivirales	Bromoviridae	Cucumovirus	88.21	88
336	282.454	Peanut stunt virus PK genomic RNA, segment RNA1, complete sequence	Viruses	Peanut stunt virus	Kitrinoviricota	Alsuviricetes	Martellivirales	Bromoviridae	Cucumovirus	93.52	98.66
2	1.68127	Peanut stunt virus PK genomic RNA, segment RNA2, complete sequence	Viruses	Peanut stunt virus	Kitrinoviricota	Alsuviricetes	Martellivirales	Bromoviridae	Cucumovirus	89.73	100
364	305.991	Peanut stunt virus PK genomic RNA, segment RNA3, complete sequence	Viruses	Peanut stunt virus	Kitrinoviricota	Alsuviricetes	Martellivirales	Bromoviridae	Cucumovirus	92.64	98.3
16	13.4502	Peanut stunt virus PnT genomic RNA, segment RNA1, complete sequence	Viruses	Peanut stunt virus	Kitrinoviricota	Alsuviricetes	Martellivirales	Bromoviridae	Cucumovirus	91.7	98.12
1	0.840636	Peanut stunt virus PnT genomic RNA, segment RNA2, complete sequence	Viruses	Peanut stunt virus	Kitrinoviricota	Alsuviricetes	Martellivirales	Bromoviridae	Cucumovirus	93.65	95
20	16.8127	Peanut stunt virus PnT genomic RNA, segment RNA3, complete sequence	Viruses	Peanut stunt virus	Kitrinoviricota	Alsuviricetes	Martellivirales	Bromoviridae	Cucumovirus	91.71	98.5
2	1.68127	Peanut stunt virus PT genomic RNA, segment RNA1, complete sequence	Viruses	Peanut stunt virus	Kitrinoviricota	Alsuviricetes	Martellivirales	Bromoviridae	Cucumovirus	90.67	91
35	29.4223	Peanut stunt virus PT genomic RNA, segment RNA2, complete sequence	Viruses	Peanut stunt virus	Kitrinoviricota	Alsuviricetes	Martellivirales	Bromoviridae	Cucumovirus	89.87	98.54
346	290.86	Peanut stunt virus PT genomic RNA, segment RNA3, complete sequence	Viruses	Peanut stunt virus	Kitrinoviricota	Alsuviricetes	Martellivirales	Bromoviridae	Cucumovirus	94.15	98.67
28	23.5378	Peanut stunt virus putative 30 kDa movement protein (PSVs3gp1) and coat protein (PSVs3gp2) genes, complete cds	Unclassified							91.04	97.6
7	5.88445	Peanut stunt virus RNA 2, complete sequence	Viruses	Peanut stunt virus	Kitrinoviricota	Alsuviricetes	Martellivirales	Bromoviridae	Cucumovirus	91.84	98.14
4	3.36254	Peanut stunt virus RNA 3, complete sequence	Viruses	Peanut stunt virus	Kitrinoviricota	Alsuviricetes	Martellivirales	Bromoviridae	Cucumovirus	89.78	97
341	286.657	Peanut stunt virus satellite RNA (P6-satRNA)	Viruses	Peanut stunt virus satellite RNA						90.53	96.97
21	17.6534	Peanut stunt virus satellite RNA strain P, complete sequence	Viruses	Peanut stunt virus satellite RNA						89.93	97.38
4	3.36254	Peanut stunt virus satellite RNA, complete genome	Viruses	Peanut stunt virus satellite RNA						87.83	94
374	314.398	Peanut stunt virus segment RNA 2, complete genome	Viruses	Peanut stunt virus	Kitrinoviricota	Alsuviricetes	Martellivirales	Bromoviridae	Cucumovirus	91.02	98.75
1	0.840636	Peanut stunt virus segment RNA2, complete sequence	Viruses	Peanut stunt virus	Kitrinoviricota	Alsuviricetes	Martellivirales	Bromoviridae	Cucumovirus	87.36	81
835	701.931	Peanut stunt virus strain K1 segment RNA3, complete sequence	Viruses	Peanut stunt virus	Kitrinoviricota	Alsuviricetes	Martellivirales	Bromoviridae	Cucumovirus	94	98.51
2	1.68127	Peanut stunt virus strain P segment RNA1, complete sequence	Viruses	Peanut stunt virus	Kitrinoviricota	Alsuviricetes	Martellivirales	Bromoviridae	Cucumovirus	92.92	90
263	221.087	Peanut stunt virus Y11 genomic RNA, segment RNA2, complete sequence	Viruses	Peanut stunt virus	Kitrinoviricota	Alsuviricetes	Martellivirales	Bromoviridae	Cucumovirus	90.86	98.24
432	363.155	Peanut stunt virus Y11 genomic RNA, segment RNA3, complete sequence	Viruses	Peanut stunt virus	Kitrinoviricota	Alsuviricetes	Martellivirales	Bromoviridae	Cucumovirus	92.35	98.56
280	235.378	Peanut stunt virus Y62 genomic RNA, segment RNA2, complete sequence	Viruses	Peanut stunt virus	Kitrinoviricota	Alsuviricetes	Martellivirales	Bromoviridae	Cucumovirus	91.42	98.62
3321	2791.75	Peanut stunt virus Y62 genomic RNA, segment RNA3, complete sequence	Viruses	Peanut stunt virus	Kitrinoviricota	Alsuviricetes	Martellivirales	Bromoviridae	Cucumovirus	92.67	98.54
3	2.52191	Prunus necrotic ringspot virus isolate Q15R3N segment RNA3, complete sequence	Viruses	Prunus necrotic ringspot virus	Kitrinoviricota	Alsuviricetes	Martellivirales	Bromoviridae	Ilarvirus	92.84	94.66
623	523.716	Saccharomyces cerevisiae virus L-A strain ScV-LAlus1, complete genome	Unclassified							91.73	90.45
1	0.840636	Semliki forest virus genomic RNA for non-structural polyprotein and structural polyprotein, strain A7	Viruses	Semliki Forest virus	Kitrinoviricota	Alsuviricetes	Martellivirales	Togaviridae	Alphavirus	94.36	99
395	332.051	Sequence 6 from Patent WO9429464	Viruses	Cucumber mosaic virus	Kitrinoviricota	Alsuviricetes	Martellivirales	Bromoviridae	Cucumovirus	95.28	98.26
6	5.04382	Tete virus strain SaAn 3518 glycoprotein precursor, gene, complete cds	Viruses	Tete orthobunyavirus	Negarnaviricota	Ellioviricetes	Bunyavirales	Peribunyaviridae	Orthobunyavirus	96.43	85.83
